# Supplementary material for: Crystal structures of 4-phenyl­piperazin-1-ium 6-chloro-5-ethyl-2,4-dioxopyrimidin-1-ide and 4-phenyl­piperazin-1-ium 6-chloro-5-isopropyl-2,4-dioxopyrimidin-1-ide
Source: Acta Crystallogr E Crystallogr Commun. 2015 Jul 22;71(Pt 8):956–9. doi: 10.1107/S2056989015013298 (PMC4571366; doi:10.1107/S2056989015013298)
Supplement: Supplementary file 1 [file e-71-00956-sup1.cif]

##############################################################################
#                                                                            #
# This CIF contains the data in a paper accepted for publication in          #
# Acta Crystallographica Section E. It conforms to the requirements of       #
# Notes for Authors for Acta Crystallographica Section E, and has been       #
# peer reviewed under the auspices of the IUCr Commission on Journals.       #
#                                                                            #
# Full details of the Crystallographic Information File format               #
# are given in the paper "The Crystallographic Information File (CIF):       #
# a New Standard Archive File for Crystallography" by S. R. Hall, F. H.      #
# Allen and I. D. Brown [Acta Cryst. (1991), A47, 655-685].                  #
#                                                                            #
# The current version of the core CIF dictionary is obtainable from          #
# ftp://ftp.iucr.org/pub/cif_core.dic.                                       #
#                                                                            #
# Software is freely available for graphical display of the structure(s)     #
# in this CIF. For information consult the CIF software page                 #
# http://www.iucr.org/resources/cif/software.                                #
#                                                                            #
# This file may be used for bona fide research purposes within the           #
# scientific community so long as proper attribution is given to the journal # 
# article from which it was obtained.                                        #
#                                                                            #
##############################################################################
data_I
_database_code_depnum_ccdc_archive 'CCDC 1412123'
_audit_creation_method     'SHELXL-2014/7'
_chemical_name_systematic
;
4-Phenylpiperazin-1-ium
6-chloro-5-ethyl-2,4-dioxopyrimidin-1-ide
;
_chemical_name_common     ?
_chemical_formula_moiety     'C10 H15 N2 +, C6 H6 Cl N2 O2 -'
_chemical_formula_sum     'C16 H21 Cl N4 O2'
_chemical_formula_iupac     'C10 H15 N2 +, C6 H6 Cl N2 O2 -'
_chemical_formula_weight     336.82
_chemical_melting_point     ?
_shelx_space_group_comment
;
The symmetry employed for this shelxl refinement is uniquely defined
by the following loop, which should always be used as a source of
symmetry information in preference to the above space-group names.
They are only intended as comments.
;
_space_group_crystal_system     monoclinic
_space_group_name_H-M_alt     'P 21/c'
_space_group_name_Hall     '-P 2ybc'
loop_
    _space_group_symop_operation_xyz
    'x, y, z'
    '-x, y+1/2, -z+1/2'
    '-x, -y, -z'
    'x, -y-1/2, z-1/2'
_cell_length_a     21.6760(10)
_cell_length_b     7.6446(5)
_cell_length_c     20.5444(8)
_cell_angle_alpha     90
_cell_angle_beta     95.065(5)
_cell_angle_gamma     90
_cell_volume     3391.0(3)
_cell_formula_units_Z     8
_cell_measurement_reflns_used     2418
_cell_measurement_theta_min     4.085
_cell_measurement_theta_max     70.284
_cell_measurement_temperature     293(2)
_exptl_crystal_description     prism
_exptl_crystal_colour     Colourless
_exptl_crystal_size_max     0.1697
_exptl_crystal_size_mid     0.0833
_exptl_crystal_size_min     0.0602
_exptl_crystal_density_diffrn     1.319
_exptl_crystal_density_meas     ?
_exptl_crystal_density_method     'not measured'
_exptl_crystal_F_000     1424
_exptl_absorpt_coefficient_mu     2.121
_exptl_absorpt_correction_type     multi-scan
_exptl_absorpt_process_details
;
(CrysAlis PRO; Agilent, 2014)
;
_shelx_estimated_absorpt_T_min     ?
_shelx_estimated_absorpt_T_max     ?
_exptl_absorpt_correction_T_min     0.809
_exptl_absorpt_correction_T_max     0.880
_diffrn_ambient_temperature     293(2)
_diffrn_radiation_type     CuK\a
_diffrn_radiation_wavelength     1.54184
_diffrn_measurement_device_type     'Agilent Xcalibur Ruby Gemini'
_diffrn_measurement_method     '\w scans'
_diffrn_detector_area_resol_mean     10.2673
_diffrn_reflns_number     32461
_diffrn_reflns_av_R_equivalents     0.1350
_diffrn_reflns_theta_min     4.095
_diffrn_reflns_theta_max     70.723
_diffrn_reflns_theta_full     67.500
_diffrn_measured_fraction_theta_max     0.989
_diffrn_measured_fraction_theta_full     0.999
_diffrn_reflns_limit_h_min     -26
_diffrn_reflns_limit_h_max     26
_diffrn_reflns_limit_k_min     -9
_diffrn_reflns_limit_k_max     9
_diffrn_reflns_limit_l_min     -21
_diffrn_reflns_limit_l_max     25
_refine_special_details     ?
_reflns_number_total     6532
_reflns_number_gt     3596
_reflns_threshold_expression     'I > 2\s(I)'
_refine_ls_structure_factor_coef     Fsqd
_refine_ls_matrix_type     full
_refine_ls_R_factor_all     0.1314
_refine_ls_R_factor_gt     0.0663
_refine_ls_wR_factor_gt     0.1423
_refine_ls_wR_factor_ref     0.1848
_refine_ls_goodness_of_fit_ref     1.007
_refine_ls_restrained_S_all     1.007
_refine_ls_number_reflns     6457
_refine_ls_number_parameters     415
_refine_ls_number_restraints     0
_refine_ls_hydrogen_treatment     constr
_refine_ls_weighting_scheme     calc
_refine_ls_weighting_details
                      'w=1/[\s^2^(Fo^2^)+(0.0563P)^2^] where P=(Fo^2^+2Fc^2^)/3'
_atom_sites_solution_hydrogens     geom
_atom_sites_solution_primary     direct
_atom_sites_solution_secondary     difmap
_refine_ls_shift/su_max     0.001
_refine_ls_shift/su_mean     0.000
_refine_diff_density_max     0.422
_refine_diff_density_min     -0.361
_refine_ls_extinction_method     none
_refine_ls_extinction_coef     .
loop_
    _atom_type_symbol
    _atom_type_description
    _atom_type_scat_dispersion_real
    _atom_type_scat_dispersion_imag
    _atom_type_scat_source
    'C' 'C' 0.0181 0.0091
                         'International Tables Vol C Tables 4.2.6.8 and 6.1.1.4'
    'H' 'H' 0.0000 0.0000
                         'International Tables Vol C Tables 4.2.6.8 and 6.1.1.4'
    'N' 'N' 0.0311 0.0180
                         'International Tables Vol C Tables 4.2.6.8 and 6.1.1.4'
    'O' 'O' 0.0492 0.0322
                         'International Tables Vol C Tables 4.2.6.8 and 6.1.1.4'
    'Cl' 'Cl' 0.3639 0.7018
                         'International Tables Vol C Tables 4.2.6.8 and 6.1.1.4'
_computing_data_collection
;
CrysAlis PRO (Agilent, 2014)
;
_computing_cell_refinement
;
CrysAlis PRO (Agilent, 2014)
;
_computing_data_reduction
;
CrysAlis PRO (Agilent, 2014)
;
_computing_structure_solution
;
SIR2011 (Burla <i>et al.</i>,  2012)
;
_computing_structure_refinement
;
SHELXL2014 (Sheldrick, 2015)
;
_computing_molecular_graphics
;
Mercury (Macrae <i>et al.</i>,  2008)
;
_computing_publication_material
;
SHELXL2014 (Sheldrick, 2015), PLATON (Spek, 2009) and
publCIF (Westrip, 2010)
;
loop_
    _atom_site_type_symbol
    _atom_site_label
    _atom_site_fract_x
    _atom_site_fract_y
    _atom_site_fract_z
    _atom_site_U_iso_or_equiv
    _atom_site_adp_type
    _atom_site_calc_flag
    _atom_site_occupancy
    _atom_site_disorder_assembly
    _atom_site_disorder_group
    Cl Cl2 1.13235(5) 0.04012(14) 0.82294(5) 0.0408(3) Uani d 1 . .
    Cl Cl1 0.65035(5) -0.09582(15) 0.82219(5) 0.0437(3) Uani d 1 . .
    O O1 0.51594(14) -0.6011(4) 0.82514(13) 0.0381(7) Uani d 1 . .
    O O2 0.55114(13) -0.3192(4) 1.02030(13) 0.0344(7) Uani d 1 . .
    O O3 1.04166(14) 0.2995(4) 1.02077(13) 0.0378(7) Uani d 1 . .
    N N1 0.53525(15) -0.4583(4) 0.92238(15) 0.0288(8) Uani d 1 . .
    H H1 0.5119 -0.5322 0.9401 0.035 Uiso calc 1 . .
    O O4 1.02351(14) 0.5927(4) 0.82725(14) 0.0415(8) Uani d 1 . .
    N N7 1.03409(15) 0.4421(4) 0.92325(15) 0.0306(8) Uani d 1 . .
    H H7 1.0140 0.5236 0.9410 0.037 Uiso calc 1 . .
    N N2 0.57984(15) -0.3662(4) 0.82841(15) 0.0301(8) Uani d 1 . .
    N N8 1.07502(16) 0.3338(5) 0.82954(16) 0.0330(8) Uani d 1 . .
    N N3 0.56236(15) 0.6236(4) 0.69138(16) 0.0320(8) Uani d 1 . .
    H H3A 0.5695 0.6194 0.7347 0.038 Uiso calc 1 . .
    H H3B 0.5338 0.7053 0.6817 0.038 Uiso calc 1 . .
    N N4 0.64335(15) 0.3661(5) 0.64533(16) 0.0330(8) Uani d 1 . .
    N N5 0.86014(15) 0.0992(4) 0.85634(16) 0.0325(8) Uani d 1 . .
    N N6 0.93121(15) -0.1748(4) 0.80703(16) 0.0337(8) Uani d 1 . .
    H H6A 0.9565 -0.2655 0.8153 0.040 Uiso calc 1 . .
    H H6B 0.9245 -0.1637 0.7639 0.040 Uiso calc 1 . .
    C C1 0.54296(19) -0.4798(5) 0.85679(19) 0.0313(9) Uani d 1 . .
    C C18 1.05419(19) 0.3021(5) 0.9626(2) 0.0328(10) Uani d 1 . .
    C C17 1.04364(19) 0.4618(6) 0.85811(19) 0.0313(9) Uani d 1 . .
    C C4 0.60638(18) -0.2374(5) 0.8663(2) 0.0315(9) Uani d 1 . .
    C C2 0.56213(18) -0.3272(5) 0.9617(2) 0.0308(9) Uani d 1 . .
    C C20 1.09503(18) 0.1988(5) 0.8674(2) 0.0309(9) Uani d 1 . .
    C C11 0.68606(18) 0.2301(5) 0.6354(2) 0.0311(9) Uani d 1 . .
    C C9 0.6682(2) 0.5311(5) 0.6731(2) 0.0345(10) Uani d 1 . .
    H H9A 0.7051 0.5634 0.6524 0.041 Uiso calc 1 . .
    H H9B 0.6796 0.5166 0.7195 0.041 Uiso calc 1 . .
    C C27 0.82314(18) 0.2433(5) 0.8709(2) 0.0315(9) Uani d 1 . .
    C C3 0.60166(18) -0.2074(5) 0.93082(19) 0.0301(9) Uani d 1 . .
    C C25 0.82936(19) -0.0520(5) 0.8253(2) 0.0341(10) Uani d 1 . .
    H H25A 0.8201 -0.0296 0.7789 0.041 Uiso calc 1 . .
    H H25B 0.7907 -0.0736 0.8443 0.041 Uiso calc 1 . .
    C C19 1.08842(19) 0.1695(5) 0.93181(19) 0.0316(9) Uani d 1 . .
    C C23 0.96153(19) -0.0141(6) 0.8346(2) 0.0357(10) Uani d 1 . .
    H H23A 0.9982 0.0104 0.8123 0.043 Uiso calc 1 . .
    H H23B 0.9742 -0.0317 0.8806 0.043 Uiso calc 1 . .
    C C21 1.1136(2) 0.0116(6) 0.9694(2) 0.0377(10) Uani d 1 . .
    H H21A 1.1044 -0.0924 0.9433 0.045 Uiso calc 1 . .
    H H21B 1.0928 0.0007 1.0091 0.045 Uiso calc 1 . .
    C C28 0.7616(2) 0.2637(6) 0.8454(2) 0.0397(11) Uani d 1 . .
    H H28 0.7448 0.1857 0.8139 0.048 Uiso calc 1 . .
    C C10 0.62039(19) 0.6734(5) 0.6625(2) 0.0336(10) Uani d 1 . .
    H H10A 0.6365 0.7809 0.6825 0.040 Uiso calc 1 . .
    H H10B 0.6116 0.6941 0.6161 0.040 Uiso calc 1 . .
    C C5 0.6318(2) -0.0569(5) 0.9687(2) 0.0359(10) Uani d 1 . .
    H H5A 0.6721 -0.0353 0.9533 0.043 Uiso calc 1 . .
    H H5B 0.6381 -0.0893 1.0145 0.043 Uiso calc 1 . .
    C C7 0.53832(19) 0.4524(6) 0.6672(2) 0.0378(10) Uani d 1 . .
    H H7A 0.5248 0.4610 0.6211 0.045 Uiso calc 1 . .
    H H7B 0.5029 0.4196 0.6903 0.045 Uiso calc 1 . .
    C C16 0.74788(19) 0.2396(6) 0.6587(2) 0.0357(10) Uani d 1 . .
    H H16 0.7618 0.3334 0.6849 0.043 Uiso calc 1 . .
    C C15 0.7893(2) 0.1105(6) 0.6436(2) 0.0412(11) Uani d 1 . .
    H H15 0.8308 0.1192 0.6592 0.049 Uiso calc 1 . .
    C C26 0.87103(19) -0.2105(6) 0.8348(2) 0.0371(10) Uani d 1 . .
    H H26A 0.8784 -0.2368 0.8811 0.044 Uiso calc 1 . .
    H H26B 0.8511 -0.3110 0.8132 0.044 Uiso calc 1 . .
    C C12 0.6660(2) 0.0859(6) 0.5972(2) 0.0369(10) Uani d 1 . .
    H H12 0.6246 0.0765 0.5812 0.044 Uiso calc 1 . .
    C C8 0.58805(18) 0.3138(5) 0.6776(2) 0.0344(10) Uani d 1 . .
    H H8A 0.5991 0.2979 0.7240 0.041 Uiso calc 1 . .
    H H8B 0.5724 0.2033 0.6597 0.041 Uiso calc 1 . .
    C C32 0.8473(2) 0.3663(5) 0.9167(2) 0.0374(10) Uani d 1 . .
    H H32 0.8884 0.3573 0.9337 0.045 Uiso calc 1 . .
    C C24 0.91766(19) 0.1391(6) 0.8266(2) 0.0362(10) Uani d 1 . .
    H H24A 0.9370 0.2417 0.8473 0.043 Uiso calc 1 . .
    H H24B 0.9083 0.1645 0.7805 0.043 Uiso calc 1 . .
    C C29 0.7254(2) 0.3984(7) 0.8662(2) 0.0480(12) Uani d 1 . .
    H H29 0.6843 0.4089 0.8493 0.058 Uiso calc 1 . .
    C C31 0.8113(2) 0.4999(6) 0.9369(2) 0.0442(12) Uani d 1 . .
    H H31 0.8282 0.5796 0.9677 0.053 Uiso calc 1 . .
    C C13 0.7077(2) -0.0424(6) 0.5832(2) 0.0423(11) Uani d 1 . .
    H H13 0.6938 -0.1384 0.5582 0.051 Uiso calc 1 . .
    C C22 1.1830(2) 0.0208(6) 0.9874(2) 0.0433(11) Uani d 1 . .
    H H22A 1.1963 -0.0826 1.0111 0.065 Uiso calc 1 . .
    H H22B 1.2040 0.0288 0.9483 0.065 Uiso calc 1 . .
    H H22C 1.1924 0.1219 1.0141 0.065 Uiso calc 1 . .
    C C14 0.7692(2) -0.0311(6) 0.6054(2) 0.0450(12) Uani d 1 . .
    H H14 0.7970 -0.1173 0.5948 0.054 Uiso calc 1 . .
    C C30 0.7503(2) 0.5173(6) 0.9120(2) 0.0487(13) Uani d 1 . .
    H H30 0.7261 0.6082 0.9259 0.058 Uiso calc 1 . .
    C C6 0.5943(2) 0.1094(6) 0.9627(2) 0.0529(13) Uani d 1 . .
    H H6C 0.6158 0.2002 0.9878 0.079 Uiso calc 1 . .
    H H6D 0.5887 0.1440 0.9177 0.079 Uiso calc 1 . .
    H H6E 0.5546 0.0899 0.9788 0.079 Uiso calc 1 . .
loop_
    _atom_site_aniso_label
    _atom_site_aniso_U_11
    _atom_site_aniso_U_22
    _atom_site_aniso_U_33
    _atom_site_aniso_U_12
    _atom_site_aniso_U_13
    _atom_site_aniso_U_23
    Cl2 0.0470(6) 0.0405(6) 0.0359(6) 0.0097(5) 0.0099(5) -0.0029(5)
    Cl1 0.0503(7) 0.0474(7) 0.0347(6) -0.0174(5) 0.0101(5) 0.0010(5)
    O1 0.0488(18) 0.0360(17) 0.0301(16) -0.0110(14) 0.0063(14) -0.0051(13)
    O2 0.0396(17) 0.0410(17) 0.0226(15) -0.0075(13) 0.0030(13) 0.0008(12)
    O3 0.0446(18) 0.0400(18) 0.0299(16) 0.0085(14) 0.0087(14) 0.0022(13)
    N1 0.0337(18) 0.0299(18) 0.0231(17) -0.0075(15) 0.0036(14) 0.0018(14)
    O4 0.0462(19) 0.0444(19) 0.0349(17) 0.0130(15) 0.0087(14) 0.0079(14)
    N7 0.0323(18) 0.033(2) 0.0266(18) 0.0058(15) 0.0057(15) -0.0034(15)
    N2 0.0301(18) 0.036(2) 0.0244(17) -0.0008(15) 0.0033(14) 0.0004(15)
    N8 0.0331(19) 0.036(2) 0.0305(19) 0.0011(16) 0.0053(15) -0.0007(16)
    N3 0.0349(19) 0.0336(19) 0.0280(18) 0.0064(15) 0.0052(15) -0.0001(15)
    N4 0.0304(19) 0.033(2) 0.0355(19) -0.0054(15) 0.0046(15) -0.0023(16)
    N5 0.0297(18) 0.0307(19) 0.038(2) 0.0003(15) 0.0089(16) -0.0023(16)
    N6 0.038(2) 0.035(2) 0.0287(19) 0.0004(16) 0.0042(16) -0.0002(15)
    C1 0.032(2) 0.033(2) 0.028(2) -0.0028(18) 0.0043(18) 0.0009(18)
    C18 0.035(2) 0.032(2) 0.032(2) -0.0007(18) 0.0079(19) 0.0012(18)
    C17 0.032(2) 0.035(2) 0.028(2) 0.0040(18) 0.0048(18) 0.0007(18)
    C4 0.027(2) 0.035(2) 0.033(2) -0.0055(17) 0.0018(18) 0.0043(18)
    C2 0.029(2) 0.031(2) 0.032(2) 0.0002(17) 0.0011(18) 0.0027(18)
    C20 0.028(2) 0.033(2) 0.032(2) 0.0001(18) 0.0054(18) -0.0055(18)
    C11 0.029(2) 0.033(2) 0.032(2) 0.0018(18) 0.0075(18) 0.0018(18)
    C9 0.039(2) 0.029(2) 0.036(2) -0.0052(19) 0.009(2) -0.0006(19)
    C27 0.031(2) 0.033(2) 0.031(2) -0.0006(18) 0.0070(18) 0.0058(18)
    C3 0.031(2) 0.033(2) 0.026(2) -0.0006(17) -0.0008(17) 0.0012(17)
    C25 0.032(2) 0.038(2) 0.032(2) -0.0057(19) 0.0044(18) 0.0012(19)
    C19 0.034(2) 0.032(2) 0.029(2) 0.0009(18) 0.0051(18) 0.0000(18)
    C23 0.031(2) 0.039(3) 0.038(2) -0.0023(19) 0.0063(19) -0.006(2)
    C21 0.042(3) 0.038(2) 0.035(2) 0.006(2) 0.010(2) 0.004(2)
    C28 0.039(2) 0.044(3) 0.037(3) 0.004(2) 0.006(2) -0.001(2)
    C10 0.041(2) 0.033(2) 0.027(2) 0.0013(19) 0.0050(19) 0.0011(18)
    C5 0.041(2) 0.039(3) 0.028(2) -0.009(2) 0.0027(19) 0.0014(19)
    C7 0.031(2) 0.044(3) 0.038(2) 0.004(2) 0.0009(19) -0.003(2)
    C16 0.034(2) 0.038(2) 0.036(2) 0.0002(19) 0.0054(19) -0.0014(19)
    C15 0.036(2) 0.045(3) 0.043(3) 0.006(2) 0.008(2) 0.004(2)
    C26 0.038(2) 0.039(3) 0.034(2) -0.006(2) 0.007(2) -0.0022(19)
    C12 0.040(2) 0.037(2) 0.034(2) 0.000(2) 0.0024(19) 0.0026(19)
    C8 0.035(2) 0.031(2) 0.038(2) -0.0043(19) 0.0045(19) -0.0033(19)
    C32 0.039(2) 0.033(2) 0.041(3) -0.0047(19) 0.011(2) -0.002(2)
    C24 0.032(2) 0.041(3) 0.037(2) -0.0063(19) 0.0111(19) -0.002(2)
    C29 0.044(3) 0.055(3) 0.045(3) 0.015(2) 0.006(2) 0.005(2)
    C31 0.055(3) 0.037(3) 0.043(3) -0.001(2) 0.017(2) -0.003(2)
    C13 0.058(3) 0.034(2) 0.037(3) -0.004(2) 0.014(2) -0.006(2)
    C22 0.042(3) 0.046(3) 0.043(3) 0.005(2) 0.007(2) 0.009(2)
    C14 0.053(3) 0.037(3) 0.047(3) 0.010(2) 0.017(2) 0.002(2)
    C30 0.056(3) 0.045(3) 0.047(3) 0.017(2) 0.019(3) 0.005(2)
    C6 0.065(3) 0.040(3) 0.051(3) 0.002(2) -0.008(3) -0.010(2)
_geom_special_details
;
All e.s.d.'s (except the e.s.d. in the dihedral angle between two l.s. planes)
are estimated using the full covariance matrix. The cell e.s.d.'s are taken
into account individually in the estimation of e.s.d.'s in distances, angles
and torsion angles; correlations between e.s.d.'s in cell parameters are only
used when they are defined by crystal symmetry. An approximate (isotropic)
treatment of cell e.s.d.'s is used for estimating e.s.d.'s involving l.s.
planes.
;
loop_
    _geom_bond_atom_site_label_1
    _geom_bond_atom_site_label_2
    _geom_bond_site_symmetry_2
    _geom_bond_distance
    _geom_bond_publ_flag
    Cl2 C20 . 1.758(4) ?
    Cl1 C4 . 1.747(4) ?
    O1 C1 . 1.249(5) ?
    O2 C2 . 1.248(5) ?
    O3 C18 . 1.249(5) ?
    N1 C1 . 1.382(5) ?
    N1 C2 . 1.384(5) ?
    N1 H1 . 0.8600 ?
    O4 C17 . 1.243(5) ?
    N7 C17 . 1.380(5) ?
    N7 C18 . 1.388(5) ?
    N7 H7 . 0.8600 ?
    N2 C1 . 1.347(5) ?
    N2 C4 . 1.351(5) ?
    N8 C20 . 1.342(5) ?
    N8 C17 . 1.354(5) ?
    N3 C7 . 1.478(5) ?
    N3 C10 . 1.487(5) ?
    N3 H3A . 0.8900 ?
    N3 H3B . 0.8900 ?
    N4 C11 . 1.419(5) ?
    N4 C9 . 1.467(5) ?
    N4 C8 . 1.475(5) ?
    N5 C27 . 1.410(5) ?
    N5 C25 . 1.454(5) ?
    N5 C24 . 1.468(5) ?
    N6 C23 . 1.482(5) ?
    N6 C26 . 1.495(5) ?
    N6 H6A . 0.8900 ?
    N6 H6B . 0.8900 ?
    C18 C19 . 1.436(6) ?
    C4 C3 . 1.359(6) ?
    C2 C3 . 1.440(6) ?
    C20 C19 . 1.362(6) ?
    C11 C16 . 1.385(6) ?
    C11 C12 . 1.400(6) ?
    C9 C10 . 1.505(6) ?
    C9 H9A . 0.9700 ?
    C9 H9B . 0.9700 ?
    C27 C28 . 1.398(6) ?
    C27 C32 . 1.399(6) ?
    C3 C5 . 1.505(6) ?
    C25 C26 . 1.514(6) ?
    C25 H25A . 0.9700 ?
    C25 H25B . 0.9700 ?
    C19 C21 . 1.509(6) ?
    C23 C24 . 1.508(6) ?
    C23 H23A . 0.9700 ?
    C23 H23B . 0.9700 ?
    C21 C22 . 1.517(6) ?
    C21 H21A . 0.9700 ?
    C21 H21B . 0.9700 ?
    C28 C29 . 1.386(6) ?
    C28 H28 . 0.9300 ?
    C10 H10A . 0.9700 ?
    C10 H10B . 0.9700 ?
    C5 C6 . 1.508(6) ?
    C5 H5A . 0.9700 ?
    C5 H5B . 0.9700 ?
    C7 C8 . 1.513(6) ?
    C7 H7A . 0.9700 ?
    C7 H7B . 0.9700 ?
    C16 C15 . 1.388(6) ?
    C16 H16 . 0.9300 ?
    C15 C14 . 1.385(7) ?
    C15 H15 . 0.9300 ?
    C26 H26A . 0.9700 ?
    C26 H26B . 0.9700 ?
    C12 C13 . 1.380(6) ?
    C12 H12 . 0.9300 ?
    C8 H8A . 0.9700 ?
    C8 H8B . 0.9700 ?
    C32 C31 . 1.371(6) ?
    C32 H32 . 0.9300 ?
    C24 H24A . 0.9700 ?
    C24 H24B . 0.9700 ?
    C29 C30 . 1.383(7) ?
    C29 H29 . 0.9300 ?
    C31 C30 . 1.383(7) ?
    C31 H31 . 0.9300 ?
    C13 C14 . 1.374(7) ?
    C13 H13 . 0.9300 ?
    C22 H22A . 0.9600 ?
    C22 H22B . 0.9600 ?
    C22 H22C . 0.9600 ?
    C14 H14 . 0.9300 ?
    C30 H30 . 0.9300 ?
    C6 H6C . 0.9600 ?
    C6 H6D . 0.9600 ?
    C6 H6E . 0.9600 ?
loop_
    _geom_angle_atom_site_label_1
    _geom_angle_atom_site_label_2
    _geom_angle_atom_site_label_3
    _geom_angle_site_symmetry_1
    _geom_angle_site_symmetry_3
    _geom_angle
    _geom_angle_publ_flag
    C1 N1 C2 . . 125.1(3) ?
    C1 N1 H1 . . 117.5 ?
    C2 N1 H1 . . 117.5 ?
    C17 N7 C18 . . 125.6(3) ?
    C17 N7 H7 . . 117.2 ?
    C18 N7 H7 . . 117.2 ?
    C1 N2 C4 . . 117.3(3) ?
    C20 N8 C17 . . 117.0(3) ?
    C7 N3 C10 . . 112.2(3) ?
    C7 N3 H3A . . 109.2 ?
    C10 N3 H3A . . 109.2 ?
    C7 N3 H3B . . 109.2 ?
    C10 N3 H3B . . 109.2 ?
    H3A N3 H3B . . 107.9 ?
    C11 N4 C9 . . 117.6(3) ?
    C11 N4 C8 . . 115.6(3) ?
    C9 N4 C8 . . 110.1(3) ?
    C27 N5 C25 . . 117.8(3) ?
    C27 N5 C24 . . 116.5(3) ?
    C25 N5 C24 . . 110.9(3) ?
    C23 N6 C26 . . 112.2(3) ?
    C23 N6 H6A . . 109.2 ?
    C26 N6 H6A . . 109.2 ?
    C23 N6 H6B . . 109.2 ?
    C26 N6 H6B . . 109.2 ?
    H6A N6 H6B . . 107.9 ?
    O1 C1 N2 . . 121.5(4) ?
    O1 C1 N1 . . 120.3(4) ?
    N2 C1 N1 . . 118.2(4) ?
    O3 C18 N7 . . 119.1(4) ?
    O3 C18 C19 . . 125.1(4) ?
    N7 C18 C19 . . 115.8(3) ?
    O4 C17 N8 . . 121.8(4) ?
    O4 C17 N7 . . 120.4(4) ?
    N8 C17 N7 . . 117.8(4) ?
    N2 C4 C3 . . 128.3(4) ?
    N2 C4 Cl1 . . 112.1(3) ?
    C3 C4 Cl1 . . 119.5(3) ?
    O2 C2 N1 . . 119.5(4) ?
    O2 C2 C3 . . 124.5(4) ?
    N1 C2 C3 . . 116.1(3) ?
    N8 C20 C19 . . 129.3(4) ?
    N8 C20 Cl2 . . 111.7(3) ?
    C19 C20 Cl2 . . 119.0(3) ?
    C16 C11 C12 . . 118.5(4) ?
    C16 C11 N4 . . 122.4(4) ?
    C12 C11 N4 . . 118.9(4) ?
    N4 C9 C10 . . 109.9(4) ?
    N4 C9 H9A . . 109.7 ?
    C10 C9 H9A . . 109.7 ?
    N4 C9 H9B . . 109.7 ?
    C10 C9 H9B . . 109.7 ?
    H9A C9 H9B . . 108.2 ?
    C28 C27 C32 . . 117.7(4) ?
    C28 C27 N5 . . 123.4(4) ?
    C32 C27 N5 . . 118.8(4) ?
    C4 C3 C2 . . 115.0(4) ?
    C4 C3 C5 . . 124.6(4) ?
    C2 C3 C5 . . 120.4(3) ?
    N5 C25 C26 . . 109.5(4) ?
    N5 C25 H25A . . 109.8 ?
    C26 C25 H25A . . 109.8 ?
    N5 C25 H25B . . 109.8 ?
    C26 C25 H25B . . 109.8 ?
    H25A C25 H25B . . 108.2 ?
    C20 C19 C18 . . 114.5(4) ?
    C20 C19 C21 . . 124.4(4) ?
    C18 C19 C21 . . 121.1(4) ?
    N6 C23 C24 . . 110.4(4) ?
    N6 C23 H23A . . 109.6 ?
    C24 C23 H23A . . 109.6 ?
    N6 C23 H23B . . 109.6 ?
    C24 C23 H23B . . 109.6 ?
    H23A C23 H23B . . 108.1 ?
    C19 C21 C22 . . 113.2(4) ?
    C19 C21 H21A . . 108.9 ?
    C22 C21 H21A . . 108.9 ?
    C19 C21 H21B . . 108.9 ?
    C22 C21 H21B . . 108.9 ?
    H21A C21 H21B . . 107.8 ?
    C29 C28 C27 . . 121.0(5) ?
    C29 C28 H28 . . 119.5 ?
    C27 C28 H28 . . 119.5 ?
    N3 C10 C9 . . 110.7(3) ?
    N3 C10 H10A . . 109.5 ?
    C9 C10 H10A . . 109.5 ?
    N3 C10 H10B . . 109.5 ?
    C9 C10 H10B . . 109.5 ?
    H10A C10 H10B . . 108.1 ?
    C3 C5 C6 . . 113.3(4) ?
    C3 C5 H5A . . 108.9 ?
    C6 C5 H5A . . 108.9 ?
    C3 C5 H5B . . 108.9 ?
    C6 C5 H5B . . 108.9 ?
    H5A C5 H5B . . 107.7 ?
    N3 C7 C8 . . 110.3(3) ?
    N3 C7 H7A . . 109.6 ?
    C8 C7 H7A . . 109.6 ?
    N3 C7 H7B . . 109.6 ?
    C8 C7 H7B . . 109.6 ?
    H7A C7 H7B . . 108.1 ?
    C11 C16 C15 . . 120.8(4) ?
    C11 C16 H16 . . 119.6 ?
    C15 C16 H16 . . 119.6 ?
    C14 C15 C16 . . 120.3(4) ?
    C14 C15 H15 . . 119.8 ?
    C16 C15 H15 . . 119.8 ?
    N6 C26 C25 . . 109.6(3) ?
    N6 C26 H26A . . 109.8 ?
    C25 C26 H26A . . 109.8 ?
    N6 C26 H26B . . 109.8 ?
    C25 C26 H26B . . 109.8 ?
    H26A C26 H26B . . 108.2 ?
    C13 C12 C11 . . 120.0(4) ?
    C13 C12 H12 . . 120.0 ?
    C11 C12 H12 . . 120.0 ?
    N4 C8 C7 . . 110.1(3) ?
    N4 C8 H8A . . 109.6 ?
    C7 C8 H8A . . 109.6 ?
    N4 C8 H8B . . 109.6 ?
    C7 C8 H8B . . 109.6 ?
    H8A C8 H8B . . 108.2 ?
    C31 C32 C27 . . 121.1(4) ?
    C31 C32 H32 . . 119.5 ?
    C27 C32 H32 . . 119.5 ?
    N5 C24 C23 . . 110.1(3) ?
    N5 C24 H24A . . 109.6 ?
    C23 C24 H24A . . 109.6 ?
    N5 C24 H24B . . 109.6 ?
    C23 C24 H24B . . 109.6 ?
    H24A C24 H24B . . 108.1 ?
    C30 C29 C28 . . 120.1(5) ?
    C30 C29 H29 . . 120.0 ?
    C28 C29 H29 . . 120.0 ?
    C32 C31 C30 . . 120.7(5) ?
    C32 C31 H31 . . 119.6 ?
    C30 C31 H31 . . 119.6 ?
    C14 C13 C12 . . 121.3(4) ?
    C14 C13 H13 . . 119.3 ?
    C12 C13 H13 . . 119.3 ?
    C21 C22 H22A . . 109.5 ?
    C21 C22 H22B . . 109.5 ?
    H22A C22 H22B . . 109.5 ?
    C21 C22 H22C . . 109.5 ?
    H22A C22 H22C . . 109.5 ?
    H22B C22 H22C . . 109.5 ?
    C13 C14 C15 . . 119.0(4) ?
    C13 C14 H14 . . 120.5 ?
    C15 C14 H14 . . 120.5 ?
    C29 C30 C31 . . 119.4(4) ?
    C29 C30 H30 . . 120.3 ?
    C31 C30 H30 . . 120.3 ?
    C5 C6 H6C . . 109.5 ?
    C5 C6 H6D . . 109.5 ?
    H6C C6 H6D . . 109.5 ?
    C5 C6 H6E . . 109.5 ?
    H6C C6 H6E . . 109.5 ?
    H6D C6 H6E . . 109.5 ?
loop_
    _geom_torsion_atom_site_label_1
    _geom_torsion_atom_site_label_2
    _geom_torsion_atom_site_label_3
    _geom_torsion_atom_site_label_4
    _geom_torsion_site_symmetry_1
    _geom_torsion_site_symmetry_2
    _geom_torsion_site_symmetry_3
    _geom_torsion_site_symmetry_4
    _geom_torsion
    _geom_torsion_publ_flag
    C4 N2 C1 O1 . . . . 179.0(4) ?
    C4 N2 C1 N1 . . . . -0.6(6) ?
    C2 N1 C1 O1 . . . . -178.9(4) ?
    C2 N1 C1 N2 . . . . 0.7(6) ?
    C17 N7 C18 O3 . . . . -179.1(4) ?
    C17 N7 C18 C19 . . . . 0.9(6) ?
    C20 N8 C17 O4 . . . . 179.6(4) ?
    C20 N8 C17 N7 . . . . -0.8(6) ?
    C18 N7 C17 O4 . . . . 179.9(4) ?
    C18 N7 C17 N8 . . . . 0.3(6) ?
    C1 N2 C4 C3 . . . . 1.1(7) ?
    C1 N2 C4 Cl1 . . . . -177.7(3) ?
    C1 N1 C2 O2 . . . . 179.0(4) ?
    C1 N1 C2 C3 . . . . -1.0(6) ?
    C17 N8 C20 C19 . . . . 0.1(7) ?
    C17 N8 C20 Cl2 . . . . 177.9(3) ?
    C9 N4 C11 C16 . . . . 8.8(6) ?
    C8 N4 C11 C16 . . . . -124.1(4) ?
    C9 N4 C11 C12 . . . . -167.1(4) ?
    C8 N4 C11 C12 . . . . 60.0(5) ?
    C11 N4 C9 C10 . . . . 164.1(3) ?
    C8 N4 C9 C10 . . . . -60.6(4) ?
    C25 N5 C27 C28 . . . . -13.7(6) ?
    C24 N5 C27 C28 . . . . 121.7(4) ?
    C25 N5 C27 C32 . . . . 161.5(4) ?
    C24 N5 C27 C32 . . . . -63.1(5) ?
    N2 C4 C3 C2 . . . . -1.4(7) ?
    Cl1 C4 C3 C2 . . . . 177.3(3) ?
    N2 C4 C3 C5 . . . . -178.3(4) ?
    Cl1 C4 C3 C5 . . . . 0.4(6) ?
    O2 C2 C3 C4 . . . . -178.8(4) ?
    N1 C2 C3 C4 . . . . 1.2(6) ?
    O2 C2 C3 C5 . . . . -1.7(6) ?
    N1 C2 C3 C5 . . . . 178.3(4) ?
    C27 N5 C25 C26 . . . . -160.5(3) ?
    C24 N5 C25 C26 . . . . 61.7(4) ?
    N8 C20 C19 C18 . . . . 1.1(7) ?
    Cl2 C20 C19 C18 . . . . -176.5(3) ?
    N8 C20 C19 C21 . . . . -179.6(4) ?
    Cl2 C20 C19 C21 . . . . 2.8(6) ?
    O3 C18 C19 C20 . . . . 178.5(4) ?
    N7 C18 C19 C20 . . . . -1.4(6) ?
    O3 C18 C19 C21 . . . . -0.9(7) ?
    N7 C18 C19 C21 . . . . 179.2(4) ?
    C26 N6 C23 C24 . . . . -53.9(5) ?
    C20 C19 C21 C22 . . . . 76.2(6) ?
    C18 C19 C21 C22 . . . . -104.4(5) ?
    C32 C27 C28 C29 . . . . -1.8(6) ?
    N5 C27 C28 C29 . . . . 173.5(4) ?
    C7 N3 C10 C9 . . . . -54.1(4) ?
    N4 C9 C10 N3 . . . . 56.9(4) ?
    C4 C3 C5 C6 . . . . 84.3(5) ?
    C2 C3 C5 C6 . . . . -92.5(5) ?
    C10 N3 C7 C8 . . . . 53.7(4) ?
    C12 C11 C16 C15 . . . . 1.2(6) ?
    N4 C11 C16 C15 . . . . -174.7(4) ?
    C11 C16 C15 C14 . . . . -0.7(7) ?
    C23 N6 C26 C25 . . . . 54.9(5) ?
    N5 C25 C26 N6 . . . . -58.0(4) ?
    C16 C11 C12 C13 . . . . -0.4(6) ?
    N4 C11 C12 C13 . . . . 175.6(4) ?
    C11 N4 C8 C7 . . . . -163.1(4) ?
    C9 N4 C8 C7 . . . . 60.6(4) ?
    N3 C7 C8 N4 . . . . -56.5(4) ?
    C28 C27 C32 C31 . . . . 1.5(6) ?
    N5 C27 C32 C31 . . . . -174.0(4) ?
    C27 N5 C24 C23 . . . . 161.1(4) ?
    C25 N5 C24 C23 . . . . -60.5(5) ?
    N6 C23 C24 N5 . . . . 55.5(4) ?
    C27 C28 C29 C30 . . . . 1.2(7) ?
    C27 C32 C31 C30 . . . . -0.6(7) ?
    C11 C12 C13 C14 . . . . -0.8(7) ?
    C12 C13 C14 C15 . . . . 1.3(7) ?
    C16 C15 C14 C13 . . . . -0.5(7) ?
    C28 C29 C30 C31 . . . . -0.3(7) ?
    C32 C31 C30 C29 . . . . 0.0(7) ?
loop_
    _geom_hbond_atom_site_label_D
    _geom_hbond_atom_site_label_H
    _geom_hbond_atom_site_label_A
    _geom_hbond_site_symmetry_A
    _geom_hbond_distance_DH
    _geom_hbond_distance_HA
    _geom_hbond_distance_DA
    _geom_hbond_angle_DHA
    N1 H1 O2 3_647 0.86 2.00 2.859(4) 173
    N3 H3A O1 1_565 0.89 2.83 3.465(4) 129
    N6 H6A O4 1_545 0.89 1.81 2.681(5) 165
    N7 H7 O3 3_767 0.86 2.02 2.873(4) 174
    N3 H3A N2 1_565 0.89 1.92 2.808(4) 174
    N6 H6B N8 2_746 0.89 1.92 2.798(5) 169
    C10 H10B O2 4_565 0.97 2.46 3.355(5) 154
    C26 H26A O3 3_757 0.97 2.58 3.444(5) 147
    C16 H16 Cl2 2_756 0.93 2.80 3.462(4) 129
_shelx_hkl_file
;
   2   0   0 8052.30 307.367   3
   3   0   0 112.910 58.1966   3
   4   0   0 14977.0 592.623   3
   5   0   0 537.730 135.434   3
   6   0   0 541.743 146.326   3
   6   0   0 567.378 74.7503  15
   7   0   0 438.120 147.456   3
   7   0   0 460.054 122.698  13
   7   0   0 316.196 59.3933  15
   8   0   0 899.526 173.498  13
   8   0   0 886.661 98.7713  15
   8   0   0 952.408 218.077   3
   9   0   0 183.600 101.408   3
   9   0   0 195.734 82.0480  13
  -9   0   0 148.097 96.6462  14
 -10   0   0 10427.5 737.992  14
  10   0   0 10864.8 826.215   3
  10   0   0 11111.4 676.905  13
  11   0   0 236.310 139.834   3
  11   0   0 137.312 93.3689  13
 -11   0   0 108.873 101.495  14
  12   0   0 562.387 208.014   3
  12   0   0 468.162 165.649  13
 -12   0   0 553.041 195.903  14
  13   0   0 627.210 191.237  13
 -13   0   0 876.692 243.373  14
  13   0   0 754.584 254.887   3
  14   0   0 257.569 139.590   3
  14   0   0 376.980 107.364  12
  14   0   0 358.115 101.860  17
 -14   0   0 211.240 134.949  14
 -14   0   0 314.843 123.779  16
 -15   0   0 202.140 97.6194  16
  15   0   0 179.813 145.503   3
 -15   0   0 96.1362 100.708  14
  15   0   0 180.783 77.9495  12
  15   0   0 136.162 71.3218  17
  16   0   0 107.905 56.7947  12
 -16   0   0 340.245 176.238  14
  16   0   0 47.8876 88.2790   3
 -16   0   0 262.054 124.272  16
  16   0   0 167.675 73.4905  17
  17   0   0 45.5091 88.3223   3
 -17   0   0 46.4444 78.3135   1
  17   0   0 3.93348 28.7758  12
  18   0   0 1070.95 192.913  12
  18   0   0 1113.85 371.332   3
 -18   0   0 1116.72 312.740   1
  19   0   0 2364.83 285.258  12
  20   0   0-8.85722 49.3181  12
  21   0   0-21.4898 48.7915  12
  22   0   0 618.380 147.939  12
  23   0   0 142.918 117.580   8
  23   0   0 705.273 149.122  12
  24   0   0 50.2188 63.8022   8
  24   0   0 34.1392 53.1192  12
  25   0   0 50.6223 42.0682  12
  25   0   0-45.1494 49.9005   8
  26   0   0 76.1003 47.0508   8
 -26   0   0-83.6117 72.3898  10
   0   1   0 22.1782 20.4976   2
   0   1   0 9.56798 28.5134   1
   1   1   0 882.250 77.7904   2
   1  -1   0 792.232 88.6968  13
  -1   1   0 854.646 107.795   1
   2   1   0-0.47443 33.3230  15
  -2   1   0 26.9600 32.2016  15
  -2   1   0-3.56118 34.2085   1
   2  -1   0 30.8088 21.7227   4
   2  -1   0 23.8297 28.2822  13
  -3   1   0 50676.5 887.399   1
   3  -1   0 52792.2 1051.37   3
   3  -1   0 49488.1 605.238   4
  -3   1   0 50779.0 845.215  15
   3   1   0 48202.1 837.154  15
   3  -1   0 49374.3 838.865  13
  -4   1   0 1729.34 170.670  15
   4  -1   0 1766.05 182.197  13
   4  -1   0 1791.54 219.993   3
   4   1   0 1816.75 234.257   3
  -4   1   0 1758.62 186.658   1
   4   1   0 1787.39 169.457  15
   4  -1   0 1722.72 122.942   4
   5   1   0 2675.84 311.794   3
   5  -1   0 2392.18 159.447   4
   5  -1   0 2477.28 275.135   3
   5   1   0 2393.68 197.389  15
  -5   1   0 2301.24 233.944   1
   6  -1   0 646.666 130.923  13
  -6  -1   0 605.852 143.384  14
   6   1   0 710.157 114.046  15
  -6   1   0 573.274 128.958   1
   6  -1   0 582.452 164.766   3
   6   1   0 717.063 180.604   3
   7  -1   0 129.942 95.0063   3
   7  -1   0 56.1280 41.6026  13
  -7  -1   0 49.5672 63.5638  14
   7   1   0 73.4347 30.9078  15
   7   1   0 100.115 79.5287   3
  -8  -1   0 48.0093 74.6708  14
   8   1   0 37.3471 87.7895   3
   8  -1   0 88.0824 94.5336   3
   8   1   0 106.113 50.8151  15
   8  -1   0 96.3108 68.3782  13
  -9  -1   0 244.695 126.705  14
   9   1   0 215.577 144.190   3
   9   1   0 176.366 54.9141  15
   9  -1   0 123.683 72.1606  13
   9  -1   0 165.958 117.058   3
  10  -1   0 41.8980 75.1773   3
 -10  -1   0 59.5575 90.1350  14
  10  -1   0 169.083 101.958  13
  10   1   0 74.7096 114.063   3
  11   1   0-10.7199 89.1916   3
  11  -1   0 81.9586 135.020   3
  11  -1   0 148.057 87.6355  13
 -11  -1   0 78.9963 62.2546  14
 -11   1   0 102.001 83.1559   1
 -12  -1   0 308.868 147.721  14
  12   1   0 191.728 136.729   3
  12  -1   0 269.771 126.604  13
 -12   1   0 361.271 156.217   1
  12  -1   0 169.995 130.127   3
  13  -1   0 3741.74 575.949   3
 -13  -1   0 3722.02 529.697  14
 -13   1   0 3228.16 492.801  14
  13   1   0 3468.04 564.127   3
  13  -1   0 3633.96 460.219  13
 -13   1   0 3898.46 508.330   1
  14  -1   0-54.7686 74.5324  13
  14   1   0 53.3700 95.5457   3
 -14   1   0-13.0273 48.2514   1
 -14   1   0 19.7483 55.4914  14
  14  -1   0 27.8098 47.6202  17
 -14  -1   0-197.055 138.833  14
  14  -1   0 174.424 136.208   3
 -14   1   0 93.4796 86.3353  16
  14  -1   0-58.1036 46.9022  12
  14   1   0-25.1779 35.0115  12
  15  -1   0 504.421 119.608  12
  15   1   0 430.332 241.953   3
  15  -1   0 446.030 114.702  17
 -15   1   0 472.110 149.701  16
 -15   1   0 834.423 264.384  14
 -15  -1   0 466.077 222.760  14
 -15   1   0 458.333 223.131   1
  15   1   0 438.803 119.426  12
  15  -1   0 377.430 164.851  13
  15  -1   0 616.740 254.187   3
 -16   1   0 103.232 99.0147   1
  16  -1   0 309.776 192.149   3
  16   1   0 221.233 167.906   3
 -16  -1   0 405.789 201.234  14
 -16   1   0 364.638 184.993  14
 -16   1   0 76.6238 78.2245  16
  16  -1   0 60.1381 32.6054  12
  16   1   0 143.679 78.2265  12
  16  -1   0 191.952 125.608  13
  16  -1   0-31.1287 56.7767  17
 -17   1   0 317.326 155.140  16
  17  -1   0 367.547 215.745   3
  17   1   0 401.528 226.195   3
  17  -1   0 376.869 113.689  17
 -17  -1   0 507.211 145.465  18
  17  -1   0 210.800 82.6195  12
 -17   1   0 449.809 204.372   1
  17   1   0 404.359 126.212  12
 -17  -1   0 528.756 240.686  14
 -18   1   0 249.779 140.038  16
  18  -1   0-83.8163 111.282   3
  18  -1   0 34.0385 52.5656  17
 -18   1   0-49.5262 97.3017   1
  18   1   0 136.117 151.276   3
  18  -1   0 56.5191 50.7809  12
  18   1   0-33.2374 46.2602  12
  19  -1   0 110.594 83.8920  17
  19   1   0 63.2593 55.4180  12
  19  -1   0 149.790 77.5917  12
  20  -1   0 664.020 151.677  12
  20   1   0 664.839 164.408  12
  21  -1   0 1.22009 34.4241  12
  21   1   0 13.8262 40.6564  12
  22  -1   0 135.408 69.1609  12
  22   1   0 185.665 84.1182  12
  22  -1   0 38.3423 58.7181   8
  23  -1   0 40.1192 47.0659   8
  23  -1   0 3.14461 27.7874  12
  23   1   0 59.4387 52.9826   8
  23   1   0 13.7919 35.0652  12
  24  -1   0 23.7513 61.5135   8
  24   1   0 44.6218 91.1890   8
  24  -1   0 178.386 73.5333  12
  24   1   0 256.822 87.6520  12
  25  -1   0 7.03469 27.1741  12
  25   1   0 31.3213 47.1396   8
  25  -1   0-28.5330 42.0341   8
  25   1   0 70.6293 44.7883  12
 -26  -1   0 29.3335 48.0335  10
  26   1   0-40.3275 34.8460   8
 -26   1   0-50.0306 58.7273  10
   0   2   0 7220.92 462.142   1
   0   2   0 8166.10 365.599   2
   1   2   0 173.291 93.0907   1
   1   2   0 220.806 65.2743   2
  -1   2   0 258.865 74.5579   2
  -1   2   0 129.617 85.8522   1
   1  -2   0 191.195 66.3767  13
   2  -2   0 862.810 157.874  14
  -2   2   0 1000.86 172.833  15
   2   2   0 1002.19 166.251  15
  -2   2   0 889.224 162.850   1
  -3   2   0 1975.81 241.485   1
   3   2   0 1860.67 229.929  15
   3  -2   0 1820.40 179.290   4
  -3   2   0 2071.55 242.712  15
   4  -2   0 1841.72 164.590   4
  -4   2   0 1690.74 224.472   1
   4  -2   0 1869.48 211.454  13
  -4   2   0 2033.28 246.299  15
   4   2   0 1838.38 229.395  15
  -4  -2   0 1848.17 269.287  14
  -5  -2   0 387.304 138.007  14
   5   2   0 324.969 101.741  15
  -5   2   0 433.616 120.267  15
   5  -2   0 365.177 110.992  13
   5  -2   0 478.995 83.8633   4
  -5   2   0 462.106 130.555   1
   6   2   0 21348.2 802.090  15
   6   2   0 21798.9 1063.26   3
   6  -2   0 21545.5 514.682   4
  -6  -2   0 21231.6 988.470  14
   6  -2   0 21138.1 801.972  13
  -6   2   0 21323.7 865.298   1
  -6   2   0 21412.1 807.199  15
  -7  -2   0 128.435 92.3292  14
   7   2   0 183.469 132.399   3
   7  -2   0 276.472 102.886  13
  -7   2   0 181.913 98.2066   1
   7   2   0 233.950 100.756  15
   7  -2   0 258.230 57.6897   4
   8   2   0 1357.30 298.059   3
  -8   2   0 1014.69 217.750   1
   8   2   0 1222.35 200.978  15
   8  -2   0 960.044 191.460  13
  -8  -2   0 1168.86 261.917  14
   9   2   0 2179.81 271.489  15
   9   2   0 1573.05 339.402   3
  -9  -2   0 2093.07 368.084  14
   9  -2   0 1797.17 282.749  13
  -9   2   0 1913.67 310.109   1
 -10  -2   0 1088.35 279.876  14
  10   2   0 1276.34 329.799   3
 -10   2   0 1151.95 261.560   1
  10  -2   0 1190.34 243.012  13
  11   2   0 86.6798 75.0955   3
  11  -2   0 35.4715 65.8039  13
 -11  -2   0 61.6680 82.9173  14
 -11   2   0 180.984 102.911   1
  12  -2   0 3312.35 435.612  13
 -12  -2   0 2992.08 485.076  14
 -12   2   0 3329.69 470.195   1
  12   2   0 2521.31 490.949   3
  13   2   0 1442.83 206.401  12
  13   2   0 1338.14 373.135   3
  13  -2   0 1594.43 218.730  12
 -13  -2   0 1651.79 382.998  14
 -13   2   0 1671.49 272.003  16
 -13   2   0 1846.75 363.382   1
  13  -2   0 1363.49 303.555  13
 -14   2   0 48.7939 53.3204  16
  14  -2   0-34.0987 59.1686  13
  14  -2   0 13.2829 45.4991  12
 -14  -2   0 74.0119 97.9574  14
 -14  -2   0-11.4808 45.0181  18
 -14   2   0 54.8489 82.6625   1
  14   2   0-76.1015 110.860   3
  14  -2   0-27.3848 39.7030  17
  14   2   0-55.1241 33.8970  12
  15   2   0-67.6232 111.751   3
 -15  -2   0 190.048 99.4064  18
  15   2   0 116.957 72.1409  12
  15  -2   0 79.5608 56.2786  17
  15  -2   0 114.548 71.8749  12
  15  -2   0 113.331 51.9619  13
 -15   2   0 112.438 87.3866  16
 -15  -2   0 286.619 171.696  14
 -15   2   0 152.306 124.773   1
 -16  -2   0 280.797 115.958  18
 -16   2   0 235.509 117.010  16
 -16  -2   0 526.900 216.002  14
  16  -2   0 201.187 135.408  13
  16   2   0 196.484 169.542   3
 -16   2   0 312.163 180.101   1
  16  -2   0 208.897 97.3026  12
  16  -2   0 222.183 88.3968  17
  16   2   0 304.328 110.232  12
  17  -2   0 263.900 152.564  13
  17   2   0 214.809 102.096  12
  17  -2   0 144.631 68.9929  12
 -17   2   0 159.590 116.551  16
  17   2   0 126.154 134.133   3
 -17   2   0 333.468 187.005   1
  17  -2   0 186.403 82.5477  17
 -17  -2   0 151.682 90.6281  18
 -17  -2   0 207.645 159.662  14
  18   2   0 174.768 71.8639  12
  18  -2   0 292.855 101.805  17
  18  -2   0 343.052 118.800  12
 -18  -2   0 287.736 116.091  18
 -18   2   0 72.5067 114.409  16
 -19  -2   0 14.6713 60.2638  18
 -19   2   0 38.3333 76.0733  16
  19   2   0-8.89765 42.4749  12
  19  -2   0 47.1148 41.1090  12
  19  -2   0 92.3456 66.0767  17
 -20  -2   0 342.014 126.165  18
  20  -2   0 301.236 107.363  17
  20  -2   0 263.993 95.1566  12
  20   2   0 227.602 97.2411  12
  21   2   0 36.5017 49.6312  12
  21  -2   0 45.5550 33.4449  12
  21  -2   0 51.3468 60.3431   8
  22   2   0 58.2802 60.6467   8
  22  -2   0 97.6181 57.0216  12
  22   2   0 112.335 69.2664  12
  23  -2   0-12.6675 33.6728  12
  23   2   0 19.2191 43.9971   8
  23   2   0 81.0939 59.7048  12
  24  -2   0 183.818 65.2942  12
  24   2   0 273.089 85.0648  12
  24   2   0 81.2204 73.1998   8
  25   2   0 78.9482 49.1629  12
 -25   2   0-89.8552 58.4813  10
 -25  -2   0 41.2241 58.8712  10
  25   2   0 101.011 60.6848   8
  25  -2   0 124.074 49.8485  12
   0   3   0-53.8596 55.6206   2
   0   3   0-5.51999 74.7614  15
   0  -3   0-43.0883 50.1676  13
   0  -3   0 34.1498 74.4960  14
   0   3   0 103.218 94.3452   1
   1  -3   0 3792.04 391.145  14
  -1   3   0 4033.46 341.701   2
   1  -3   0 3998.60 341.109  13
  -1   3   0 4156.70 426.009  15
  -1   3   0 3345.57 390.338   1
  -1  -3   0 3857.12 408.184  14
   1   3   0 4258.82 318.124   2
   1   3   0 4102.38 418.756  15
   2  -3   0 564.947 160.667  14
  -2   3   0 562.905 156.034  15
   2   3   0 624.216 173.082  15
  -2   3   0 531.739 133.218   2
  -2   3   0 558.553 160.946   1
   2  -3   0 473.280 122.684  13
  -2  -3   0 527.382 176.624  14
   3  -3   0 2819.25 295.816  13
  -3  -3   0 2643.18 359.641  14
   3   3   0 2947.88 357.933  15
  -3   3   0 2615.39 346.492  15
   3  -3   0 2868.92 284.723   4
   3  -3   0 2629.23 335.838  14
  -3   3   0 2708.61 306.648   2
  -3   3   0 2606.03 340.397   1
  -4   3   0 41.8686 80.8805   2
  -4   3   0 48.8152 71.6360   1
  -4   3   0 65.9581 81.8699  15
   4  -3   0 3.63477 60.0843   4
   4  -3   0 3.48329 49.4197  13
   4   3   0 16.8296 50.8033  15
  -4  -3   0 24.8342 51.3198  14
  -5   3   0 747.114 186.354   2
   5  -3   0 824.805 172.140  13
   5   3   0 923.774 203.727  15
   5  -3   0 695.854 127.441   4
  -5   3   0 735.256 190.937  15
  -5  -3   0 776.993 204.721  14
  -5   3   0 839.404 206.695   1
  -6   3   0-25.4470 77.4084   1
   6  -3   0-54.2068 82.6274  13
  -6   3   0 11.9307 49.2322  15
   6   3   0 15.5246 57.3786  15
  -6  -3   0-14.8104 75.9224  14
  -7  -3   0 381.474 174.745  14
  -7   3   0 600.192 177.980   1
  -7   3   0 519.558 165.022  15
   7  -3   0 649.954 171.665  13
   7   3   0 684.149 244.388   3
   7   3   0 550.410 172.714  15
   8  -3   0 191.186 97.9601  13
  -8  -3   0 230.070 160.922  14
   8   3   0 269.344 152.884   3
   8   3   0 322.848 123.996  15
  -8   3   0 329.484 161.431   1
  -9  -3   0 297.435 161.115  14
   9  -3   0 149.330 105.208  13
  -9   3   0 73.9099 76.3628   1
   9   3   0 153.763 107.233   3
   9   3   0 389.064 147.120  15
  10   3   0 463.135 178.756  15
 -10  -3   0 316.231 142.768  14
 -10   3   0 493.946 187.263   1
  10  -3   0 389.071 158.669  13
  10   3   0 424.016 218.137   3
 -11   3   0 2262.48 408.061   1
  11   3   0 2090.33 456.893   3
 -11  -3   0 2263.10 450.436  14
 -11  -3   0 2496.45 310.882  18
  11   3   0 2444.70 265.400  12
 -11   3   0 2517.56 320.360  16
  11  -3   0 2695.46 275.370  12
  11  -3   0 2133.30 360.419  13
  12  -3   0 998.034 265.039  13
 -12   3   0 966.489 279.486   1
  12  -3   0 942.818 174.081  12
  12   3   0 1022.20 346.809   3
 -12   3   0 1148.95 237.736  16
 -12  -3   0 1086.90 212.690  18
 -12   3   0 1049.58 206.074   5
  12  -3   0 1081.85 170.185  17
  12   3   0 991.520 173.033  12
 -12  -3   0 927.846 298.406  14
  13  -3   0 201.053 121.927  13
 -13   3   0 121.695 112.417   1
  13  -3   0 89.7535 64.5307  17
 -13   3   0 126.465 51.4612   5
  13   3   0 156.093 74.2530  12
 -13   3   0 152.333 82.5615  16
  13  -3   0 78.3660 55.8631  12
 -13  -3   0 94.6928 89.5191  18
  13   3   0 212.057 182.180   3
  14   3   0-12.4641 54.8308  12
  14  -3   0 332.215 160.357  13
 -14  -3   0 174.849 147.301  14
  14  -3   0 53.3843 48.5315  17
  14  -3   0 42.7768 65.8606  12
 -14   3   0 3.80280 63.7217  16
 -14  -3   0 34.0187 61.9062  18
 -14   3   0-39.1551 70.2101   1
  14   3   0-318.715 203.221   3
 -14   3   0-83.9627 95.4923   2
 -15   3   0 417.685 210.884   1
  15   3   0 498.896 255.864   3
  15  -3   0 467.049 139.051  12
 -15  -3   0 409.148 142.405  18
 -15   3   0 209.416 146.488   2
  15   3   0 427.744 132.098  12
  15  -3   0 525.176 134.212  17
 -15   3   0 153.852 103.285  16
 -15  -3   0 536.345 246.186  14
  15  -3   0 445.179 191.196  13
  16   3   0 1456.22 235.779  12
 -16   3   0 1745.68 334.094  16
 -16  -3   0 1773.46 451.690  14
  16  -3   0 2039.05 262.635  17
 -16   3   0 1791.18 416.051   2
  16   3   0 1845.97 514.458   3
  16  -3   0 1553.60 241.704  12
 -16   3   0 1888.04 450.255   1
 -16  -3   0 1485.33 262.517  18
  16  -3   0 1810.03 387.471  13
  17   3   0 175.066 86.2303  12
  17  -3   0 409.571 133.304  12
 -17   3   0 392.229 158.657  16
 -17  -3   0 422.420 133.674  18
  17  -3   0 522.293 134.374  17
 -18  -3   0 581.848 170.918  18
  18  -3   0 559.547 147.687  17
 -18   3   0 553.573 191.795  16
  18   3   0 455.251 133.757  12
  18  -3   0 629.194 159.495  12
  19  -3   0 191.952 85.2752  17
 -19   3   0 260.969 142.086  16
  19  -3   0 100.608 70.0830  12
 -19  -3   0 311.544 134.225  18
  19   3   0 122.080 76.0339  12
  20   3   0 98.5813 71.4177  12
 -20  -3   0-29.0014 58.1464  18
  20  -3   0-28.3408 40.1609  17
  20   3   0 14.6261 49.9570   8
  20  -3   0 76.3359 35.9904  12
  21  -3   0 181.963 74.1856  12
  21   3   0 213.645 100.248  12
 -21  -3   0 328.938 109.874  18
  21   3   0 16.7525 46.4098   8
  22  -3   0 81.4403 51.7616  12
  22   3   0 120.084 62.0174  12
  22   3   0 74.9006 73.7486   8
 -22  -3   0 0.79566 37.1022  18
 -23  -3   0-40.5922 46.5300  10
  23   3   0 12.6346 42.6681   8
  23  -3   0 63.8936 44.3231  12
  24   3   0 9.97940 30.8867   8
  24   3   0 40.3733 38.7575  12
  24  -3   0 91.5879 47.1417  12
  24   3   0 42.8648 41.1226  11
   0  -4   0 8.94077 65.0288  14
   0   4   0 84.6869 61.7031   2
   0  -4   0-27.9478 64.3366  13
   0   4   0 140.952 120.153  15
   1   4   0 2846.45 415.371  15
  -1   4   0 2459.30 388.597   1
   1  -4   0 2786.73 334.327  13
   1  -4   0 2260.90 375.210  14
  -1   4   0 2604.86 401.860  15
  -1   4   0 2673.62 327.360   2
  -1  -4   0 2396.99 375.041  14
  -1  -4   0 2411.64 324.404  13
  -2   4   0 1254.56 279.588   1
  -2   4   0 1363.82 240.788   2
   2  -4   0 1232.92 239.292   4
  -2   4   0 1568.02 319.593  15
  -2  -4   0 1227.38 238.921  13
  -2  -4   0 1469.67 309.430  14
   2  -4   0 1392.81 240.252  13
   2   4   0 1292.04 294.813  15
   2  -4   0 1211.09 275.769  14
  -3   4   0 738.424 219.166  15
  -3   4   0 797.830 224.858   1
   3  -4   0 921.725 199.110  13
   3   4   0 809.218 241.847  15
  -3   4   0 1045.16 227.810   2
  -3  -4   0 803.897 232.871  14
   3  -4   0 772.926 185.084   4
  -4   4   0 1425.94 304.607   1
  -4  -4   0 1146.83 286.363  14
   4  -4   0 1679.24 265.655  13
   4   4   0 1594.05 333.320  15
  -4   4   0 1466.12 274.105   2
  -4   4   0 1410.60 302.756  15
   5  -4   0 17.5515 47.6024  13
  -5   4   0-53.9638 69.7645   2
   5   4   0-33.4578 68.8742  15
  -5   4   0-141.135 104.398   1
  -5  -4   0 6.00577 74.1555  14
  -5   4   0 92.2535 95.6189  15
   6   4   0 14.3184 63.2315  15
  -6   4   0 42.1954 58.2136  15
  -6  -4   0-124.476 109.332  14
  -6   4   0 18.7871 65.4185   1
   6  -4   0-23.3408 65.1885  13
  -6   4   0-52.0233 68.2440   2
  -7   4   0 370.690 161.123  15
   7  -4   0 357.729 145.565  13
  -7  -4   0 471.901 213.154  14
   7   4   0 236.644 132.452  15
  -7   4   0 446.685 180.892   1
  -7   4   0 301.071 148.649   2
  -8   4   0 273.908 153.457   2
   8  -4   0 192.099 81.2325  12
   8   4   0 245.865 178.334   3
   8  -4   0 198.207 107.830  13
  -8   4   0 275.434 150.589  15
  -8  -4   0 165.652 134.708  14
   8   4   0 232.690 82.4284  12
  -8  -4   0 81.6348 78.3218  18
  -8   4   0 230.732 97.6228   5
   8   4   0 250.651 147.255  15
  -8   4   0 167.625 119.400   1
   9  -4   0 161.931 76.9270  12
   9   4   0 49.7261 37.3067  12
   9   4   0 232.751 135.963  15
  -9   4   0-31.2569 62.1147   1
   9   4   0 279.066 172.838   3
  -9  -4   0 91.2776 87.2391  18
  -9   4   0-78.4549 89.4847   2
  -9   4   0 114.635 63.3120   5
  -9  -4   0 132.821 113.841  14
   9  -4   0 34.7611 58.9040  13
  10  -4   0 143.435 77.5646  12
 -10   4   0 345.398 168.123   2
 -10   4   0 156.902 100.719  16
  10   4   0-112.198 128.208   3
 -10  -4   0 53.0451 58.6776  18
  10  -4   0 33.6309 39.5624  17
  10  -4   0 79.2660 83.2658  13
 -10   4   0 172.215 87.2922   5
  10   4   0 76.7635 89.6665  15
 -10  -4   0-91.7571 104.472  14
 -10   4   0-15.9942 43.9860   1
  10   4   0 188.445 87.0165  12
  11   4   0 542.203 141.022  12
 -11  -4   0 531.818 164.550  18
 -11  -4   0 555.808 259.006  14
 -11   4   0 458.008 145.048  16
 -11   4   0 860.229 282.584   1
 -11   4   0 270.490 159.230   2
  11   4   0 415.648 234.349   3
 -11   4   0 528.182 154.927   5
  11  -4   0 501.125 200.236  13
  11  -4   0 569.073 129.394  17
  11  -4   0 682.076 156.959  12
 -12  -4   0 1246.45 249.231  18
  12   4   0 1447.12 231.488  12
  12  -4   0 1375.05 203.642  17
  12  -4   0 1544.02 337.521  13
  12   4   0 1205.38 390.769   3
 -12   4   0 1786.69 419.173   1
 -12   4   0 1051.88 227.755   5
 -12   4   0 972.728 282.900   2
 -12   4   0 1357.31 265.413  16
 -12  -4   0 1133.45 341.670  14
  12  -4   0 1434.80 221.048  12
  13  -4   0 123.692 82.4847  12
 -13   4   0 113.592 76.7246   5
  13   4   0 204.027 101.689  12
 -13   4   0 429.200 211.854   1
 -13  -4   0-38.7695 80.8045  14
  13  -4   0 261.891 146.289  13
 -13   4   0 34.2533 74.4980  16
 -13   4   0-3.41079 100.681   2
 -13  -4   0 41.5551 64.3605  18
  13   4   0 267.705 223.855   3
  13  -4   0 220.240 87.4839  17
 -14   4   0 7130.14 829.668   2
  14   4   0 6170.09 486.715  12
  14  -4   0 7910.93 511.940  17
 -14  -4   0 6450.95 564.721  18
  14  -4   0 7098.96 511.142  12
  14   4   0 6556.35 973.283   3
 -14   4   0 7006.20 628.612  16
 -14  -4   0 6383.65 857.857  14
 -14   4   0 7604.08 629.539   5
  14  -4   0 7694.39 787.372  13
 -15   4   0-84.1650 80.6910   5
  15  -4   0 52.4139 35.1147  12
 -15   4   0 61.0443 101.856  16
 -15  -4   0 120.042 133.498  14
  15  -4   0 70.0238 55.8151  17
 -15  -4   0-31.3992 48.8064  18
  15   4   0-30.3888 72.9056  12
 -16   4   0 1320.27 277.582  16
  16  -4   0 1326.64 224.159  12
  16   4   0 775.149 192.452   8
 -16  -4   0 1406.09 264.993  18
  16   4   0 1471.33 248.122  12
  16  -4   0 1509.73 220.525  17
  17   4   0 364.717 131.877  12
  17  -4   0 259.667 111.542  12
 -17   4   0 206.614 119.566  16
 -17  -4   0 372.910 136.853  18
  17  -4   0 363.083 123.658  17
  17   4   0 302.356 124.209   8
 -18   4   0-106.302 94.6840  16
 -18  -4   0-62.4896 58.8108  18
  18  -4   0 5.07671 39.5868  12
  18   4   0 43.5904 57.7835   8
  18   4   0 10.5839 65.3655  12
  18  -4   0-49.0942 49.1148  17
 -19  -4   0 77.4374 76.5521  18
  19  -4   0 20.6347 51.1069  12
  19   4   0 153.459 83.6599  12
 -19   4   0 51.1412 98.8166  16
  19   4   0-29.3867 54.0966   8
  20   4   0 10.3836 63.1093   8
  20  -4   0 39.0422 42.5320  12
  20   4   0 52.2841 52.4061  12
 -20  -4   0 11.9138 40.5845  18
  21   4   0 47.3615 53.3916   8
 -21  -4   0 28.9718 49.0707  18
  21  -4   0-29.9210 39.8226  12
  21   4   0 72.5253 51.4098  12
  22  -4   0 400.038 101.410  12
 -22  -4   0 517.548 125.342  18
  22   4   0 168.787 90.6995  11
  22   4   0 311.388 97.5674  12
  22   4   0 136.734 74.4922   8
  23  -4   0-29.0840 29.1240  12
  23   4   0 13.8019 30.6170  12
  23   4   0 10.2137 34.4516  11
   0   5   0 132.975 79.0816   5
   0  -5   0-174.688 100.442  13
   0   5   0 74.3972 124.070  15
   0  -5   0 4.61163 80.9134  14
  -1   5   0 1656.82 375.784  15
   1  -5   0 1623.79 319.310   4
   1   5   0 1257.70 336.554  15
   1  -5   0 1308.67 325.803  14
   1   5   0 1719.65 258.461   5
  -1  -5   0 1236.69 315.317  14
  -1   5   0 1535.59 240.028   5
   1  -5   0 1762.89 299.887  13
  -1  -5   0 1652.28 307.518  13
  -2  -5   0 610.950 185.380  13
  -2  -5   0 593.026 219.149  14
  -2   5   0 845.759 277.905  15
   2   5   0 550.689 236.487  15
  -2   5   0 552.295 149.676   5
   2  -5   0 629.583 183.255  13
  -3   5   0 242.154 145.569  15
  -3   5   0-48.2861 84.8291   1
  -3  -5   0 108.771 78.1966  14
  -3   5   0 118.993 93.3156   5
   3  -5   0 91.5322 76.9935  13
  -3  -5   0 230.540 122.557  13
   3   5   0 76.5457 108.726  15
  -3  -5   0 209.421 92.5261  18
  -3   5   0 155.543 101.224   2
   4   5   0 1.04955 53.3113  15
  -4   5   0 16.7011 109.493  15
  -4  -5   0 7.29115 59.0059  14
  -4  -5   0 76.3167 80.4054  13
  -4   5   0 36.2102 65.0148   5
  -4  -5   0-22.6964 68.2826  18
  -4   5   0-25.7357 64.1809   2
  -4   5   0 111.453 106.124   1
   4  -5   0 102.130 78.7980  13
  -5   5   0 2694.64 484.805  15
   5   5   0 2436.39 469.157  15
  -5   5   0 2382.13 405.987   2
  -5  -5   0 2665.26 494.621  14
  -5   5   0 2399.57 323.619   5
   5  -5   0 2671.03 392.261  13
  -5   5   0 2141.71 432.963   1
   5  -5   0 2283.67 266.641  12
  -5  -5   0 2309.94 313.033  18
  -6   5   0 15.3852 48.0603   5
   6  -5   0 20.8445 40.8182  12
  -6   5   0 188.532 208.332  15
   6  -5   0-76.4968 79.3542  13
  -6  -5   0-40.4087 59.8642  18
  -6   5   0 213.655 145.649   1
  -6   5   0-131.954 104.566   2
   6   5   0 162.514 161.721  15
   6  -5   0-12.6726 29.0007  17
  -6  -5   0 84.3935 99.8221  14
  -7  -5   0-121.085 83.1984  18
  -7   5   0 157.025 121.974   2
  -7  -5   0 183.554 145.561  14
  -7   5   0-61.7714 68.8350   5
   7   5   0-54.9877 80.6995  15
  -7   5   0-118.675 115.305  15
   7  -5   0 383.396 159.016  13
   7  -5   0 66.8163 39.6945  17
   7   5   0 38.7448 106.067   3
   7  -5   0 50.5808 40.1794  12
  -7   5   0-194.158 137.671   1
  -8   5   0 88.9335 112.231   1
  -8   5   0 368.629 188.611   2
   8  -5   0 493.648 186.145  13
   8  -5   0 441.708 114.974  17
   8  -5   0 488.421 135.552  12
  -8  -5   0 312.970 198.774  14
   8   5   0 298.842 168.964  15
  -8   5   0 352.962 140.068   5
  -8  -5   0 445.957 155.319  18
   8   5   0 616.441 280.202   3
   9   5   0 2389.56 294.698  12
   9  -5   0 2888.11 318.437  12
  -9  -5   0 2787.91 541.166  14
  -9   5   0 2305.16 338.277   5
  -9   5   0 2633.30 342.651  16
  -9  -5   0 2965.83 376.234  18
  -9   5   0 3110.00 580.489   1
  -9   5   0 2683.99 496.659   2
   9   5   0 2357.77 464.239  15
   9   5   0 2952.36 622.425   3
 -10   5   0 40.3069 60.2575   5
 -10  -5   0 134.189 96.9847  18
 -10   5   0 199.391 120.965  16
  10   5   0 131.548 77.6652  12
  10  -5   0 84.8014 63.6214  12
  10   5   0 330.209 180.410   3
 -10   5   0 72.6271 96.5996   2
 -10  -5   0 171.991 144.727  14
 -11   5   0 1310.04 265.364   5
  11   5   0 1200.70 437.488   3
 -11   5   0 1710.63 298.907  16
  11  -5   0 1092.76 201.788  12
 -11  -5   0 1150.21 257.187  18
 -11  -5   0 1238.74 391.495  14
  11   5   0 1216.21 218.343  12
 -11   5   0 962.199 308.479   2
 -12  -5   0 61.8590 50.2305  18
  12  -5   0 132.653 87.3803  12
  12   5   0 145.407 85.7092  12
 -12   5   0 77.8482 57.7589   5
 -12  -5   0 42.9977 96.3445  14
 -12   5   0-146.853 131.411   2
  12   5   0 199.575 167.710   3
 -12   5   0 128.965 86.4632  16
  13   5   0 364.530 120.813  12
  13  -5   0 272.947 106.998  12
 -13   5   0 320.062 139.580   5
 -13  -5   0 323.901 147.348  18
 -13   5   0 333.618 135.434  16
 -14   5   0 329.392 143.105   5
 -14   5   0 380.668 153.813  16
 -14  -5   0 372.593 167.659  18
  14  -5   0 409.021 126.943  12
  14   5   0 301.913 122.699  12
 -15   5   0 58.7107 64.9785   5
  15   5   0 40.9340 64.6982  12
  15  -5   0 51.5736 59.9478  12
 -15   5   0-107.230 91.6772  16
 -15  -5   0 47.4344 75.3218  18
 -16   5   0-38.4766 73.5226  16
  16   5   0 46.3430 52.7961  12
  16  -5   0 124.243 74.2336  12
 -16   5   0 198.005 112.438   5
 -16  -5   0 26.9172 61.3669  18
  17   5   0 69.1139 74.9377  12
 -17   5   0 42.8346 60.9866  16
 -17  -5   0 141.324 95.6573  18
  17  -5   0 36.9693 52.1167  12
 -18   5   0 188.402 118.546  16
  18  -5   0 122.212 70.9963  12
 -18  -5   0 72.5810 83.0296  18
  18   5   0 141.614 72.0672  12
  19   5   0 486.952 125.898  12
 -19  -5   0 457.557 138.352  18
  19  -5   0 583.148 129.262  12
  19   5   0 252.960 127.030  11
 -20  -5   0 28.2219 64.0531  18
  20   5   0 34.2353 47.4405  11
  20  -5   0 0.28372 50.4769  12
  21  -5   0 382.002 87.4818  12
  21   5   0 97.0017 68.2967  11
 -21  -5   0 244.182 99.4276  18
  22   5   0 81.4772 65.1498  11
   0   6   0 133.081 131.210  15
   0   6   0 71.0981 89.8040   5
   0  -6   0 54.5720 58.3218  18
   0  -6   0-87.0092 100.999  14
  -1  -6   0 462.036 214.951  14
   1   6   0 508.637 235.810  15
   1   6   0 395.668 149.218   5
  -1   6   0 341.108 201.251  15
  -1   6   0 405.882 143.221   5
  -1  -6   0 585.339 156.213  18
  -2   6   0 934.425 217.046   5
  -2   6   0 1036.44 334.852  15
  -2  -6   0 901.777 301.317  14
   2   6   0 796.919 294.455  15
   2   6   0 848.100 203.302   5
  -2  -6   0 866.836 197.535  18
   3   6   0 185.924 153.078  15
   3   6   0 601.718 169.874   5
  -3  -6   0 199.435 153.057  14
  -3   6   0 494.989 165.787   5
  -3  -6   0 482.003 148.258  18
  -3   6   0 429.908 167.799  15
  -4  -6   0 155.785 144.984  14
   4   6   0 182.191 148.871  15
  -4   6   0 71.4295 110.806  15
  -4  -6   0-61.6940 66.5120  18
   4  -6   0 117.033 71.1041  12
   4   6   0-17.1596 54.6343   5
  -4   6   0 23.2498 50.7034   5
   5  -6   0 73.1388 53.0787  12
  -5  -6   0 66.3052 76.7000  18
  -5   6   0 75.5152 79.5873   5
   5   6   0-10.8061 71.1355  15
  -5  -6   0 44.2678 93.1077  14
  -5   6   0 1.33635 62.5426  15
  -6  -6   0 2440.63 338.151  18
  -6  -6   0 2411.66 512.582  14
   6   6   0 1557.04 434.997  15
   6  -6   0 2281.07 290.346  12
  -6   6   0 2411.98 509.398  15
   6   6   0 3175.21 665.375   3
  -6   6   0 2243.20 341.618   5
   7   6   0 103.281 136.913   3
   7   6   0 51.8769 81.0734  15
   7  -6   0-29.2184 33.3522  12
  -7  -6   0 19.3119 44.9971  18
  -7   6   0-29.2278 76.4780   5
  -7  -6   0-92.4626 110.046  14
   8  -6   0 1232.23 219.069  12
   8   6   0 1463.22 401.968  15
  -8   6   0 933.970 227.475   5
  -8  -6   0 1239.59 254.410  18
   9  -6   0 59.6393 41.0557  12
  -9  -6   0-8.15289 63.6660  18
  -9   6   0-87.7531 75.2774   5
 -10  -6   0-38.5390 59.5702  18
  10  -6   0 74.1927 65.5181  12
 -10   6   0 111.022 58.8676   5
  10   6   0 113.367 103.944  11
  11  -6   0 175.414 86.7905  12
 -11  -6   0 209.207 126.456  18
 -11   6   0 119.111 60.6593   5
  11   6   0 11.2508 61.9170  11
  12  -6   0 49.1216 55.5630  12
  12   6   0-126.157 87.1733  11
 -12   6   0 14.0719 73.6805   5
 -12  -6   0-36.0311 57.7196  18
 -13  -6   0 197.601 99.8653  18
  13   6   0 129.565 85.8461  11
  13  -6   0 32.4348 42.0234  12
 -13   6   0 176.944 103.991   5
 -14   6   0-13.6626 53.5116  16
  14   6   0 62.4369 67.0473  11
 -14   6   0-72.8557 80.5906   5
  14  -6   0 29.7369 47.5943  12
 -14  -6   0 50.9413 60.2641  18
 -15   6   0-28.7058 75.1524  16
 -15  -6   0 81.7421 73.6953  18
 -15   6   0 5.94137 51.0532   5
  15   6   0 69.9298 59.8363  11
  15  -6   0-53.3277 56.4395  12
 -16  -6   0 232.312 108.279  18
  16   6   0 125.364 67.8728  11
  16  -6   0 309.703 104.911  12
 -16   6   0 395.160 147.610   5
 -16   6   0 133.852 88.3329  16
  17  -6   0 58.9396 58.7863  12
 -17   6   0 206.868 96.3955   5
 -17  -6   0 61.0134 55.0990  18
  17   6   0-48.6301 67.8598  11
  18   6   0 44.8995 58.4160  11
 -18  -6   0 30.0811 54.9128  18
  18  -6   0 65.5139 41.6118  12
  19  -6   0-0.88611 40.1594  12
 -19  -6   0-78.1501 55.8759  18
  19   6   0-20.7133 41.0068  11
 -20  -6   0-52.7716 43.7323  18
   0   7   0 17.9089 57.8428   5
   1   7   0 3864.98 442.199   5
  -1   7   0 3711.21 437.652   5
  -2  -7   0 2559.30 329.675  18
   2   7   0 2169.53 328.075   5
  -2   7   0 1794.28 309.611   5
   2  -7   0 1851.55 262.382  12
   3  -7   0 565.329 148.220  12
  -3  -7   0 798.837 187.395  18
   3   7   0 764.218 195.471   5
  -3   7   0 523.401 171.907   5
  -4  -7   0-157.814 93.6871  18
  -4   7   0 71.0543 82.9558   5
   4  -7   0 75.5965 62.5395  12
   4   7   0-150.464 95.7443   5
  -5  -7   0 446.052 154.636  18
  -5   7   0 507.083 170.934   5
   5  -7   0 544.039 144.416  12
  -6  -7   0 67.4016 68.0800  18
   6  -7   0 198.438 100.359  12
  -6   7   0 147.069 108.457   5
   7  -7   0 121.431 68.4907  12
  -7  -7   0 248.407 147.502  18
  -7   7   0 117.200 95.5807   5
  -8   7   0 225.000 130.942   5
   8  -7   0-26.0098 58.6089  12
  -8  -7   0 172.396 97.3981  18
  -9   7   0 415.248 163.322   5
  -9  -7   0 299.383 130.843  18
   9  -7   0 487.785 138.117  12
 -10   7   0-23.5864 68.2701   5
 -10  -7   0-20.9881 77.9197  18
  10  -7   0-3.30416 48.3883  12
  11  -7   0 139.434 75.4534  12
 -11  -7   0 52.0907 67.1119  18
 -11   7   0 77.0270 68.7983   5
 -12   7   0 290.263 133.697   5
  12  -7   0 383.226 108.443  12
 -12  -7   0 273.075 118.467  18
  13  -7   0 59.8376 46.5264  12
 -13  -7   0 58.6583 66.1598  18
 -13   7   0 0.53832 77.3092   5
 -14   7   0 27.4589 77.0090   5
  14  -7   0 77.1453 59.5873  12
 -14  -7   0 62.6337 69.2823  18
  15  -7   0 334.227 92.4819  12
 -15  -7   0 197.134 98.5033  18
 -15   7   0 360.985 134.111   5
  15   7   0 104.811 66.4474   6
 -16   7   0-17.4591 42.0354   5
  16   7   0-7.12704 35.5150   6
  16  -7   0 95.5261 58.7029  12
 -16  -7   0 57.0840 56.7570  18
 -17  -7   0 8.78586 32.7519  18
   0   8   0-49.7263 65.6667   5
   0  -8   0-9.11116 46.4730  12
  -1   8   0 5.60788 54.4643   5
  -1  -8   0 11.5136 40.9268  12
  -2  -8   0 563.959 145.386  12
  -2   8   0 415.779 142.309   5
   2   8   0 485.758 151.137   5
   2  -8   0 673.265 157.812  12
  -3   8   0 25.4389 58.9142   5
   3  -8   0 41.8313 66.4825  12
   3   8   0 110.334 84.9976   5
   3   8   0-48.1686 62.5043   6
  -4  -8   0 107.217 69.3097  18
   4   8   0 32.7414 48.6284   6
  -4   8   0-37.1669 56.3574   5
   4  -8   0 37.7460 43.7188  12
   5  -8   0 75.4114 43.5009  12
   5   8   0 12.6177 50.3464   6
  -5  -8   0 13.3882 40.4896  18
  -5   8   0-25.0393 67.1130   5
   6   8   0 1.57594 49.7257   6
   6  -8   0 90.0672 71.7103  12
  -6   8   0-41.5620 73.5944   5
   7   8   0-72.5712 83.3163   6
   7  -8   0 85.7978 69.0941  12
  -7   8   0 33.0095 58.9674   5
  -7  -8   0 22.0114 67.5175  18
   8   8   0 101.959 77.1335   6
  -8   8   0-32.9130 55.0666   5
  -8  -8   0 69.6805 40.2597  18
   8  -8   0 46.2339 44.1649  12
   9   8   0-100.737 67.2624   6
  -9  -8   0 8.95330 42.7113  18
  -9   8   0 13.2582 56.9997   5
 -10  -8   0 51.2708 51.7592  18
  10   8   0 16.4512 42.0104   6
 -10   8   0 64.5760 67.3906   5
  10  -8   0 23.8844 39.2306  12
 -11  -8   0-40.0911 40.3722  18
 -11   8   0 102.173 70.8628   5
  11  -8   0-37.2641 39.5255  12
  11   8   0 5.49526 38.8861   6
 -12   8   0 241.910 94.3389   5
 -12  -8   0 151.879 75.3584  18
  12  -8   0 229.745 71.6996  12
  12   8   0-48.0635 51.0356   6
  13   8   0-62.5787 57.3616   6
 -13  -8   0-27.9631 38.7588  18
   0  -9   0 66.7432 30.7829  12
   0   9   0-98.2248 60.7471   5
  -1  -9   0 6.10783 45.3107  12
  -1   9   0 25.9382 39.3383   5
   1  -9   0 4.18849 38.1101  12
   2  -9   0 56.0609 35.5686  12
  -2  -9   0-33.6766 46.1380  12
  -2   9   0 69.2544 57.1291   5
  -3   9   0-3.94017 40.6603   5
  -3  -9   0-63.2010 39.6342  12
   3  -9   0 39.3762 32.2164  12
  -4  -9   0 160.274 74.3185  12
  -4   9   0 54.2480 48.7668   5
   4  -9   0 87.5284 48.4180  12
  -5  -9   0 2.65622 27.0991  12
  -5   9   0 30.0341 46.2682   5
   5  -9   0 61.1474 41.2570  12
  -6  -9   0 169.231 64.5293  12
  -6   9   0 296.895 109.335   5
  -7  -9   0-16.9993 35.6747  12
  -7   9   0 142.753 73.1337   5
  26   0  -1-65.3719 69.9424   8
 -26   0   1 55.4887 47.8291  10
  26   0  -1-42.8277 49.0946  12
  25   0  -1 11.9518 38.7130  12
  25   0  -1-4.92086 48.2356   8
  24   0  -1-29.8192 59.1060   8
  24   0  -1-2.95365 36.9394  12
  23   0  -1 5.16344 31.8587  12
  22   0  -1-19.1376 33.5910  12
  21   0  -1 44.7720 31.2326  12
  20   0  -1-22.9940 64.4817  12
  19   0  -1 9.30971 50.8070  12
 -18   0   1-35.5651 87.0679   1
  18   0  -1-117.251 129.381   3
  18   0  -1 41.6257 46.9608  12
 -17   0   1 45.3975 87.1898   1
  17   0  -1 12.4549 73.2980   3
  17   0  -1-22.1556 62.2667  12
  16   0  -1 43.3722 45.5719  17
  16   0  -1-1.29189 60.0200   3
  16   0  -1 28.4390 41.9828  12
 -15   0   1-44.2256 78.0356  14
  15   0  -1 40.5894 81.6359   3
  15   0  -1-27.1814 38.8444  17
  15   0  -1-4.90474 50.1723  12
 -15   0   1 82.8823 99.7926  16
 -14   0   1 54.5992 77.6257  14
 -14   0   1-140.686 90.0371  16
  14   0  -1 101.634 57.2118  17
  14   0  -1 156.283 120.153   3
  14   0  -1 39.5172 51.3690  13
  14   0  -1 31.9685 44.6429  12
 -13   0   1-164.959 110.444  14
  13   0  -1 102.369 105.297   3
  13   0  -1-59.9941 73.1149  13
  12   0  -1-39.5306 95.2453   3
  12   0  -1-33.5271 68.2694  13
 -12   0   1 57.4866 71.8543  14
 -11   0   1-8.35314 79.9225  14
  11   0  -1-33.9198 81.0942  13
  11   0  -1-31.4031 85.8353   3
 -10   0   1 2.27464 52.1006  14
  10   0  -1-29.1400 58.1323  13
  10   0  -1-62.4476 86.0948   3
   9   0  -1 3.80345 57.3179   3
  -9   0   1-5.49195 49.2030  14
   9   0  -1 10.7601 25.5836  15
   9   0  -1-11.7515 45.1281  13
  -8   0   1-20.3228 72.2140  14
   8   0  -1 6.73391 33.8120  15
   8   0  -1 58.1093 61.4185  13
   8   0  -1-47.5247 87.0674   3
   7   0  -1 13.2965 59.6844   3
   7   0  -1 26.1275 39.1291  15
   7   0  -1 13.7652 39.9282  13
   6   0  -1 53.1772 67.1298   3
   5   0  -1 10.4686 46.7828   3
   4   0  -1 7.43357 42.0801   3
   3   0  -1-18.6071 30.0741   3
   2   0  -1-10.5854 21.5966   3
   2   0   1 30.3466 33.1129   3
   3   0   1 11.8084 44.8345   3
   4   0   1-19.6651 56.2092   3
   5   0   1-32.6680 54.3438   3
   6   0   1-54.9754 71.9302   3
   7   0   1 12.0609 59.6720  13
   7   0   1 89.3020 99.6946   3
   8   0   1 47.1194 60.1911   3
   8   0   1-26.4625 52.1931  13
   9   0   1-9.72638 60.8605   3
   9   0   1 8.46872 44.8921  13
  10   0   1 97.0534 72.0747   3
  10   0   1-70.3381 69.0980  13
 -10   0  -1 38.3130 66.2108  14
  11   0   1-73.3320 84.0337   3
  11   0   1 21.6258 88.5144  13
 -11   0  -1 52.4044 70.7538  14
  12   0   1 14.5143 87.9184   3
  12   0   1 43.2680 46.6101  13
 -12   0  -1-47.5195 72.4620  14
 -13   0  -1 10.8678 59.9056  14
  13   0   1-145.160 123.383   3
 -14   0  -1-45.6664 74.1226  14
  14   0   1-80.7538 51.3934  17
  14   0   1-98.1685 113.855   3
  14   0   1 15.4933 45.0616  12
 -14   0  -1 69.7278 88.9022  16
  15   0   1-81.3571 106.314   3
 -15   0  -1-1.07949 56.8958  14
  15   0   1 49.3824 59.9687  17
 -15   0  -1 50.7355 56.1671  16
  15   0   1 3.82297 32.3343  12
  16   0   1-19.6673 52.8825  12
 -16   0  -1 3.63326 60.4809  16
  16   0   1 38.6968 37.2635  17
  17   0   1 14.0827 36.9451  12
  17   0   1 119.780 132.985   3
  18   0   1 49.7034 48.7899  12
  18   0   1-107.785 130.364   3
 -18   0  -1-89.9546 107.290   1
  19   0   1 70.4390 59.3821  12
  20   0   1 26.7085 54.1683  12
  21   0   1 69.0044 56.8935  12
  22   0   1-19.4473 46.0958   8
  22   0   1-57.9628 52.2697  12
  23   0   1 40.5734 33.3042  12
  23   0   1 50.5810 67.8319   8
  24   0   1-2.64667 37.9259   8
  24   0   1-17.9626 35.5569  12
  25   0   1 30.1386 44.5107   8
  25   0   1-39.9898 43.0569  12
  26   1  -1 138.177 55.4194  12
  26   1  -1 18.8239 30.3221   8
 -26   1   1 39.6666 35.1314  10
 -26  -1   1 52.7145 51.4769  10
  25  -1  -1 53.9092 46.4858   8
  25   1  -1 22.9099 52.9898   8
  25  -1  -1 87.0265 46.9763  12
  25   1  -1 81.0333 49.0885  12
  24  -1  -1 34.1845 38.8505  12
  24   1  -1 84.9490 74.9243  12
  24   1  -1-25.3923 48.7094   8
  23   1  -1-7.38360 51.0931  12
  23   1  -1 5.13213 46.4781   8
  23  -1  -1 10.4157 41.3823  12
  23  -1  -1-1.42593 74.8590   8
  22  -1  -1-30.1674 44.3968  12
  22   1  -1 63.8073 57.1015  12
  21   1  -1 85.4972 69.7802  12
  21  -1  -1 18.1946 47.1451  12
  20  -1  -1 19.0829 42.2739  12
  20   1  -1 0.43261 61.5412  12
  19  -1  -1 140.867 75.1983  12
  19   1  -1 191.930 81.5831  12
  18  -1  -1 228.992 104.112  17
  18  -1  -1 52.3802 57.4746  12
 -18   1   1 374.109 200.576   1
  18   1  -1-51.5305 94.7557   3
  18   1  -1 112.797 72.6310  12
 -18   1   1-109.046 104.139   2
  18  -1  -1 98.9509 126.622   3
  17  -1  -1-8.34531 39.9562  17
  17   1  -1 86.3296 108.892   3
 -17   1   1 174.870 135.472   1
  17  -1  -1 27.2852 46.3650  12
  17  -1  -1 95.6393 92.0332  13
  17  -1  -1-70.7584 109.104   3
  17   1  -1 32.8690 43.7243  12
 -17   1   1 166.979 116.905  16
  16  -1  -1 129.675 77.5631  12
 -16   1   1 63.5769 76.6291  16
  16   1  -1-16.9619 37.2076  12
  16  -1  -1 210.170 127.768  13
  16   1  -1 55.3744 104.012   3
  16  -1  -1 116.835 116.443   3
 -16   1   1 36.7646 87.9487   1
 -16  -1   1 286.721 164.667  14
  16  -1  -1 26.6202 45.0810  17
  15   1  -1 1421.43 382.025   3
  15  -1  -1 1120.32 334.683   3
  15  -1  -1 1220.44 186.139  17
 -15   1   1 1162.85 245.956  16
  15   1  -1 1075.82 183.604  12
 -15   1   1 1310.74 328.436  14
  15  -1  -1 1223.75 195.079  12
  15  -1  -1 1178.49 286.281  13
 -15  -1   1 1024.25 295.320  14
 -15   1   1 1240.23 324.455   1
  14  -1  -1 1544.70 315.474  13
  14  -1  -1 1547.24 373.520   3
 -14   1   1 1641.45 278.866  16
  14  -1  -1 1799.14 226.904  12
  14   1  -1 1424.33 361.604   3
  14  -1  -1 1725.59 210.532  17
 -14  -1   1 1607.51 355.663  14
 -14   1   1 1402.74 323.496  14
  14   1  -1 1711.16 219.295  12
 -14   1   1 1517.16 331.865   1
  13   1  -1 51.7981 68.8338   3
 -13  -1   1-19.9508 62.7233  14
  13  -1  -1-89.7652 103.979   3
  13  -1  -1 39.1530 73.6335  13
 -13   1   1 100.990 55.3952  14
 -13   1   1 94.8203 58.1559   1
 -12   1   1 969.015 244.720   1
  12  -1  -1 816.942 254.537   3
  12   1  -1 934.939 276.995   3
  12  -1  -1 846.973 226.445  13
 -12  -1   1 1019.57 264.449  14
  11   1  -1 75.3722 62.6143   3
  11  -1  -1 0.81631 79.4730   3
  11  -1  -1 52.2276 58.2383  13
 -11   1   1-8.98799 50.7644   1
 -11  -1   1-4.29670 74.0911  14
 -10   1   1 547.320 170.708   1
  10   1  -1 796.448 236.586   3
 -10  -1   1 534.678 181.456  14
  10  -1  -1 548.014 186.896   3
  10  -1  -1 593.281 171.958  13
  -9  -1   1 15.5067 57.4494  14
  -9   1   1 28.4014 81.0004   1
   9  -1  -1 0.46116 68.0467  13
   9  -1  -1 28.1407 55.8795   3
   9   1  -1-22.8411 73.9474   3
   8   1  -1 4969.61 507.985   3
   8  -1  -1 5361.02 502.465   3
   8  -1  -1 5556.22 437.637  13
   8   1  -1 5642.04 352.810  15
  -8   1   1 5388.58 450.058   1
  -8  -1   1 5094.87 473.264  14
  -7   1   1 279.069 107.111   1
   7   1  -1 275.267 84.5362  15
   7  -1  -1 227.288 114.915   3
  -7  -1   1 242.998 99.0171  14
   7  -1  -1 236.392 90.4850  13
   7   1  -1 245.952 129.270   3
   6   1  -1 27204.5 745.648  15
  -6  -1   1 29551.2 974.816  14
   6   1  -1 29080.0 1065.89   3
   6  -1  -1 29602.2 869.267  13
  -6   1   1 30611.5 938.561   1
   6  -1  -1 29724.0 1011.78   3
   5  -1  -1 22.2119 48.4132   3
   5   1  -1 99.8753 56.0539  15
  -5   1   1 75.6055 52.2971   1
   5   1  -1 58.1956 75.3050   3
   4  -1  -1 5633.19 358.422   3
  -4   1   1 5573.76 340.048   1
   4   1  -1 5394.04 305.634  15
  -4  -1   1 5290.40 357.939  14
  -3  -1   1 701.687 126.159  14
   3   1  -1 730.287 110.689  15
  -3   1   1 784.663 121.472  15
  -3   1   1 685.284 117.174   1
   2  -1  -1 1258.26 125.575  14
  -2   1   1 1331.85 145.050   1
  -1   1   1 128.223 46.5500   2
   1   1  -1 136.624 23.9155   2
   1  -1  -1 137.048 45.1145  14
  -1   1   1 130.963 47.7542   1
   0   1   1 109.922 51.3392   1
   0   1   1 100.513 37.5690   2
   0   1  -1 93.7697 38.6144   1
   1   1   1 25.9701 45.6024   1
   1  -1   1 55.5509 32.7684   4
   1  -1   1 62.2452 23.5701  13
  -1   1  -1 101.777 41.2433   1
   2  -1   1 4295.62 205.415  13
  -2   1  -1 4346.33 235.897  15
  -2   1  -1 3969.61 217.638   1
   2   1   1 4301.22 239.069  15
   2  -1   1 4375.97 223.426   4
   3  -1   1 352.247 72.4819   4
   3  -1   1 319.051 93.0441   3
  -3   1  -1 323.046 71.2782   1
   3   1   1 307.096 97.9355   3
   3   1   1 277.475 66.0654  15
  -3   1  -1 312.786 70.1346  15
   3  -1   1 324.550 69.7172  13
   4   1   1 93902.3 1686.63   3
   4  -1   1 93598.5 1106.30   4
  -4   1  -1 93022.4 1099.67  15
   4   1   1 93403.6 1117.21  15
  -4   1  -1 95142.1 1273.25   1
   4  -1   1 92750.3 1254.37  13
   4  -1   1 92129.3 1618.32   3
   5  -1   1-9.91430 55.9493   3
  -5   1  -1 28.2596 37.2724  15
  -5   1  -1-8.47396 35.3839   1
   5  -1   1 7.02783 32.2523   4
   5   1   1-6.01267 60.6544   3
   5   1   1 6.15233 22.3226  15
  -6  -1  -1 19424.0 871.390  14
   6   1   1 20415.6 534.222  15
   6   1   1 20248.9 927.491   3
   6  -1   1 19997.7 891.634   3
   6  -1   1 20776.6 720.301  13
   6  -1   1 20684.5 597.652   4
   7   1   1 3223.68 217.821  15
   7  -1   1 3120.89 306.691  13
  -7  -1  -1 3122.67 370.190  14
   7   1   1 2816.45 381.464   3
   7  -1   1 3079.16 383.190   3
   8  -1   1 903.395 218.186   3
  -8  -1  -1 752.158 204.860  14
   8  -1   1 769.780 162.029  13
   8   1   1 762.305 102.055  15
   8   1   1 700.185 200.367   3
   9   1   1 520.857 194.581   3
   9  -1   1 452.819 170.306   3
  -9  -1  -1 669.595 199.038  14
   9  -1   1 695.817 167.202  13
  10  -1   1 325.061 115.397  13
  10   1   1 337.433 162.289   3
 -10  -1  -1 450.321 186.970  14
  10  -1   1 262.918 152.321   3
  11  -1   1 754.945 198.165  13
  11   1   1 879.808 268.139   3
 -11  -1  -1 734.268 231.477  14
  11  -1   1 772.298 235.058   3
 -12   1  -1 48.6675 68.2341   1
  12   1   1 105.029 143.251   3
 -12  -1  -1-72.4154 85.8548  14
  12  -1   1 123.164 104.070  13
  12  -1   1 96.0748 133.046   3
  13  -1   1 400.490 205.706   3
  13   1   1 291.036 184.053   3
 -13  -1  -1 391.924 168.594  14
  13  -1   1 334.755 139.108  13
 -13   1  -1 322.195 145.751   1
  14  -1   1-172.672 139.648   3
  14  -1   1 22.8593 56.0175  13
 -14  -1  -1 74.4462 94.4680  14
  14  -1   1-23.4410 28.4929  12
 -14   1  -1 7.03946 69.2760  16
 -14   1  -1 13.0321 51.9657  14
  14   1   1-114.954 60.0314  12
 -14   1  -1-112.831 98.5858   1
  14   1   1 236.549 187.352   3
  14  -1   1-71.8238 49.5215  17
  15   1   1 148.861 53.1296  12
  15  -1   1 122.279 56.7335  17
  15  -1   1 118.881 75.9994  12
  15   1   1 168.727 141.841   3
  15  -1   1 157.673 142.203   3
 -15  -1  -1-31.6074 74.5791  14
 -15   1  -1 87.4607 98.0192  14
 -15   1  -1 201.707 106.997  16
  15  -1   1-18.9017 71.2826  13
 -15   1  -1 367.023 173.605   1
 -16   1  -1 804.341 258.624   1
 -16   1  -1 665.847 182.628  16
  16   1   1 773.762 162.226  12
  16  -1   1 749.212 154.855  12
 -16  -1  -1 346.428 193.220  14
  16   1   1 422.684 221.106   3
  16  -1   1 632.999 149.968  17
 -16   1  -1 602.364 236.579  14
  16  -1   1 657.726 277.357   3
  17  -1   1 1137.87 193.519  12
  17   1   1 698.844 298.090   3
 -17  -1  -1 811.980 326.134  14
  17  -1   1 963.183 360.601   3
 -17   1  -1 1146.29 342.513  14
  17   1   1 953.156 177.207  12
 -17   1  -1 882.072 298.161   1
 -17   1  -1 1020.94 244.253  16
  17  -1   1 917.275 175.609  17
  18  -1   1 122.768 70.5823  12
 -18  -1  -1 96.2284 64.1070  18
 -18  -1  -1 339.918 199.533  14
  18  -1   1-36.8871 89.5912   3
  18   1   1 161.666 85.6912  12
 -18   1  -1 289.595 152.018  16
  18  -1   1 168.655 76.8796  17
 -18   1  -1 309.792 181.552   1
  18   1   1 23.6513 84.8352   3
  19  -1   1 106.328 67.0760  17
 -19  -1  -1 5.29661 42.7440  18
  19  -1   1-87.0298 59.5310  12
  19   1   1-38.0299 47.6681  12
  20   1   1 37.0719 52.5870  12
  20  -1   1-31.7029 38.1119  12
  21   1   1 263.595 90.6741  12
  21  -1   1 114.393 76.2032   8
  22   1   1 192.841 139.698   8
  22  -1   1 947.560 176.095  12
  22   1   1 857.951 168.683  12
  22  -1   1 273.967 120.361   8
  23   1   1-2.54179 49.5127   8
  23   1   1 230.429 93.3775  12
  23  -1   1 89.3796 55.5218   8
  23  -1   1 250.458 86.2009  12
  24  -1   1-51.2043 43.1454  12
  24   1   1-31.9510 38.1056  12
  24  -1   1-5.10587 54.9339   8
  24   1   1-20.4344 51.3088   8
  25  -1   1 111.380 51.0273  12
  25   1   1 25.7884 54.5289   8
  25  -1   1 111.095 61.2932   8
  25   1   1 129.978 55.7842  12
 -26   1  -1 44.8149 35.2323  10
  26   1   1 15.2186 53.7402   8
 -26  -1  -1-61.3552 50.2514  10
  25  -2  -1 132.870 54.0346  12
  25   2  -1 74.0185 56.3370   8
 -25  -2   1 48.9013 48.0320  10
  25   2  -1 189.243 77.7786  12
 -25   2   1 27.3071 42.6471  10
  25   2  -1-89.0405 54.7944  11
  24  -2  -1 348.342 94.7592  12
  24   2  -1 254.566 92.8086  12
  24   2  -1 100.593 83.4504   8
  23  -2  -1 5.38851 29.3876  12
  23   2  -1-46.7301 55.8275   8
  23   2  -1 35.9859 52.4687  12
  22  -2  -1 66.9381 66.2273  12
  22   2  -1-23.7478 52.6127  12
  21   2  -1 833.677 177.621  12
  21  -2  -1 883.714 177.344  12
  20   2  -1 307.726 111.237  12
  20  -2  -1 325.305 111.374  12
  19  -2  -1 285.033 104.662  12
  19   2  -1 296.354 109.790  12
 -19  -2   1 237.058 109.591  18
  19  -2  -1 356.246 107.162  17
  18  -2  -1 147.277 65.5743  12
 -18   2   1 164.190 113.769  16
 -18  -2   1 136.838 88.0738  18
  18   2  -1 258.523 106.509  12
  18  -2  -1 229.991 94.9359  17
 -17   2   1 1655.59 411.993   1
  17  -2  -1 1591.76 241.464  12
  17   2  -1 1795.64 476.857   3
 -17   2   1 1380.48 355.872   2
 -17  -2   1 1719.11 270.847  18
  17   2  -1 1601.08 239.354  12
  17  -2  -1 1689.02 373.316  13
 -17   2   1 1536.93 296.512  16
  17  -2  -1 1671.65 234.766  17
 -16   2   1 822.170 220.138  16
 -16  -2   1 887.645 296.393  14
  16  -2  -1 956.622 179.502  12
 -16   2   1 784.282 282.829   1
  16   2  -1 890.967 174.690  12
  16  -2  -1 668.346 233.445  13
  16   2  -1 957.864 341.914   3
  16  -2  -1 911.292 169.400  17
 -16  -2   1 1041.83 217.104  18
 -16   2   1 517.389 216.723   2
 -15  -2   1 284.328 126.658  18
 -15  -2   1 341.775 181.375  14
 -15   2   1 306.645 139.214  16
  15  -2  -1 314.138 95.0796  17
  15  -2  -1 298.485 166.998  13
  15   2  -1 415.653 263.595   3
  15   2  -1 326.989 100.486  12
  15  -2  -1 220.030 79.5586  12
 -15   2   1 290.616 165.044   1
  14  -2  -1 157.043 69.3967  17
  14   2  -1 189.041 82.6919  12
 -14  -2   1-92.5386 105.215  14
 -14   2   1 11.9509 52.8592   1
 -14  -2   1 196.007 88.6846  18
  14  -2  -1 103.846 92.8662  13
 -14   2   1 187.923 90.0973  16
  14   2  -1 221.758 160.829   3
  14  -2  -1 199.511 84.1729  12
 -13   2   1 1013.10 276.845   1
 -13   2   1 1184.27 232.131  16
  13   2  -1 1050.48 326.002   3
  13  -2  -1 1319.12 196.854  12
  13   2  -1 1280.89 192.313  12
  13  -2  -1 1051.05 268.000  13
 -13  -2   1 1271.22 332.441  14
  12   2  -1 131.312 131.972   3
  12  -2  -1 75.4916 85.7678  13
 -12  -2   1 83.1232 90.4744  14
 -12   2   1 4.09029 58.6169   1
 -11  -2   1 73.9235 54.0409  14
  11   2  -1 113.829 89.6341   3
  11  -2  -1 315.991 138.260  13
 -11   2   1 116.303 95.7154   1
 -10   2   1 180.346 111.121   1
  10   2  -1 214.986 87.9637  15
 -10  -2   1 226.945 127.762  14
  10  -2  -1 257.077 141.118  13
  10   2  -1 111.383 120.313   3
  -9   2   1 3146.19 405.287   1
  -9  -2   1 2848.25 413.973  14
   9   2  -1 3607.17 359.523  15
   9  -2  -1 3408.51 386.560  13
   9   2  -1 3188.19 469.511   3
   8  -2  -1 1326.87 235.587  13
   8   2  -1 1308.78 281.129   3
  -8   2   1 1582.27 276.390   1
  -8  -2   1 1510.10 299.918  14
   8   2  -1 1581.76 235.088  15
   7   2  -1 4983.38 401.907  15
  -7  -2   1 4773.64 480.674  14
  -7   2   1 4364.95 427.362   1
   7  -2  -1 4728.30 409.901  13
   7   2  -1 4577.26 503.419   3
  -6  -2   1 947.558 212.576  14
   6  -2  -1 992.848 185.164  13
   6   2  -1 878.972 172.118  15
  -6   2   1 912.763 189.910   1
  -6   2   1 882.794 176.820  15
   5   2  -1 5588.15 408.855  15
  -5   2   1 5433.25 416.738  15
   5  -2  -1 5748.99 406.213  13
  -5   2   1 5259.54 424.302   1
  -5  -2   1 5571.85 468.934  14
   5  -2  -1 5075.27 181.894   4
  -4   2   1 229.625 96.1534  15
  -4  -2   1 291.958 111.834  14
   4  -2  -1 194.556 48.8758   4
   4  -2  -1 183.644 77.3422  13
  -4   2   1 224.195 95.0273   1
   4   2  -1 301.384 99.2177  15
   3  -2  -1 6914.86 423.798  14
  -3   2   1 7346.27 469.132  15
   3   2  -1 7286.69 455.207  15
  -3   2   1 7219.98 436.042   2
  -3  -2   1 6656.81 464.888  14
   3  -2  -1 7224.20 412.246  13
  -3   2   1 7163.62 467.539   1
   3  -2  -1 6910.67 302.115   4
  -2   2   1 831.820 166.860   1
  -2   2   1 821.591 144.672   2
  -2   2   1 902.532 173.340  15
   2  -2  -1 874.090 156.994  14
   1  -2  -1 4018.18 321.176  14
  -1   2   1 4030.47 291.660   2
   1   2  -1 4120.56 221.398   2
  -1   2   1 3884.88 340.930   1
   0   2  -1 155.165 77.3839   1
   0  -2  -1 191.932 81.6116  14
   0  -2   1 162.092 67.1872  13
   0   2   1 111.420 75.6252   1
   0   2   1 188.976 68.5818   2
   0   2  -1 219.629 58.5105   2
   1   2   1 2.38743 35.0474   2
  -1   2  -1-2.76965 43.2515   1
   1   2   1 45.3808 75.8477   1
  -1   2  -1 91.4194 61.7626  15
   1  -2   1 12.7282 27.3937  13
   2  -2   1-31.4559 26.0634  13
  -2   2  -1-11.2008 42.3204   1
  -2   2  -1-50.7469 59.1956  15
   2  -2   1 7.45212 44.2776   4
   2   2   1 50.8043 61.1411  15
   3   2   1 38.4541 50.4873  15
   3  -2   1 12.4061 38.4951   4
  -3   2  -1 38.7555 45.2579  15
  -3   2  -1 18.2678 46.1564   1
   4   2   1 1689.18 225.471  15
   4  -2   1 1791.78 190.387   4
  -4   2  -1 1954.54 233.117  15
  -4   2  -1 1968.44 239.337   1
  -4  -2  -1 1633.23 253.477  14
   5  -2   1 19037.2 598.700   4
  -5  -2  -1 18527.5 888.087  14
  -5   2  -1 18813.2 748.837   1
  -5   2  -1 18622.1 726.355  15
   5   2   1 18413.2 727.935  15
   5  -2   1 18684.9 687.598  13
   6  -2   1 2881.35 292.258  13
  -6   2  -1 2692.08 309.873   1
   6   2   1 2760.79 289.811  15
  -6  -2  -1 2499.79 356.578  14
  -6   2  -1 2636.90 283.331  15
   6  -2   1 2841.94 232.122   4
   6   2   1 2572.25 376.859   3
  -7  -2  -1 12208.3 813.511  14
  -7   2  -1 12822.7 692.656   1
   7   2   1 12605.8 617.684  15
  -7   2  -1 12174.7 599.508  15
   7  -2   1 12259.6 643.338  13
   7  -2   1 13112.1 502.256   4
   7   2   1 11928.8 830.361   3
  -8   2  -1 320.491 116.405   1
  -8  -2  -1 215.946 134.390  14
   8  -2   1 431.282 136.892  13
   8   2   1 407.507 115.046  15
   8  -2   1 374.591 92.3364   4
   8   2   1 462.040 186.880   3
  -9   2  -1 1249.84 245.975   1
   9   2   1 1180.88 300.131   3
   9   2   1 1514.72 218.044  15
   9  -2   1 1366.64 251.227  13
  -9  -2  -1 1401.19 302.212  14
 -10   2  -1 1474.89 284.111   1
  10  -2   1 1698.94 283.616  13
  10   2   1 1348.99 333.911   3
 -10  -2  -1 1290.67 308.015  14
  11   2   1 950.185 283.070   3
  11  -2   1 1103.82 245.349  13
 -11  -2  -1 976.554 259.019  14
 -11   2  -1 1122.34 252.109   1
 -12   2  -1 335.406 153.107   1
  12   2   1 439.116 237.042   3
  12  -2   1 344.693 134.909  13
 -12  -2  -1 267.912 148.856  14
  13   2   1 32.2156 54.9924  12
 -13   2  -1-40.6515 75.4480   1
  13   2   1 191.957 123.313   3
  13  -2   1-31.3037 52.6595  12
  13  -2   1 106.593 110.204  13
 -13  -2  -1 155.029 126.818  14
 -13   2  -1-7.03341 55.3351  16
  13  -2   1-27.1822 36.6464  17
  14  -2   1 76.4339 61.2410  12
  14  -2   1-16.6078 54.1190  13
 -14   2  -1-27.9425 63.8466   1
  14   2   1 129.761 174.105   3
 -14  -2  -1 8.09116 57.6055  14
  14   2   1 104.301 67.3637  12
  14  -2   1 28.4371 37.4879  17
 -14   2  -1 21.6673 66.5849  16
  15  -2   1 403.210 122.996  17
 -15   2  -1 462.515 156.756  16
  15   2   1 421.998 124.423  12
 -15   2  -1 560.591 221.151   1
  15  -2   1 406.206 121.038  12
  15   2   1 504.874 203.403   3
 -15  -2  -1 311.792 191.695  14
  15  -2   1 503.356 199.673  13
 -16   2  -1 17.4117 63.8022  16
  16   2   1 15.2857 47.1075  12
 -16  -2  -1-24.5689 78.2087  14
 -16   2  -1 114.393 115.998   1
 -16  -2  -1 122.701 87.4254  18
  16  -2   1 55.3633 44.3796  17
  16  -2   1 113.226 74.2089  12
  16  -2   1-61.4555 82.1452  13
  16   2   1 83.6980 120.380   3
  17  -2   1 2348.92 285.540  12
 -17  -2  -1 2295.43 330.239  18
  17   2   1 2415.28 566.174   3
 -17  -2  -1 2681.46 546.989  14
  17  -2   1 2373.81 282.849  17
  17   2   1 2501.24 299.463  12
 -17   2  -1 2392.40 374.616  16
 -17   2  -1 2603.71 507.680   1
  18  -2   1 3.80141 46.1287  17
 -18  -2  -1-111.811 80.6571  18
  18   2   1-19.3860 41.9519  12
  18  -2   1-125.742 73.1217  12
 -18   2  -1 86.6391 90.2045  16
  19  -2   1 279.415 102.088  12
  19   2   1 195.682 86.5114  12
 -19   2  -1 163.214 99.6076  16
 -19  -2  -1 225.250 115.000  18
  19  -2   1-66.1313 67.8685   8
  19  -2   1 169.682 68.6524  17
 -20  -2  -1 150.036 96.3143  18
  20   2   1 165.668 88.7247  12
  20  -2   1 86.7422 60.9782  12
  20  -2   1 131.430 67.1413  17
 -20   2  -1 169.137 131.462  16
  20  -2   1 13.7829 46.5191   8
  21   2   1 98.0390 56.9363  12
  21   2   1 107.671 83.4990   8
 -21  -2  -1 8.85385 40.4610  18
  22   2   1 34.1019 64.4844   8
  22   2   1 39.9992 62.6110  12
  22  -2   1-24.2358 38.7330  12
  23   2   1 1.42839 73.2416   8
  23   2   1 13.8574 32.5531  12
  23  -2   1 24.3478 34.2745  12
  24  -2   1 69.9265 43.3839  12
  24   2   1 15.8933 53.6098   8
  24   2   1 153.672 64.6545  12
  25   2   1 108.058 50.2275  12
 -25   2  -1-54.7953 49.0285  10
  25   2   1 25.0411 42.8365   8
  24   3  -1 72.3181 65.6684  11
  24   3  -1 82.6086 54.5109  12
  24   3  -1 34.9194 37.8232   8
  24  -3  -1 0.23921 39.6845  12
  23  -3  -1-33.9023 42.8290  12
  23   3  -1 42.5959 51.6493  12
  23   3  -1 40.8746 56.6860   8
 -22   3   1 3.80523 58.3148  10
  22   3  -1 50.7516 41.9157  12
  22  -3  -1-23.3035 43.7102  12
  22   3  -1 143.217 83.2000   8
  21   3  -1 58.4342 40.3584   8
  21  -3  -1-59.2449 63.9235  12
  21   3  -1-32.3041 55.5942  12
 -21  -3   1 138.431 98.6361  18
  20   3  -1 61.3382 58.4010  12
  20  -3  -1 179.373 86.2535  12
 -20  -3   1-4.57431 52.1402  18
  19   3  -1-16.8635 37.8543  12
  19  -3  -1-34.9170 46.2459  12
 -19   3   1 55.5965 103.473  16
 -19  -3   1 68.0236 68.4677  18
  19  -3  -1 44.1595 44.6944  17
  18  -3  -1 469.535 136.492  12
  18   3  -1 354.748 116.331  12
 -18   3   1 365.234 165.716  16
 -18  -3   1 470.299 154.271  18
  18  -3  -1 490.012 132.627  17
  17  -3  -1 417.125 127.472  12
 -17   3   1 578.046 193.613  16
  17   3  -1 464.936 134.282  12
  17  -3  -1 576.895 128.733  17
 -17  -3   1 650.565 179.217  18
 -16   3   1 683.194 202.934  16
  16   3  -1 619.196 157.258  12
  16  -3  -1 749.025 167.956  12
 -16  -3   1 729.652 186.515  18
 -16  -3   1 841.323 302.967  14
  16   3  -1 866.139 342.965   3
  16  -3  -1 914.903 172.064  17
  16  -3  -1 463.634 197.548  13
 -16   3   1 661.279 265.148   1
 -16   3   1 696.578 264.717   2
 -15   3   1-2.00327 86.1090  16
 -15  -3   1 190.356 151.836  14
 -15  -3   1 118.884 91.0136  18
  15  -3  -1-208.975 132.804  13
  15  -3  -1 6.75969 47.6452  12
 -15   3   1-32.6214 70.7787   2
  15   3  -1-187.778 164.071   3
 -15   3   1-306.479 184.675   1
  15  -3  -1 66.8316 48.5152  17
  15   3  -1 30.0942 36.7338  12
 -14   3   1 701.588 256.329   2
  14  -3  -1 812.405 155.063  17
  14   3  -1 1211.30 393.970   3
  14   3  -1 783.787 172.691  12
 -14   3   1 936.999 212.457   5
 -14   3   1 565.941 234.562   1
  14  -3  -1 582.464 226.296  13
 -14  -3   1 811.153 205.898  18
  14  -3  -1 883.986 173.342  12
 -14  -3   1 974.879 320.331  14
 -14   3   1 886.993 219.723  16
 -13  -3   1-53.5721 87.8216  14
  13  -3  -1-73.9538 86.8593  13
  13   3  -1 64.2605 65.4667  12
 -13   3   1 96.6246 82.7241  16
  13   3  -1-83.4815 112.803   3
 -13   3   1 147.937 111.875   5
  13  -3  -1 57.5033 76.4145  12
 -13   3   1-52.7047 117.992   2
 -13  -3   1-128.570 81.0981  18
  13  -3  -1-35.5468 66.4940  17
 -13   3   1-136.698 119.729   1
 -12   3   1 126.042 108.399   2
  12  -3  -1-79.8658 87.4603  13
 -12   3   1-66.2384 71.2183  16
 -12  -3   1-6.35265 63.6904  18
 -12   3   1 27.1903 51.9491   5
  12   3  -1 21.8791 41.9180  12
  12   3  -1 138.769 143.969   3
 -12   3   1 21.2180 65.5385   1
  12  -3  -1-5.46488 32.6454  12
 -12  -3   1-52.5559 126.039  14
 -11  -3   1 115.475 74.8264  18
  11  -3  -1 13.6845 33.9745  12
 -11   3   1-14.8728 54.0136   1
 -11  -3   1-15.0628 112.139  14
 -11   3   1 1.72026 60.9790   2
  11  -3  -1 121.725 91.7211  13
  11   3  -1-12.0127 85.5566   3
  11   3  -1 35.7760 59.3443  12
 -10  -3   1 640.581 222.849  14
  10   3  -1 556.098 231.740   3
 -10   3   1 542.581 199.828   2
 -10   3   1 571.497 223.340   1
  10   3  -1 735.187 201.950  15
  10  -3  -1 797.462 218.999  13
   9   3  -1 19.4157 85.2713   3
  -9  -3   1-19.1611 63.9816  14
   9   3  -1 7.47005 76.8478  15
   9  -3  -1 12.4194 50.4394  13
  -9   3   1 41.9754 52.6265   1
  -9   3   1-13.2075 69.5963   2
   8  -3  -1 344.188 132.877  13
   8   3  -1 460.396 168.075  15
   8   3  -1 182.613 136.252   3
  -8  -3   1 565.169 215.172  14
  -8   3   1 258.839 127.029   1
  -8   3   1 286.879 144.283   2
  -7  -3   1 476.191 185.339  14
  -7   3   1 656.091 190.001   2
  -7   3   1 637.255 196.122   1
   7   3  -1 714.114 194.269  15
   7  -3  -1 803.310 200.761  13
  -7   3   1 589.244 181.393  15
  -6   3   1 5364.03 532.824   1
  -6   3   1 5498.90 512.140   2
  -6  -3   1 5610.15 567.021  14
  -6   3   1 5496.26 524.653  15
   6  -3  -1 5580.02 471.104  13
   6   3  -1 5398.81 500.549  15
  -5  -3   1-0.63850 51.9523  14
  -5   3   1 45.1391 59.3038   2
  -5   3   1 36.0125 79.1396  15
   5  -3  -1 76.1635 78.2101  13
   5   3  -1 52.9832 51.4407  15
  -5   3   1-13.3016 66.4194   1
   4  -3  -1 836.159 172.936  13
  -4   3   1 819.974 202.384   1
  -4  -3   1 749.338 199.513  14
  -4   3   1 806.592 201.929  15
  -4   3   1 757.280 179.282   2
   4  -3  -1 991.310 146.290   4
   4   3  -1 834.322 193.862  15
   3  -3  -1 972.683 210.721  14
  -3   3   1 934.043 192.720   2
  -3   3   1 1041.67 216.511  15
   3   3  -1 877.124 203.999  15
   3  -3  -1 905.343 176.935  13
   3  -3  -1 772.093 144.761   4
  -3  -3   1 942.549 217.265  14
  -3   3   1 824.299 203.996   1
   2  -3  -1 1287.58 207.474  13
   2  -3  -1 1394.33 241.869  14
  -2   3   1 1567.42 272.466  15
  -2  -3   1 1353.07 248.843  14
  -2   3   1 1284.92 248.097   1
  -2   3   1 1272.37 208.565   2
   2   3  -1 1341.31 248.255  15
   1   3  -1 26.9319 72.4098  15
  -1   3   1-8.52185 47.7054   2
  -1   3   1 38.1621 58.0034  15
   1   3  -1-5.73335 29.2059   2
  -1   3   1-45.6221 64.0094   1
  -1  -3   1 4.55365 66.2353  14
   1  -3  -1-3.76683 48.4855  14
   1  -3  -1 5.03730 42.2345  13
   0   3   1 76.5309 77.3227   1
   0  -3  -1 114.106 101.846  14
   0  -3   1 122.090 79.9475  14
   0   3  -1 66.6156 86.5907   1
   0  -3   1 138.649 69.1629  13
   0   3   1 140.732 59.3752   2
   0   3  -1 169.716 73.9040   2
   0   3  -1 94.5882 72.9787  15
   0  -3  -1 138.863 71.8112  13
   0   3   1 60.5312 89.2422  15
  -1  -3  -1 2389.31 325.048  14
   1   3   1 2430.70 347.285   1
   1   3   1 2447.95 262.516   2
  -1   3  -1 2258.22 245.911   2
   1   3   1 2891.72 357.447  15
   1  -3   1 2468.56 256.340  13
   1  -3   1 2434.65 323.495  14
  -1   3  -1 2316.92 315.392   1
  -1   3  -1 2585.33 335.397  15
   2  -3   1 5944.68 392.852  13
  -2   3  -1 6445.16 517.533  15
  -2   3  -1 5972.35 420.042   2
   2  -3   1 5696.24 488.646  14
  -2   3  -1 5561.22 486.053   1
  -2  -3  -1 5825.95 515.787  14
   2   3   1 6237.05 525.735  15
   2  -3   1 5570.56 435.014   4
  -3   3  -1 178.706 88.8134   2
  -3   3  -1 128.298 98.8944  15
   3   3   1 159.585 94.1141  15
  -3   3  -1 132.750 81.6787   1
  -3  -3  -1 251.287 121.258  14
   3  -3   1 130.527 68.9669  13
   3  -3   1 163.007 77.5580   4
   4  -3   1 911.878 163.131   4
  -4   3  -1 969.958 211.087  15
  -4   3  -1 830.273 188.209   1
   4  -3   1 995.870 176.961  13
   4   3   1 989.315 222.162  15
  -4  -3  -1 921.207 230.500  14
   5  -3   1 842.550 155.305   4
  -5   3  -1 835.210 190.514   1
   5   3   1 884.242 200.543  15
  -5   3  -1 997.635 219.345  15
  -5  -3  -1 643.813 203.178  14
   5  -3   1 871.122 175.138  13
   6   3   1 213.985 105.133  15
   6  -3   1 181.103 68.0362   4
  -6  -3  -1 175.628 124.816  14
  -6   3  -1 227.976 104.678   1
  -6   3  -1 170.543 102.907  15
   6  -3   1 266.907 100.499  13
  -7   3  -1 1564.09 278.127  15
  -7  -3  -1 1345.61 303.880  14
   7   3   1 1308.29 252.681  15
   7   3   1 1350.32 328.900   3
   7  -3   1 1412.54 240.820  13
  -7   3  -1 1068.98 240.541   1
  -8   3  -1 5818.42 573.918   1
  -8   3  -1 6358.60 555.784  15
  -8  -3  -1 5500.82 637.917  14
   8   3   1 6208.81 552.669  15
   8  -3   1 5853.29 512.338  13
   8   3   1 5830.00 678.817   3
   9  -3   1 442.625 147.678  13
  -9   3  -1 27.0654 59.3218   1
   9   3   1 446.623 149.704  15
   9   3   1 273.434 156.249   3
  -9  -3  -1 305.108 170.586  14
 -10  -3  -1 1230.60 316.302  14
  10   3   1 1232.96 346.189   3
 -10   3  -1 1430.18 310.041   1
  10  -3   1 1234.25 260.793  13
 -11  -3  -1 418.950 136.247  18
 -11  -3  -1 615.345 252.542  14
  11   3   1 555.000 130.008  12
 -11   3  -1 617.820 171.095  16
  11   3   1 647.776 254.080   3
 -11   3  -1 731.346 231.480   1
  11  -3   1 483.253 180.001  13
  12  -3   1 2407.51 389.853  13
 -12   3  -1 2394.32 435.678   1
 -12  -3  -1 2576.22 323.468  18
  12  -3   1 2355.83 260.474  17
  12  -3   1 2233.41 256.817  12
 -12   3  -1 2439.23 333.916  16
  12   3   1 1924.09 469.303   3
 -12  -3  -1 2075.03 445.393  14
  12   3   1 2228.23 262.309  12
 -13  -3  -1 1008.24 207.030  18
 -13   3  -1 998.837 221.091  16
 -13  -3  -1 557.372 228.058  14
  13   3   1 963.062 177.685  12
  13   3   1 592.803 267.104   3
 -13   3  -1 905.365 275.500   1
  13  -3   1 934.539 171.764  17
  13  -3   1 804.533 236.285  13
  13  -3   1 917.241 174.053  12
 -14   3  -1 206.783 141.928   1
 -14   3  -1 282.066 129.454  16
  14  -3   1 239.877 132.007  13
 -14  -3  -1 309.844 129.019  18
  14   3   1 307.249 113.372  12
  14  -3   1 434.753 126.660  12
 -14  -3  -1 361.035 207.182  14
  14   3   1 322.066 208.077   3
  14  -3   1 437.421 131.818  17
 -15   3  -1 386.908 153.688  16
  15   3   1 248.350 96.5890  12
 -15  -3  -1 261.923 104.054  18
 -15  -3  -1 461.343 229.389  14
  15  -3   1 285.796 100.062  12
  15  -3   1 321.425 164.766  13
  15  -3   1 390.544 121.012  17
  15   3   1 121.113 134.236   3
  16   3   1 5905.18 900.226   3
  16  -3   1 5673.42 443.655  17
 -16  -3  -1 5544.00 789.123  14
  16  -3   1 5269.26 428.957  12
 -16  -3  -1 5024.40 491.228  18
 -16   3  -1 5429.40 566.231  16
  16  -3   1 5564.24 673.630  13
 -16   3  -1 4868.17 687.626   2
  16   3   1 5128.21 437.034  12
 -17   3  -1 56.4540 100.330  16
 -17  -3  -1 253.650 117.460  18
  17  -3   1 100.589 65.7456  17
  17  -3   1 92.4477 78.9627  12
  17   3   1 197.743 98.8182  12
 -18   3  -1 2932.90 432.200  16
 -18  -3  -1 2809.40 368.044  18
  18  -3   1 3226.20 336.425  17
  18  -3   1 3071.79 329.811  12
  18   3   1 2890.67 331.742  12
  19   3   1 125.776 77.3848  12
  19  -3   1 170.421 76.2757  12
 -19  -3  -1 184.069 107.890  18
  19  -3   1 80.4912 70.6370  17
  19   3   1 91.6557 79.7414   8
 -19   3  -1 92.2122 75.3141  16
  20   3   1 115.948 63.5550  12
 -20   3  -1 98.6247 65.1851  16
  20   3   1 15.7999 65.6603   8
  20  -3   1 9.92372 33.7535  17
 -20  -3  -1 137.039 86.5256  18
  20  -3   1 57.7928 57.9476  12
  21  -3   1 135.243 70.3267  17
  21   3   1 143.912 89.1795   8
  21   3   1 3.16953 39.3936  12
 -21  -3  -1 50.1987 67.2901  18
  21  -3   1 3.19332 33.3543  12
 -22  -3  -1 86.7233 59.7074  18
  22   3   1 113.155 62.2468  12
  22   3   1 128.824 94.2627   8
  22  -3   1 233.178 85.9156  12
  23   3   1-18.8899 41.2840   8
  23   3   1 93.4939 56.1772  12
  23   3   1 25.3405 60.4341  11
  23  -3   1 0.78180 25.0328  12
  24   3   1 42.6989 50.0153   8
  24   3   1-4.58586 33.1690  12
  24   3   1-10.0234 42.9940  11
  23  -4  -1 126.255 52.1172  12
  23   4  -1 10.0225 34.9803  11
  23   4  -1 42.3829 46.1638  12
  22   4  -1 68.5718 51.9298  12
  22  -4  -1 47.9433 43.3603  12
  22   4  -1-72.1974 53.8547   8
 -22  -4   1-5.57773 37.2348  18
  21  -4  -1 28.8647 29.9219  12
  21   4  -1-32.8092 70.5401   8
  21   4  -1-34.7137 35.4391  12
 -21  -4   1-16.6472 47.4207  18
  20  -4  -1 76.7411 67.6677  12
 -20  -4   1 95.8733 73.3914  18
  20   4  -1 54.5447 50.7514  12
  20   4  -1 67.1947 62.3228   8
  19  -4  -1 9.39409 38.7155  12
  19   4  -1 12.2703 47.7642   8
  19   4  -1 34.7713 60.9991  12
 -19   4   1 60.8798 110.691  16
 -19  -4   1-96.3343 75.7717  18
  18  -4  -1 18.2061 57.7105  12
 -18   4   1-2.81146 74.2190  16
 -18  -4   1 91.6083 75.8021  18
  18   4  -1-44.7925 62.6490   8
  18   4  -1 16.2220 42.5586  12
  17  -4  -1 121.334 89.7048  12
 -17   4   1 205.599 131.030  16
 -17  -4   1 82.1206 76.0308  18
  17   4  -1 47.6516 62.2972  12
 -16   4   1 179.079 128.842  16
  16  -4  -1 189.733 84.6769  12
 -16  -4   1 49.3543 50.8415  18
  16   4  -1 105.258 68.3204  12
 -15  -4   1 2098.59 482.319  14
 -15  -4   1 1978.27 315.035  18
  15  -4  -1 2119.13 284.996  12
  15  -4  -1 1950.34 413.967  13
 -15   4   1 2467.11 363.006   5
  15   4  -1 1803.23 266.076  12
 -15   4   1 2220.94 362.961  16
  14   4  -1-333.010 219.895   3
 -14  -4   1-149.290 94.1443  18
 -14  -4   1 34.8496 101.059  14
 -14   4   1 73.4762 91.5086   2
  14   4  -1 0.46622 36.5517  12
  14  -4  -1-1.79135 53.4747  12
 -14   4   1 205.195 153.207   1
  14  -4  -1 66.2871 76.7202  13
 -14   4   1-45.6514 59.1879  16
 -14   4   1-81.0995 79.9264   5
 -13   4   1-261.673 181.896   1
  13  -4  -1 313.481 163.714  13
 -13   4   1 239.781 123.811   5
 -13   4   1-5.76585 46.9274  16
  13  -4  -1 23.9388 42.4899  12
  13   4  -1 106.846 137.158   3
 -13  -4   1 141.484 129.964  14
 -13   4   1-149.747 126.195   2
 -13  -4   1-12.1833 77.6412  18
  13   4  -1 161.459 90.2936  12
 -12  -4   1 410.083 141.950  18
 -12   4   1 227.910 155.150   1
  12   4  -1 424.045 235.051   3
  12  -4  -1 363.150 116.568  12
  12   4  -1 442.619 130.697  12
  12  -4  -1 313.364 159.560  13
 -12   4   1 465.417 159.360   5
 -12   4   1 411.309 195.201   2
 -12  -4   1 415.212 212.034  14
 -12   4   1 694.768 184.072  16
  11   4  -1 4508.70 737.682   3
 -11   4   1 4137.68 595.873   2
 -11   4   1 4167.21 442.870   5
 -11  -4   1 3960.44 626.107  14
 -11   4   1 4251.52 639.629   1
 -11   4   1 4409.76 455.572  16
 -11  -4   1 4030.77 423.406  18
  11  -4  -1 4318.50 556.393  13
  11  -4  -1 4652.97 393.256  12
  11   4  -1 4489.93 394.491  12
  10   4  -1 107.479 45.2722  12
 -10   4   1 271.738 113.084  16
 -10   4   1 72.9660 94.7552   1
  10   4  -1-170.912 153.357   3
 -10  -4   1-30.5150 66.8686  14
  10  -4  -1-49.7360 74.4849  13
 -10   4   1 10.6770 56.3205   2
  10  -4  -1 65.3116 49.8235  12
 -10  -4   1-6.77730 57.3965  18
 -10   4   1 163.020 99.1962   5
  10   4  -1 249.726 137.426  15
   9   4  -1 764.791 149.143  12
   9   4  -1 1241.88 295.446  15
   9  -4  -1 848.500 230.862  13
   9  -4  -1 958.410 177.051  12
  -9  -4   1 731.618 256.510  14
  -9   4   1 940.591 209.325   5
   9   4  -1 900.593 331.384   3
  -9   4   1 763.014 255.429   1
  -9   4   1 766.869 253.054   2
  -9  -4   1 870.030 193.171  18
   8  -4  -1-0.69819 42.1893  13
  -8   4   1 40.6957 95.1019   2
  -8  -4   1-148.505 125.337  14
   8   4  -1 13.4577 32.6830  12
   8   4  -1 163.061 121.338  15
   8   4  -1 76.4507 105.783   3
  -8   4   1 83.4153 121.284   1
  -8  -4   1 132.506 59.2671  18
  -8   4   1-3.34566 43.8400   5
   8  -4  -1 40.5951 39.1648  12
  -7   4   1 4631.83 552.947   2
  -7  -4   1 4575.00 608.653  14
   7  -4  -1 4944.78 516.459  13
  -7   4   1 4824.02 611.528   1
   7   4  -1 4663.08 564.301  15
  -7   4   1 5364.37 619.617  15
  -6  -4   1-24.2113 79.0325  14
  -6   4   1 12.3649 87.9367   1
   6  -4  -1 4.92845 43.1766  13
  -6   4   1-34.4523 63.4067   2
   6   4  -1 66.8526 56.4011  15
  -6   4   1 125.203 110.115  15
  -5   4   1 735.543 219.411   2
  -5  -4   1 581.221 214.019  14
   5   4  -1 663.673 216.620  15
  -5   4   1 583.842 214.249  15
   5  -4  -1 567.561 171.327  13
  -5   4   1 308.725 155.725   1
   4   4  -1 658.073 215.855  15
  -4   4   1 638.899 188.429   2
  -4  -4   1 759.763 226.379  14
   4  -4  -1 893.566 204.066  13
  -4   4   1 533.649 200.040   1
  -4   4   1 695.025 230.076  15
  -3   4   1-101.462 82.5697   2
  -3  -4   1-52.5218 99.6406  14
   3  -4  -1 80.3951 63.9478   4
  -3   4   1-202.695 125.430   1
   3  -4  -1 89.9836 83.5873  13
  -3   4   1-18.5881 90.2428  15
   3  -4  -1 76.3305 91.2239  14
   3   4  -1 43.7948 112.024  15
   2   4  -1 70.6161 102.960  15
  -2   4   1 93.4450 74.1674   2
  -2  -4   1 21.2951 72.2256  14
  -2  -4   1 50.2607 52.5533  13
   2  -4  -1-13.9922 49.5327  14
  -2   4   1 2.39541 51.5405   1
  -2   4   1 105.638 136.154  15
   2  -4  -1 5.29653 56.1425  13
   1  -4  -1 2427.54 326.555  13
   1  -4  -1 2479.60 371.454  14
  -1   4   1 2145.58 377.190   1
  -1   4   1 2327.38 390.833  15
  -1  -4   1 2229.69 367.088  14
   1   4  -1 2360.96 382.901  15
  -1   4   1 2293.99 312.290   2
  -1  -4   1 2161.18 287.671  13
   0   4  -1 122.560 61.5279   2
   0  -4  -1 107.920 83.6396  13
   0   4  -1 52.4926 56.4821  15
   0  -4   1 99.9987 99.9350  14
   0  -4   1 77.9953 60.1117  13
   0   4   1 140.024 134.175  15
   0  -4  -1 38.3765 50.7087  14
   0   4   1 37.7591 34.8811   2
   1   4   1 275.545 136.140  15
   1  -4   1 303.656 129.354   4
  -1  -4  -1 250.161 117.149  13
   1  -4   1 245.167 136.033  14
  -1   4  -1 298.647 107.972   2
  -1  -4  -1 359.718 173.176  14
  -1   4  -1 269.957 148.686  15
   1  -4   1 291.061 112.259  13
   2  -4   1 318.976 143.978   4
   2  -4   1 343.052 114.279  13
  -2   4  -1 207.411 118.562   1
   2   4   1 294.837 167.880  15
  -2  -4  -1 522.728 191.274  14
   2  -4   1 351.546 159.806  14
  -2   4  -1 387.219 126.917   2
  -2   4  -1 371.498 161.950  15
  -3   4  -1 1504.64 302.323  15
  -3  -4  -1 1102.57 269.554  14
   3   4   1 1729.47 339.496  15
   3  -4   1 1530.40 243.728  13
  -3   4  -1 1378.49 289.277   1
   3  -4   1 1732.29 276.191   4
  -3   4  -1 1618.78 275.539   2
   4   4   1 1139.26 285.071  15
   4  -4   1 1196.88 224.425   4
  -4  -4  -1 929.152 263.729  14
  -4   4  -1 1055.05 262.405  15
  -4   4  -1 694.236 210.581   1
  -4   4  -1 997.261 222.671   2
   4  -4   1 1163.03 213.360  13
  -5  -4  -1 227.406 139.522  14
   5  -4   1 159.258 76.3973  13
  -5   4  -1 203.033 120.746  15
   5   4   1 142.072 115.812  15
  -5   4  -1 142.041 102.986   2
  -5   4  -1 290.327 149.177   1
  -6   4  -1 878.024 243.853  15
   6   4   1 869.253 240.094  15
   6  -4   1 1068.26 225.674  13
  -6  -4  -1 836.953 263.326  14
  -6   4  -1 1000.50 244.523   2
  -6   4  -1 856.074 245.568   1
   7   4   1-19.0439 60.9184  15
  -7   4  -1 90.4148 89.8356   1
  -7   4  -1 5.30547 43.1662   2
   7  -4   1 16.1550 44.7673  13
  -7   4  -1-65.6468 86.7427  15
   7   4   1 33.1464 87.3833   3
  -7  -4  -1-191.817 135.126  14
  -8   4  -1 173.300 120.625   1
  -8   4  -1 142.100 89.5752   5
  -8  -4  -1 142.724 141.226  14
  -8   4  -1 246.507 133.572   2
   8   4   1 21.8793 78.6217   3
  -8   4  -1 56.0372 74.6712  15
   8   4   1 58.0318 76.4244  15
   8  -4   1 149.801 63.6531  13
  -8  -4  -1 99.7750 53.8509  18
   8   4   1 78.6471 44.7744  12
   9   4   1-264.094 178.519   3
   9   4   1 24.8457 47.2526  12
  -9   4  -1 158.294 123.164   1
  -9  -4  -1-116.779 112.811  14
   9  -4   1-4.20086 44.8439  13
  -9  -4  -1-1.01356 47.9015  18
   9  -4   1 34.0249 44.9997  12
   9   4   1 138.655 119.724  15
  -9   4  -1 53.7532 90.6076   2
   9  -4   1 75.3221 48.2131  17
  -9   4  -1-41.1102 57.7412   5
  10   4   1 271.080 98.3040  12
  10   4   1 96.4677 88.1958   3
  10  -4   1 203.511 86.3953  12
 -10   4  -1 213.453 118.297   5
 -10  -4  -1 141.758 97.8123  18
 -10   4  -1 272.789 154.290   1
 -10  -4  -1 58.2675 92.4788  14
  10  -4   1-12.8146 48.1125  13
  10  -4   1 302.117 101.672  17
 -10   4  -1 377.728 179.985   2
 -11  -4  -1 140.093 82.1952  18
 -11   4  -1 125.201 108.560   1
  11   4   1 109.303 72.5250  12
 -11   4  -1 351.882 133.707   5
  11  -4   1 51.7227 68.2522  13
 -11   4  -1 92.8202 51.2416  16
 -11  -4  -1 161.677 144.941  14
  11  -4   1 278.808 95.7556  17
  11   4   1 58.5987 107.904   3
 -11   4  -1 102.755 110.448   2
  11  -4   1 151.959 64.4737  12
 -12   4  -1 1157.87 317.559   2
 -12   4  -1 1086.42 249.812   5
  12  -4   1 1141.34 189.407  17
 -12  -4  -1 1123.24 235.885  18
 -12  -4  -1 807.919 304.903  14
  12  -4   1 902.519 254.711  13
  12  -4   1 1155.82 205.491  12
  12   4   1 1050.50 382.165   3
  12   4   1 1139.62 203.378  12
 -12   4  -1 938.755 217.533  16
  13  -4   1 1820.58 369.780  13
 -13   4  -1 2153.57 335.943   5
 -13   4  -1 1995.24 429.796   2
  13   4   1 1402.59 431.598   3
  13  -4   1 1844.61 246.363  17
 -13  -4  -1 2005.76 311.910  18
  13   4   1 1572.02 242.450  12
  13  -4   1 1639.42 238.321  12
 -13   4  -1 1976.41 332.610  16
 -13  -4  -1 1626.39 427.530  14
 -14   4  -1 975.841 234.438  16
  14  -4   1 970.238 183.864  17
  14   4   1 1091.38 218.258   8
  14  -4   1 758.061 243.123  13
 -14   4  -1 1005.41 229.307   5
 -14  -4  -1 847.319 208.600  18
 -14  -4  -1 1214.00 374.207  14
  14  -4   1 795.665 172.080  12
 -14   4  -1 1201.61 337.830   2
  14   4   1 1071.99 210.121  12
  14   4   1 1312.33 426.177   3
 -15  -4  -1 2649.99 363.782  18
  15  -4   1 3462.69 344.379  17
  15   4   1 2739.67 328.873  12
  15   4   1 2153.69 326.541   8
  15  -4   1 3037.96 334.266  12
 -15   4  -1 2841.73 408.275  16
  16   4   1 595.226 179.233   8
 -16   4  -1 570.796 199.659  16
 -16  -4  -1 475.234 158.220  18
  16   4   1 589.564 156.697  12
  16  -4   1 587.641 142.966  17
  16  -4   1 552.044 147.481  12
  17   4   1-33.3764 50.1848  12
  17  -4   1 22.7860 42.8650  17
  17   4   1-45.8873 62.6537   8
  17  -4   1 169.476 86.7869  12
 -17   4  -1 184.279 116.717  16
 -17  -4  -1-31.3325 92.7551  18
  18   4   1-51.3709 54.9500  12
  18  -4   1-6.13718 36.8483  12
  18  -4   1 8.12077 34.3205  17
 -18   4  -1 66.3203 92.0503  16
 -18  -4  -1-7.93466 79.7792  18
  18   4   1 93.7550 76.4050   8
  19   4   1 753.876 189.157   8
 -19  -4  -1 1267.68 239.494  18
 -19   4  -1 1144.91 258.173  16
  19   4   1 1194.92 207.319  12
  19  -4   1 1220.35 199.882  12
  19  -4   1 1443.92 209.172  17
  20  -4   1 81.6732 52.0194  12
  20   4   1 65.3940 62.5224   8
  20  -4   1 265.677 85.5698  17
  20   4   1 113.295 62.3853  12
 -20   4  -1 178.034 105.960  16
 -20  -4  -1 281.491 109.632  18
  21  -4   1 55.2982 44.0758  12
 -21  -4  -1 128.072 73.0039  18
  21   4   1 82.4386 70.5608  11
  21   4   1 160.708 75.4559  12
  21   4   1 24.7406 43.6999   8
 -22  -4  -1 68.1901 53.7835  18
  22   4   1 43.9237 37.1504  11
  22   4   1-11.6628 38.8092   8
  22  -4   1 87.2632 47.3229  12
  22   4   1 80.4658 52.5387  12
  23   4   1 23.5818 38.6147  11
  22   5  -1-23.7517 42.1880  11
 -21  -5   1 18.5806 53.6505  18
  21  -5  -1-10.1016 25.3177  12
  20   5  -1 77.1665 67.1491  11
 -20  -5   1 296.728 100.905  18
  19   5  -1 183.113 81.8937  12
  19  -5  -1 344.949 99.9082  12
 -19  -5   1 270.367 101.076  18
  18   5  -1 75.5232 72.2091  12
  18  -5  -1 73.9399 71.9741  12
 -18  -5   1 151.466 103.120  18
  17   5  -1 57.1406 54.0821  12
 -17   5   1-2.96146 50.5444   5
  17  -5  -1-20.8759 42.1778  12
 -17  -5   1 57.5437 78.2864  18
 -17   5   1 30.8922 85.2475  16
  16  -5  -1 440.300 133.494  12
 -16  -5   1 460.131 149.657  18
  16   5  -1 299.467 115.420  12
 -16   5   1 601.225 183.079   5
 -16   5   1 384.881 151.625  16
 -15  -5   1 44.1845 70.0260  18
 -15   5   1 85.6153 81.0948   5
  15   5  -1 13.5702 56.1461  12
 -15   5   1 143.104 107.682  16
  15  -5  -1 30.7054 61.3651  12
  14  -5  -1-30.3164 33.8462  12
 -14   5   1 104.405 77.2821  16
  14   5  -1 92.0693 66.8774  12
 -14  -5   1 11.1334 66.4878  18
 -14   5   1-32.5376 68.3445   5
  13  -5  -1 19.6185 70.8788  12
 -13   5   1 63.4908 87.6600  16
 -13  -5   1 77.2731 95.7339  18
  13   5  -1 129.311 86.0591  12
 -13   5   1 54.7188 74.2909   5
  12   5  -1 131.728 92.9994  12
 -12   5   1 15.9584 57.0257   5
  12   5  -1 282.509 206.807   3
 -12  -5   1 41.5695 71.8583  18
 -12   5   1 152.708 114.159  16
 -12   5   1-127.438 118.319   2
 -12  -5   1 433.537 231.490  14
  12  -5  -1 118.238 88.7862  12
 -11   5   1-11.0012 53.2206   5
  11   5  -1 57.6400 112.228   3
  11  -5  -1 224.759 140.949  13
 -11  -5   1 65.9675 95.9183  14
 -11   5   1 34.2674 67.1329   1
 -11  -5   1 37.9233 77.5136  18
 -11   5   1 34.2777 108.588  16
  11  -5  -1 33.9221 47.7770  12
  11   5  -1 30.0547 50.9277  12
 -11   5   1-138.472 122.490   2
 -10   5   1 550.013 176.605   5
 -10   5   1 747.984 268.882   2
  10   5  -1 657.809 246.787  15
  10  -5  -1 704.857 160.314  12
 -10  -5   1 702.377 280.268  14
  10  -5  -1 412.009 180.771  13
 -10   5   1 664.153 274.435   1
 -10  -5   1 569.452 171.640  18
  10   5  -1 597.725 154.142  12
  10   5  -1 502.415 272.428   3
  -9   5   1 732.808 197.629   5
   9  -5  -1 750.742 234.184  13
   9   5  -1 452.400 193.941  15
  -9   5   1 747.892 260.092   2
   9   5  -1 1059.44 368.486   3
  -9  -5   1 738.649 195.134  18
  -9  -5   1 767.201 285.397  14
   9  -5  -1 827.209 173.272  12
  -9   5   1 880.261 308.645   1
   9   5  -1 665.263 159.320  12
   8   5  -1 2181.66 280.132  12
  -8   5   1 1480.13 354.576   2
   8   5  -1 2159.08 509.421   3
  -8   5   1 2153.22 325.158   5
   8   5  -1 2285.67 449.912  15
  -8   5   1 1877.78 439.239   1
   8  -5  -1 1922.41 256.485  12
  -8  -5   1 2063.91 453.363  14
   8  -5  -1 2137.96 382.742  13
  -8  -5   1 1988.02 302.047  18
  -7   5   1 0.55686 46.6558   5
  -7   5   1-8.49137 57.0768   1
   7  -5  -1-0.80234 35.9757  13
  -7   5   1-103.954 112.662  15
  -7   5   1 33.3172 153.800   2
   7   5  -1 38.1751 85.2234  15
  -7  -5   1 86.1012 103.143  14
   7  -5  -1 58.9877 65.3854  12
  -7  -5   1 99.8222 76.0117  18
  -6  -5   1 237.880 108.420  18
  -6   5   1 104.680 116.975  15
  -6  -5   1 114.603 107.716  14
  -6   5   1 97.7508 95.9775   5
  -6   5   1 59.2772 84.3014   1
   6   5  -1 38.5965 87.0135  15
   6  -5  -1 20.2733 43.1460  12
   6  -5  -1 49.9665 70.8024  13
  -6   5   1-61.7451 79.1258   2
   5   5  -1 553.907 223.576  15
   5  -5  -1 974.137 244.792  13
  -5   5   1 751.602 265.373   1
  -5   5   1 696.938 235.897   2
  -5  -5   1 850.137 189.742  18
  -5   5   1 625.327 160.262   5
   5  -5  -1 720.030 148.664  12
  -5   5   1 745.714 244.465  15
  -5  -5   1 698.169 256.213  14
  -4  -5   1 398.651 188.960  14
  -4   5   1 590.761 222.538   1
   4   5  -1 295.936 195.701  15
   4   5  -1 481.447 139.762   5
  -4  -5   1 556.426 157.536  18
  -4   5   1 179.380 116.672   2
  -4   5   1 567.942 232.745  15
   4  -5  -1 433.158 161.767  13
  -4   5   1 564.803 158.824   5
   3   5  -1 193.455 136.237  15
  -3   5   1 334.313 199.882  15
  -3  -5   1-2.27800 57.8015  18
   3  -5  -1 227.961 119.682  13
  -3   5   1 135.134 99.6221   1
  -3  -5   1 235.008 144.682  14
  -3   5   1 288.431 134.810   2
   3   5  -1 202.545 85.6160   5
  -3   5   1 230.652 97.7568   5
  -2   5   1 4.16159 82.6124  15
  -2   5   1 71.8051 82.5328   2
   2  -5  -1 7.17672 54.2780  14
  -2   5   1 11.8796 41.8881   5
   2   5  -1 105.722 113.426  15
   2   5  -1 30.4693 45.9092   5
   2  -5  -1 254.740 123.825  13
  -2  -5   1 102.653 100.188  14
  -2  -5   1 20.5718 64.2429  18
   1  -5  -1 261.942 125.219  13
  -1  -5   1 13.2374 76.3335  14
   1   5  -1 145.844 82.4533   5
  -1   5   1 103.418 133.839  15
   1   5  -1 84.4782 100.647  15
  -1   5   1 36.8051 57.3699   5
   1  -5  -1 59.5657 78.2856  14
   0   5   1 15.5201 97.4522  15
   0  -5  -1-2.74743 78.0813  14
   0   5  -1 32.9566 91.1393  15
   0  -5   1 32.5916 65.1107   4
   0  -5   1 149.799 138.406  14
   0  -5  -1 87.0589 83.8194  13
   0   5   1 78.7096 65.4357   5
   0   5  -1 151.614 84.2178   5
   1   5   1 2091.15 429.970  15
   1  -5   1 1585.75 363.305  14
   1  -5   1 2065.40 366.376   4
  -1  -5  -1 1717.06 377.370  14
  -1  -5  -1 1677.04 321.015  13
  -1   5  -1 2047.67 420.166  15
  -1   5  -1 1948.65 274.923   5
  -2  -5  -1 89.9095 92.8639  14
  -2  -5  -1 39.2573 58.3541  13
  -2   5  -1 117.246 123.532  15
   2   5   1 208.581 119.736  15
  -2   5  -1 176.444 98.9970   5
   3   5   1-153.620 126.334  15
  -3  -5  -1 68.6750 62.6297  18
  -3  -5  -1 70.4782 60.9482  14
  -3   5  -1 74.2668 128.515  15
  -3   5  -1 1.43880 60.5883   5
  -3  -5  -1 80.6865 80.2599  13
  -4   5  -1 177.096 143.603  15
  -4   5  -1 41.5532 63.3507   2
  -4  -5  -1 179.755 113.887  13
  -4   5  -1 96.2994 98.0920   1
  -4  -5  -1 118.585 69.7038  18
   4   5   1-64.3777 97.5026  15
  -4  -5  -1 149.781 136.129  14
  -4   5  -1 198.778 93.6428   5
  -5   5  -1 2585.94 470.663   1
  -5   5  -1 2280.35 394.225   2
   5  -5   1 2293.16 264.848  12
  -5   5  -1 2494.41 334.987   5
  -5   5  -1 2309.14 439.301  15
  -5  -5  -1 2398.10 322.037  18
   5   5   1 1989.45 442.681  15
  -5  -5  -1 2017.67 420.330  14
  -6  -5  -1 78.3808 155.643  14
  -6   5  -1 326.787 157.385   2
   6  -5   1 243.846 97.2053  12
  -6   5  -1 181.364 134.999  15
  -6  -5  -1 432.923 142.760  18
  -6   5  -1 257.761 115.188   5
   6   5   1 149.947 99.4707  15
  -6   5  -1 290.025 162.157   1
   6  -5   1 296.010 103.825  17
  -7   5  -1 157.840 90.3653   5
   7  -5   1 47.0079 46.3062  17
  -7   5  -1 238.131 113.067   2
  -7  -5  -1 185.725 90.4719  14
  -7  -5  -1 47.8107 56.6232  18
  -7   5  -1 370.008 184.209  15
   7   5   1-81.7705 120.835   3
   7  -5   1 16.3155 38.1145  12
  -7   5  -1-63.6976 85.1926   1
   7   5   1-151.771 135.109  15
   8  -5   1-9.25209 53.3618  12
  -8   5  -1-409.534 201.314  15
  -8  -5  -1-31.6948 86.6971  18
  -8   5  -1 91.3027 100.918   5
  -8   5  -1 197.794 133.537   2
   8   5   1-25.4327 156.156   3
  -8  -5  -1-278.126 176.607  14
   8  -5   1 52.2538 61.8518  17
   8   5   1 55.1507 96.2916  15
   9   5   1 124.287 116.145  15
   9  -5   1 162.340 90.6469  12
  -9   5  -1 196.972 138.235   2
  -9   5  -1 13.0712 54.8973   5
   9   5   1 155.797 77.9022  12
   9   5   1-178.191 163.221   3
  -9  -5  -1 122.649 99.7345  18
   9  -5   1 104.503 63.5939  17
  -9  -5  -1 55.6570 98.6607  14
  10  -5   1 4811.81 392.641  17
 -10   5  -1 4179.35 465.182   5
 -10  -5  -1 3934.14 441.653  18
  10  -5   1 4274.80 390.033  12
  10   5   1 4148.83 774.646   3
  10   5   1 4034.44 385.131  12
 -10  -5  -1 4605.74 725.156  14
 -10   5  -1 4096.06 453.340  16
 -10   5  -1 4742.06 667.825   2
  11   5   1 45.5767 42.7489  12
  11  -5   1 10.7809 35.5714  17
  11  -5   1 102.381 73.6809  12
 -11   5  -1-59.9706 72.3888  16
  11   5   1 66.1211 102.493   3
 -11   5  -1-38.7878 72.3883   2
 -11  -5  -1 232.808 173.614  14
 -11  -5  -1 1.85695 84.4967  18
 -11   5  -1 109.253 88.9660   5
 -12   5  -1 1047.14 327.903   2
  12   5   1 1014.02 388.374   3
 -12  -5  -1 1009.02 349.356  14
 -12   5  -1 1062.16 241.826  16
  12  -5   1 943.432 178.138  17
  12  -5   1 844.720 188.351  12
 -12   5  -1 918.434 232.473   5
  12   5   1 827.704 186.379  12
 -12  -5  -1 845.819 206.971  18
 -13   5  -1 19.9765 57.5228   5
  13  -5   1-3.26423 32.7055  17
  13  -5   1 93.7205 69.1551  12
  13   5   1 54.9696 68.3548  12
 -13   5  -1 87.3703 107.122  16
 -13  -5  -1-20.8040 83.5620  18
 -14  -5  -1 146.296 109.708  18
  14   5   1 119.307 67.9780  12
  14  -5   1 172.764 80.7919  17
 -14   5  -1 59.1604 73.5980   5
  14  -5   1 171.307 87.9661  12
 -14   5  -1 225.088 113.654  16
 -15   5  -1 268.699 139.516  16
 -15   5  -1 525.786 159.067   5
  15   5   1 216.448 98.5542  12
  15  -5   1 358.806 118.707  17
 -15  -5  -1 281.110 125.921  18
  15  -5   1 399.419 131.607  12
  16  -5   1 34.2486 46.1504  12
 -16   5  -1-80.4173 85.1791  16
  16   5   1 23.5753 53.2659  12
 -16   5  -1-60.5248 72.2569   5
  16  -5   1-21.8812 41.7776  17
 -16  -5  -1 52.2706 95.8077  18
 -17   5  -1 396.237 161.679  16
  17  -5   1 313.734 102.357  12
  17   5   1 207.362 91.7707  12
 -17  -5  -1 288.144 130.206  18
  18   5   1 33.6490 63.3508  11
 -18   5  -1 310.159 137.396  16
  18  -5   1 315.120 107.174  12
 -18  -5  -1 363.901 135.272  18
  18   5   1 252.372 95.9451  12
 -19   5  -1 170.005 90.6131  16
 -19  -5  -1 255.147 105.545  18
  19   5   1 95.9974 95.4702  11
  19  -5   1 308.929 101.885  12
 -20  -5  -1 380.700 120.125  18
  20  -5   1 414.036 96.1558  12
  21   5   1-0.37550 57.6752  11
  21  -5   1-5.76824 23.6816  12
 -21  -5  -1 74.9653 54.5416  18
  22   5   1 52.5927 51.3324  11
 -20  -6   1 70.1108 44.3335  18
  19   6  -1-17.1716 36.8677  11
 -19  -6   1 107.338 71.0626  18
  19  -6  -1 80.2483 52.2613  12
 -18  -6   1-52.3767 51.4030  18
  18   6  -1-49.8755 52.1200  11
  18  -6  -1-16.6584 30.6137  12
  17   6  -1 155.355 85.5023  11
  17  -6  -1 505.089 122.286  12
 -17   6   1 543.134 159.223   5
 -17  -6   1 599.105 153.286  18
  16  -6  -1 97.3398 63.0296  12
  16   6  -1 0.50488 57.4425  11
 -16  -6   1 165.685 96.0698  18
 -15   6   1 467.081 170.228   5
 -15  -6   1 450.766 157.400  18
  15  -6  -1 375.482 117.589  12
  15   6  -1 143.864 89.4720  11
  14   6  -1 82.1075 49.9205  11
 -14  -6   1-15.6004 57.2267  18
 -14   6   1-11.5122 57.3651   5
  14  -6  -1-23.5331 41.7552  12
  13   6  -1 20.9272 83.8089  11
 -13  -6   1-87.4568 79.4786  18
  13  -6  -1 21.8613 38.3057  12
 -13   6   1-5.96222 65.8448   5
  12  -6  -1-17.3813 44.3388  12
  12   6  -1-46.3255 63.4774  11
 -12  -6   1-13.6434 65.7495  18
 -12   6   1 2.69687 79.1079   5
  11  -6  -1 46.2604 48.1409  12
 -11  -6   1 151.031 83.4374  18
  11   6  -1 202.670 106.951  11
 -11   6   1 98.8474 130.595   5
 -10   6   1 88.3227 98.7100   5
  10  -6  -1 187.046 101.663  12
 -10  -6   1 90.9159 62.8765  18
  -9  -6   1-31.3670 76.9422  18
  -9   6   1 17.9744 55.5085   5
   9  -6  -1-12.9084 53.8492  12
   8   6  -1 739.630 290.297  15
  -8  -6   1 655.450 191.421  18
  -8   6   1 782.414 205.184   5
   8  -6  -1 812.688 182.149  12
   7  -6  -1 2151.54 282.723  12
   7   6  -1 2068.44 471.873  15
  -7   6   1 2763.24 564.888   1
  -7  -6   1 2194.32 333.835  18
  -7  -6   1 2084.78 480.925  14
   7   6  -1 2599.99 606.026   3
  -7   6   1 2014.51 329.230   5
  -6  -6   1 827.844 199.018  18
   6  -6  -1 540.944 142.419  12
   6   6  -1 796.875 299.402  15
  -6   6   1 742.172 293.677   1
  -6  -6   1 808.038 300.143  14
  -6   6   1 877.347 219.126   5
  -5  -6   1 6223.08 540.511  18
   5  -6  -1 5849.83 459.269  12
  -5  -6   1 5847.50 798.084  14
   5   6  -1 6050.71 811.165  15
   5   6  -1 7432.23 575.007   5
  -5   6   1 6339.46 570.109   5
  -5   6   1 5848.88 808.761  15
  -4  -6   1 207.257 151.998  14
   4  -6  -1 359.021 114.831  12
  -4   6   1 519.504 174.203   5
  -4  -6   1 393.022 129.517  18
   4   6  -1 463.141 147.908   5
  -4   6   1 296.850 211.746  15
   4   6  -1 590.771 204.052  15
  -3  -6   1-76.1718 67.7606  18
  -3   6   1 180.996 107.130   5
  -3  -6   1 29.5662 90.1497  14
   3   6  -1 14.5257 59.3169  15
  -3   6   1 258.669 216.368  15
   3   6  -1 176.686 117.496   5
  -3  -6   1-119.115 117.034   4
   2   6  -1 366.198 204.203  15
  -2  -6   1 207.259 110.411  18
  -2  -6   1 651.047 250.530   4
  -2   6   1 340.491 137.548   5
  -2  -6   1 396.002 215.136  14
   2   6  -1 165.820 99.3584   5
  -2   6   1 209.367 164.546  15
   1   6  -1-16.8722 79.1420  15
  -1  -6   1 28.8419 69.9640  18
  -1   6   1 51.5059 88.5385   5
  -1  -6   1-48.6041 82.1625  14
   1   6  -1-5.53000 41.9156   5
   0   6  -1-50.3396 89.5359  15
   0  -6  -1-33.3597 76.0161  14
   0  -6   1 34.3121 60.4049  18
   0   6  -1-27.3245 63.1870   5
   0   6   1-6.62739 66.5908  15
   0   6   1-33.3245 55.6996   5
   1   6   1 331.964 127.185   5
  -1   6  -1 131.509 95.7060   5
  -1  -6  -1 235.476 184.556  14
  -1  -6  -1 191.260 93.1157  18
   1  -6   1 83.3399 66.5354  18
   1   6   1 511.456 255.430  15
  -1   6  -1 176.345 182.649  15
  -2   6  -1 433.511 214.456  15
   2   6   1 366.130 206.653  15
   2   6   1 536.768 167.589   5
  -2   6  -1 469.204 158.499   5
  -2  -6  -1 359.815 123.456  18
  -2  -6  -1 389.687 205.129  14
   3   6   1 146.788 62.4634   5
  -3  -6  -1 35.6528 75.2175  14
   3  -6   1 13.2250 37.9897  12
   3   6   1-79.3914 115.367  15
  -3   6  -1 54.3858 133.921  15
  -3   6  -1 80.2288 75.8183   5
  -3  -6  -1 67.5390 62.9773  18
  -4   6  -1 355.262 199.838  15
   4  -6   1 153.959 61.9446  12
  -4  -6  -1 200.998 102.717  18
  -4   6  -1 112.360 81.9556   5
  -4  -6  -1 240.853 164.630  14
   4   6   1 429.680 224.048  15
  -5   6  -1 128.065 95.8379   5
   5  -6   1 127.396 71.8332  12
  -5  -6  -1 65.2923 90.4433  14
  -5   6  -1-34.3587 103.917  15
   5  -6   1 200.001 95.9698  17
  -5  -6  -1 200.224 98.6083  18
   5   6   1 47.7541 100.574  15
   6  -6   1 979.955 189.169  12
   6   6   1 1010.56 370.383   3
   6  -6   1 1328.19 208.122  17
   6   6   1 1202.23 365.243  15
  -6  -6  -1 990.706 334.178  14
  -6   6  -1 978.321 337.247  15
  -6   6  -1 1017.92 241.401   5
  -6  -6  -1 1176.20 235.943  18
   7  -6   1 1522.11 224.489  17
  -7   6  -1 962.861 329.493  15
   7  -6   1 1356.85 223.771  12
  -7   6  -1 1118.82 247.562   5
  -7  -6  -1 1496.34 270.082  18
   7   6   1 1578.86 421.020  15
  -7  -6  -1 1052.91 342.585  14
   7   6   1 1776.69 495.834   3
   8  -6   1 499.097 147.540  12
   8  -6   1 554.339 145.830  17
  -8  -6  -1 639.408 180.093  18
  -8   6  -1 581.393 182.647   5
  -9  -6  -1 1164.56 247.246  18
   9  -6   1 1424.41 216.722  17
   9  -6   1 1273.35 217.277  12
  -9   6  -1 1082.81 242.748   5
 -10  -6  -1 343.736 148.395  18
  10  -6   1 336.649 112.102  17
  10  -6   1 306.294 107.119  12
  10   6   1 19.5240 97.7673  11
 -10   6  -1 243.915 128.800   5
  11   6   1-0.60085 47.9941  11
 -11   6  -1-115.426 90.9855   5
  11  -6   1 94.6583 70.1454  12
 -11  -6  -1 0.63137 56.2091  18
 -12   6  -1-27.3298 59.4798  16
  12   6   1-74.0727 72.9222  11
 -12   6  -1 36.4888 53.1986   5
  12  -6   1 8.81919 38.1423  12
 -12  -6  -1-21.7768 93.3295  18
 -13  -6  -1 25.4016 74.1501  18
  13  -6   1 116.553 78.0050  12
  13   6   1 51.1254 50.5811  11
 -13   6  -1 71.9005 58.0294  16
 -13   6  -1 111.061 82.5050   5
 -14   6  -1 69.7063 75.9844   5
 -14   6  -1 193.049 108.776  16
 -14  -6  -1 89.7155 80.2920  18
  14  -6   1 103.852 77.3402  12
  14   6   1 5.76767 43.8310  11
 -15   6  -1 285.499 133.508   5
  15   6   1 21.3921 64.5412  11
 -15   6  -1 366.931 136.986  16
  15  -6   1 287.746 103.266  12
 -15  -6  -1 230.642 120.171  18
  16  -6   1 59.7852 40.0760  12
 -16  -6  -1 161.034 102.205  18
 -16   6  -1 98.1079 78.9397   5
  16   6   1 103.590 75.5646  11
  17  -6   1 694.212 141.317  12
 -17   6  -1 573.571 172.236  16
 -17  -6  -1 456.456 150.225  18
 -18  -6  -1-3.53317 40.7659  18
  18   6   1 15.3729 53.2845   6
  18   6   1 39.8195 54.7104  11
  18  -6   1 110.649 57.9906  12
  19   6   1 66.0588 58.2679  11
 -19  -6  -1 34.2556 41.1480  18
 -20  -6  -1 58.8695 44.9730  18
 -17  -7   1 16.4973 34.7596  18
  17   7  -1 64.0781 50.8016   6
 -16  -7   1 19.3021 42.0158  18
  16  -7  -1-66.1172 49.5585  12
  16   7  -1-37.2418 49.3657   6
 -16   7   1 100.919 64.0752   5
  15  -7  -1 2.85880 28.8612  12
 -15  -7   1 32.6728 53.0593  18
 -15   7   1 82.5097 71.1624   5
 -14  -7   1 2.69589 39.4221  18
 -14   7   1 155.772 96.5111   5
  14  -7  -1 130.846 65.4690  12
 -13   7   1 45.1261 85.3786   5
  13  -7  -1 19.5345 31.3524  12
 -13  -7   1 79.2624 70.9841  18
 -12  -7   1 234.672 91.6869  18
 -12   7   1 207.890 136.151   5
  12  -7  -1 242.081 91.6961  12
 -11   7   1 72.7896 76.7233   5
  11  -7  -1-62.8449 51.6860  12
 -11  -7   1-64.7884 71.1900  18
 -10   7   1 92.5636 71.5918   5
 -10  -7   1 71.0453 82.6104  18
  10  -7  -1 150.721 74.2312  12
  -9  -7   1 76.0819 66.8744  18
   9  -7  -1 58.4779 46.9765  12
  -9   7   1-56.1381 71.9609   5
  -8  -7   1 7.62832 47.6356  18
   8  -7  -1 203.836 96.5514  12
  -8   7   1 145.833 94.8239   5
  -7   7   1 185.797 121.412   5
  -7  -7   1 81.6106 97.8798  18
   7  -7  -1 253.055 99.6226  12
  -6  -7   1 38.9175 57.7658  18
   6  -7  -1-22.1832 55.0729  12
  -6   7   1 9.09773 74.2123   5
   5  -7  -1 125.253 70.0563  12
  -5  -7   1 6.87020 47.4540  18
  -5   7   1 96.0387 65.0346   5
   5   7  -1 142.357 96.6868   5
   4   7  -1 495.062 164.773   5
   4  -7  -1 478.494 137.884  12
  -4  -7   1 631.153 170.758  18
  -4   7   1 481.169 156.565   5
   3   7  -1 210.286 111.023   5
  -3   7   1 150.655 100.543   5
  -3  -7   1 242.467 115.606  18
   3  -7  -1 47.4070 52.2419  12
   2  -7  -1 840.321 182.538  12
   2   7  -1 798.074 195.251   5
  -2  -7   1 826.795 192.703  18
  -2   7   1 702.818 192.459   5
  -1   7   1 128.851 92.8966   5
   1   7  -1 7.90055 80.7324   5
  -1  -7   1-68.1313 66.1924  18
   0   7   1-90.0323 83.3244   5
   0   7  -1-9.85078 63.8397   5
  -1   7  -1 1270.04 263.865   5
   1   7   1 1201.36 251.625   5
   2   7   1 206.128 119.133   5
   2  -7   1 100.946 72.8032  12
  -2   7  -1 63.8159 79.9636   5
   3   7   1 689.523 182.657   5
   3  -7   1 711.873 152.419  17
  -3   7  -1 653.697 187.034   5
   3  -7   1 501.999 138.408  12
  -3  -7  -1 773.689 185.256  18
  -4   7  -1 24.7356 55.2796   5
   4  -7   1 88.1760 69.5724  12
  -4  -7  -1 82.0940 73.5475  18
   4  -7   1 118.614 81.5908  17
  -5   7  -1 692.685 196.830   5
   5  -7   1 655.131 160.154  12
  -5  -7  -1 656.710 183.004  18
  -6  -7  -1 23.2471 46.7244  18
   6  -7   1-47.1101 74.3958  12
  -6   7  -1 8.94201 49.6024   5
  -7   7  -1-5.11031 53.0945   5
   7  -7   1 43.2732 51.5527  12
  -7  -7  -1 87.1962 76.4979  18
  -8  -7  -1-110.774 84.7600  18
  -8   7  -1-6.98053 58.7661   5
   8  -7   1-30.7300 54.2698  12
  -9  -7  -1 189.425 112.404  18
   9  -7   1 101.001 74.0068  12
  -9   7  -1 160.618 113.173   5
 -10  -7  -1 108.235 83.5997  18
  10  -7   1 68.6295 80.4146  12
 -10   7  -1 64.5441 72.4638   5
 -11  -7  -1 5.96273 52.6580  18
 -11   7  -1 147.572 96.3164   5
  11  -7   1 199.547 81.9469  12
  12  -7   1 62.1374 53.2250  12
 -12   7  -1 86.7267 72.0769   5
 -12  -7  -1 52.6248 89.3057  18
 -13  -7  -1 5.79108 55.9801  18
  13  -7   1 205.816 82.3249  12
 -13   7  -1 169.633 98.8928   5
  14   7   1 24.5808 67.7098   6
  14  -7   1 153.568 67.2866  12
 -14   7  -1 188.124 115.701   5
 -14  -7  -1-8.85066 42.3893  18
 -15   7  -1 169.583 91.3328   5
  15   7   1-51.5265 65.7198   6
  15  -7   1 240.305 74.7948  12
 -15  -7  -1 116.966 70.1845  18
  16   7   1-26.6832 45.5625   6
 -16  -7  -1 148.528 74.8263  18
  16  -7   1 106.062 44.5201  12
 -17  -7  -1 93.0805 49.7928  18
 -13  -8   1 83.6156 48.2377  18
  13  -8  -1 163.954 62.6159  12
  13   8  -1 13.3568 36.4547   6
 -13   8   1 60.3323 51.4554   5
 -12   8   1 25.9087 56.9344   5
  12   8  -1 34.6970 48.7083   6
  12  -8  -1 27.0141 30.4841  12
 -12  -8   1-35.1715 41.0390  18
 -11   8   1 93.4904 79.3163   5
 -11  -8   1 14.2613 41.4255  18
  11  -8  -1 21.5174 44.0361  12
  11   8  -1-80.0725 54.9278   6
 -10   8   1 7.43251 58.7402   5
 -10   8   1 53.7295 59.0263   7
  10  -8  -1 17.0456 42.7725  12
  10   8  -1-27.2790 61.1115   6
 -10  -8   1-87.4276 64.1055  18
   9   8  -1-199.121 95.5762   6
  -9  -8   1-111.089 70.0947  18
  -9   8   1 56.6855 75.7394   5
   9  -8  -1 99.0440 61.2563  12
  -8  -8   1 898.849 189.255  18
  -8   8   1 1118.43 226.978   5
   8  -8  -1 1234.46 189.927  12
  -7  -8   1 53.5745 59.4857  18
   7  -8  -1 15.2934 35.3482  12
  -7   8   1 55.0704 59.3491   5
   7   8  -1 3.07777 41.9211   6
  -6  -8   1-110.247 71.7625  18
   6   8  -1 73.1481 76.9749   6
   6  -8  -1 17.2333 45.1026  12
  -6   8   1 66.8704 76.7808   5
   5  -8  -1 741.268 156.928  12
  -5   8   1 664.323 175.039   5
  -5  -8   1 634.488 161.688  18
   4   8  -1 67.8811 64.5370   6
  -4   8   1 524.162 163.549   5
   4  -8  -1 466.599 119.235  12
  -4  -8   1 535.807 142.003  18
   4   8  -1 553.356 162.685   5
  -3   8   1-28.3020 87.6857   5
   3   8  -1 77.5962 75.4582   5
  -3  -8   1 36.9549 48.5108  18
   3  -8  -1-13.2222 36.5389  12
   2   8  -1 389.188 136.795   5
  -2  -8   1 600.134 149.361  12
  -2   8   1 677.485 183.840   5
   2  -8  -1 507.669 135.426  12
   1  -8  -1 642.074 151.724  12
   1   8  -1 713.619 183.112   5
  -1  -8   1 582.315 143.991  12
  -1   8   1 507.497 161.569   5
   0   8   1 189.801 103.167   5
   0  -8   1 75.8494 55.4752  12
   0  -8  -1 129.168 74.5112  12
   0   8  -1 180.188 102.950   5
  -1  -8  -1 92.8122 75.5656  12
   1  -8   1 92.5376 66.2119  12
  -1   8  -1 25.1696 53.8821   5
   1   8   1 10.6537 49.4518   5
  -2   8  -1 775.138 197.885   5
   2   8   1 639.707 175.555   5
   2  -8   1 793.532 160.799  12
  -2  -8  -1 598.716 140.590  12
  -3   8  -1 110.304 73.4740   5
   3  -8   1 118.193 73.2858  12
   3   8   1-26.2418 55.6280   6
  -4   8  -1 245.366 111.204   5
   4  -8   1 368.578 109.139  12
   5   8   1 106.533 102.347   6
  -5   8  -1 65.7663 67.8557   5
   5  -8   1 108.240 73.0090  12
  -5  -8  -1 10.7223 39.4901  18
  -6   8  -1 115.407 79.4958   5
   6   8   1 93.5054 86.8388   6
   6  -8   1-16.7212 39.3770  12
  -6  -8  -1 2.92029 35.7277  18
   7  -8   1 18.1066 36.8178  12
   7   8   1 116.505 95.6391   6
  -7   8  -1 7.91724 51.5857   5
  -7  -8  -1-7.88636 40.6045  18
   8  -8   1 100.484 68.5770  12
  -8  -8  -1 72.0232 59.0627  18
   8   8   1 103.084 93.8501   6
  -8   8  -1 1.01691 67.4754   5
  -9   8  -1 155.575 79.7118   5
   9   8   1 2.41856 47.4249   6
  -9  -8  -1 72.8158 59.7419  18
   9  -8   1 205.370 78.9272  12
 -10  -8  -1-32.0616 42.2159  18
  10   8   1-32.3192 50.2665   6
  10  -8   1 58.8031 52.4327  12
 -10   8  -1 19.1019 51.9194   5
  11  -8   1-3.95224 29.5276  12
  11   8   1-94.0174 67.3851   6
 -11   8  -1 4.17973 56.5379   5
 -11  -8  -1 73.6474 59.9204  18
 -12  -8  -1-0.31262 32.4859  18
 -12   8  -1-26.0655 47.1971   5
  12  -8   1 61.2961 47.7382  12
  12   8   1 51.6719 35.9650   6
  13   8   1 71.6354 63.1447   6
 -13  -8  -1-58.0823 45.6266  18
   6  -9  -1 80.5031 38.5465  12
  -6  -9   1 40.1370 45.8052  12
  -6   9   1 12.7227 46.4420   5
  -5   9   1 235.844 87.4679   5
  -5  -9   1 168.762 63.9405  12
   5  -9  -1 310.820 83.2841  12
  -4  -9   1-5.92351 34.9609  12
  -4   9   1-12.4884 37.3901   5
   4  -9  -1 36.5248 37.7054  12
   3  -9  -1 79.2779 53.2102  12
  -3   9   1 116.763 75.6251   5
  -3  -9   1 21.0039 40.9213  12
  -2   9   1 101.667 63.9770   5
   2  -9  -1-19.5322 38.5775  12
  -2  -9   1 61.2764 47.6647  12
   1  -9  -1 62.1214 50.9230  12
  -1  -9   1 85.5919 60.2971  12
  -1   9   1 218.230 90.1436   5
   0  -9   1-66.3282 45.3847  12
   0  -9  -1 0.26680 42.8645  12
   0   9  -1-130.118 67.5416   5
   1  -9   1 136.308 68.8912  12
  -1   9  -1 144.223 67.1012   5
  -1  -9  -1 184.724 72.1312  12
  -2  -9  -1 191.633 77.7696  12
  -2   9  -1 44.7635 65.7581   5
   2  -9   1 206.634 71.2649  12
   3  -9   1 37.1758 36.3634  12
  -3   9  -1-103.726 66.2677   5
  -3  -9  -1-57.8432 50.9544  12
  -4  -9  -1-38.4795 39.0484  12
   4  -9   1-45.3455 40.8216  12
  -4   9  -1-27.4228 44.7876   5
  -5  -9  -1 254.155 77.9489  12
   5  -9   1 377.360 88.9831  12
  -5   9  -1 386.801 113.698   5
  -6   9  -1 120.708 66.4394   5
  -6  -9  -1-42.9704 45.3748  12
  -7   9  -1 265.032 85.0919   5
  -7  -9  -1 32.4939 31.1894  12
 -26   0   2 12.0515 42.2254  10
  26   0  -2-7.29201 31.0570  12
  26   0  -2 19.5250 35.7393   8
  25   0  -2 32.7482 54.0056   8
 -25   0   2-13.3709 46.6252  10
  24   0  -2 23.0882 47.1056   8
  24   0  -2 0.66838 34.2054  12
  23   0  -2 12.3302 45.2827  12
  22   0  -2 16.5065 51.2418  12
  21   0  -2 602.697 156.270  12
  20   0  -2 483.012 137.946  12
  19   0  -2 141.755 76.6632  12
  18   0  -2 2394.06 529.162   3
  18   0  -2 2213.00 279.040  12
 -18   0   2 2057.44 452.062   1
  17   0  -2 51.1253 101.711   3
  17   0  -2 273.783 99.0168  12
  16   0  -2 244.516 87.8799  12
  16   0  -2 218.236 158.302   3
  15   0  -2-10.4154 64.1749   3
  15   0  -2 258.655 143.133  13
  15   0  -2 149.677 65.8404  12
  14   0  -2 7444.41 685.988  13
  14   0  -2 7710.41 819.654   3
  14   0  -2 7791.93 459.804  12
 -14   0   2 7826.93 735.569  14
  13   0  -2 589.153 185.063  13
 -13   0   2 524.364 174.227  14
  13   0  -2 377.295 205.340   3
  12   0  -2 3052.50 472.581   3
  12   0  -2 2887.98 391.031  13
 -12   0   2 2726.65 395.600  14
  11   0  -2 107.603 80.0737   3
  11   0  -2 190.956 89.9232  13
 -11   0   2 146.808 89.2532  14
  10   0  -2 3079.03 362.032  13
  10   0  -2 3020.76 422.567   3
 -10   0   2 3101.17 370.716  14
   9   0  -2 1.74212 53.5263  13
  -9   0   2-5.46761 39.7844  14
   9   0  -2-38.7334 79.5297   3
   8   0  -2 32.0243 76.0039   3
  -8   0   2 82.7395 32.7568  14
   8   0  -2 26.6871 62.0840  13
   7   0  -2 100.498 58.8145  13
   7   0  -2 62.7463 56.2682   3
   6   0  -2 1026.80 164.235  13
   6   0  -2 1266.11 205.389   3
  -6   0   2 900.144 148.005  14
   5   0  -2 769.653 143.525   3
  -5   0   2 610.827 106.348  14
  -4   0   2 8418.40 321.988  14
   4   0  -2 8073.52 394.642   3
  -3   0   2 183.924 39.9447  14
   3   0  -2 198.915 52.0828   3
  -3   0   2 169.514 49.6513   2
   2   0  -2 98.5581 29.0407   3
  -2   0   2 106.175 34.1388   2
  -1   0   2 12.5365 14.4735   2
  -1   0   2-0.77645 12.1727   1
   0   0   2 717.699 56.7757   1
   0   0   2 632.423 53.3512   3
   1   0   2 6.48556 17.2764   3
   2   0   2 123.062 47.5386   3
   3   0   2 142.285 56.3478   3
   4   0   2 26099.6 655.093  13
   4   0   2 24757.6 833.240   3
   4   0   2 25952.8 682.423   4
   5   0   2 4506.92 327.825   4
   5   0   2 4749.34 412.435   3
   6   0   2 237.393 121.642   3
   6   0   2 108.948 68.8886  13
   7   0   2 139.450 71.4182  13
   7   0   2 75.2075 76.3796   3
   8   0   2 7867.15 652.501   3
   8   0   2 7667.17 504.884  13
   9   0   2 1945.24 346.229   3
   9   0   2 1563.55 251.601  13
  10   0   2 10159.4 843.323   3
 -10   0  -2 10555.5 785.855  14
  11   0   2 3932.04 556.159   3
 -11   0  -2 3232.71 491.088  14
 -12   0  -2 1005.76 276.710  14
  12   0   2 961.523 286.369   3
 -13   0  -2 436.861 204.871  14
  13   0   2 453.151 203.931   3
  14   0   2 521.454 120.672  12
 -14   0  -2 429.034 197.101  14
  14   0   2 721.248 281.835   3
  14   0   2 535.234 123.387  17
 -14   0  -2 680.571 178.503  16
  15   0   2 1573.27 211.211  12
 -15   0  -2 1383.72 251.164  16
  15   0   2 1341.99 377.392   3
 -15   0  -2 1262.07 340.553  14
  15   0   2 1353.22 207.038  17
  16   0   2 199.314 100.243  17
  16   0   2 292.007 191.185   3
 -16   0  -2 444.086 209.461  14
 -16   0  -2 200.356 89.5693  16
  16   0   2 237.686 100.726  12
 -17   0  -2-48.7710 88.8355  16
  17   0   2 33.5175 53.5474  12
  17   0   2 76.4843 110.329   3
 -17   0  -2-76.9604 97.8724  14
  17   0   2-46.8915 59.8911  17
 -18   0  -2-39.7287 78.2626  14
  18   0   2 15.4897 53.2990  17
  18   0   2 32.3826 42.9836  12
  19   0   2 219.398 84.4487  12
  20   0   2 343.927 110.460  12
  21   0   2 82.9838 89.0468   8
  21   0   2 27.7956 53.4458  12
  22   0   2 13.2360 52.8950   8
  22   0   2 182.570 82.2314  12
  23   0   2 299.888 97.6218  12
  23   0   2 149.914 86.5689   8
  24   0   2 56.4607 44.7232  12
  24   0   2 3.00845 48.7530   8
  25   0   2 99.9134 90.9790   8
  25   0   2 559.070 107.040  12
  26   1  -2 43.4452 51.5502   8
 -26   1   2 16.7884 36.9937  10
  26  -1  -2-24.1698 31.1935  12
 -26  -1   2 14.4715 54.6071  10
  26   1  -2 82.4023 42.4981  12
  25  -1  -2 48.6637 49.6870  12
  25   1  -2-1.97062 32.3059  12
  25   1  -2 0.76656 54.4293   8
 -25  -1   2 108.791 67.2579  10
 -25   1   2-32.3834 47.8788  10
  25  -1  -2 178.302 74.2967   8
  24   1  -2 5.89743 54.4179   8
  24   1  -2-13.9427 29.8937  12
  24  -1  -2 52.0476 55.2273   8
  24  -1  -2 1.61915 32.9472  12
  23   1  -2 15.6741 43.8544  12
  23  -1  -2-29.5893 48.0396  12
  22  -1  -2 139.346 79.6346  12
  22   1  -2 53.7794 52.1926  12
  21  -1  -2 778.766 166.676  12
  21   1  -2 827.624 175.370  12
  20  -1  -2 273.526 107.000  12
  20   1  -2 260.275 107.665  12
  19   1  -2 409.174 123.382  12
  19  -1  -2 468.611 129.920  12
  18  -1  -2 238.585 176.850   3
  18   1  -2-80.1580 59.9974  12
  18  -1  -2 106.053 66.7038  12
 -18   1   2-16.3349 53.7833   2
 -18   1   2-28.1117 72.9653   1
  18   1  -2 50.4145 104.218   3
  17  -1  -2 859.938 270.364  13
  17   1  -2 1028.16 342.501   3
 -17   1   2 1155.38 327.588   1
 -17   1   2 975.522 313.539   2
  17  -1  -2 1152.47 194.943  17
  17  -1  -2 1046.97 340.628   3
  17  -1  -2 991.629 182.849  12
  17   1  -2 988.704 185.951  12
  16  -1  -2-123.036 121.127   3
  16  -1  -2-8.71449 28.9955  17
 -16   1   2-63.2606 86.9718   2
  16  -1  -2 69.2847 83.9335  13
  16   1  -2 60.7023 53.3209  12
 -16   1   2-48.1800 68.1848  16
  16   1  -2-34.2986 96.3840   3
  16  -1  -2 27.3170 41.0552  12
 -16   1   2 61.5194 84.7832   1
  15  -1  -2 1649.19 345.797  13
 -15  -1   2 1841.56 378.797  14
  15  -1  -2 1726.44 404.315   3
  15   1  -2 1318.56 355.957   3
  15  -1  -2 1582.72 213.213  17
 -15   1   2 1511.61 352.496   1
  15  -1  -2 1795.13 233.736  12
  15   1  -2 1766.80 230.196  12
 -15   1   2 1567.52 286.590  16
  14  -1  -2 435.483 114.318  12
 -14  -1   2 465.059 190.899  14
 -14   1   2 589.507 173.446  16
  14  -1  -2 309.435 148.870  13
  14   1  -2 277.077 174.274   3
  14  -1  -2 375.038 202.785   3
  14   1  -2 396.232 111.438  12
 -14   1   2 616.940 223.614   1
 -13   1   2 1975.48 373.520   1
 -13   1   2 2034.47 356.576  14
  13  -1  -2 1964.94 392.460   3
  13   1  -2 1820.54 390.839   3
 -13  -1   2 1934.33 366.497  14
  13  -1  -2 2072.79 346.011  13
 -12   1   2 49.9409 44.5833  14
  12  -1  -2 129.337 135.401  13
  12  -1  -2 97.7646 101.359   3
 -12  -1   2 216.160 122.157  14
 -12   1   2 81.4272 53.5388   1
  12   1  -2 17.7470 72.5200   3
 -11   1   2 2688.94 389.404   1
  11  -1  -2 2720.72 424.591   3
  11  -1  -2 2698.06 361.750  13
  11   1  -2 2472.25 423.200   3
 -11  -1   2 2367.02 363.747  14
  10   1  -2 156.285 102.509   3
  10   1  -2 158.355 108.466  13
  10  -1  -2 27.6236 67.4149   3
  10   1  -2 81.5073 55.6451  15
  10  -1  -2 192.788 108.798  13
 -10  -1   2 127.403 84.6569  14
 -10   1   2 79.2226 54.3365   1
   9   1  -2 181.275 97.6999  13
   9   1  -2 212.021 133.630   3
   9  -1  -2 168.668 88.2198  13
  -9   1   2 198.365 104.425   1
   9  -1  -2 242.173 124.833   3
  -9  -1   2 157.914 85.5582  14
   9   1  -2 219.969 88.1812  15
  -8   1   2-5.58086 49.3284   1
   8  -1  -2 14.5412 41.9142  13
  -8  -1   2 13.6610 47.2533  14
   8   1  -2 28.3668 79.8361   3
   8   1  -2-8.74312 49.9512  15
   8   1  -2 43.4229 44.3644  13
   8  -1  -2-23.0699 65.0014   3
   7   1  -2 497.324 157.134   3
   7   1  -2 573.908 131.842  13
   7  -1  -2 593.487 159.731   3
  -7  -1   2 552.071 139.540  14
  -7   1   2 624.723 154.878   1
   7  -1  -2 519.302 134.765  13
   6   1  -2 254.852 109.514   3
   6  -1  -2 228.240 90.9048   3
   6   1  -2 144.095 63.5454  13
  -6   1   2 215.775 84.2854   1
   5  -1  -2 862.930 155.170   3
  -5  -1   2 869.099 155.498  14
   5   1  -2 831.828 137.364  15
   5   1  -2 978.010 182.687   3
  -5   1   2 956.835 164.804   1
   5   1  -2 839.305 129.911  13
  -4   1   2 289.226 90.7785   1
   4  -1  -2 171.029 68.8788   3
   4   1  -2 184.899 55.3963  13
   4   1  -2 161.234 66.2368  15
  -4  -1   2 242.550 81.1898  14
  -3  -1   2 7199.31 368.732  14
  -3   1   2 7538.43 388.114   1
   3   1  -2 7561.65 371.999  15
  -3   1   2 7669.82 380.242   2
  -2   1   2 106.213 50.7560   2
  -2  -1   2 99.2863 49.1643  14
  -2   1   2 76.5244 48.9750   1
   2  -1  -2 95.7479 37.2882  14
   1  -1  -2 13740.0 398.923  14
  -1   1   2 13424.4 449.318   2
  -1   1   2 13413.3 479.470   1
   0  -1   2 114.037 21.4893  13
   0  -1  -2 104.693 48.0883  14
   0   1   2 104.723 47.7501   2
   0   1   2 107.061 55.5553   1
  -1   1  -2 6445.06 241.450   1
   1   1   2 6414.46 320.753  15
  -1   1  -2 6976.03 310.762  15
   1  -1   2 7008.30 194.116  13
   1   1   2 5887.52 341.091   1
   2   1   2 136.917 50.9052  15
  -2   1  -2 107.894 48.3649  15
  -2   1  -2 136.463 38.5574   1
   2  -1   2 140.306 48.6357   4
   2  -1   2 128.403 41.0595  13
   3  -1   2 8653.80 333.199  13
   3  -1   2 8671.26 473.944   3
   3  -1   2 8134.90 372.041   4
  -3   1  -2 8799.63 325.893   1
  -3   1  -2 8641.67 332.270  15
   3   1   2 8435.36 352.088  15
   3   1   2 8990.25 489.985   3
  -4   1  -2 384.925 82.2742   1
   4  -1   2 277.337 103.609   3
   4  -1   2 314.413 81.3891   4
   4   1   2 386.368 76.7605  15
  -4   1  -2 390.036 74.1902  15
   4  -1   2 365.729 80.3283  13
   4   1   2 441.444 141.649   3
  -5   1  -2 27386.7 575.327  15
   5   1   2 24537.7 583.067  15
   5  -1   2 26082.0 711.985   4
   5   1   2 26637.0 1010.93   3
  -5   1  -2 28249.4 746.609   1
   5  -1   2 25766.1 970.826   3
  -6   1  -2 1169.74 124.357  15
   6   1   2 1089.76 222.429   3
   6   1   2 1279.94 132.268  15
   6  -1   2 1453.32 195.360  13
  -6  -1  -2 1147.71 221.707  14
   6  -1   2 1387.39 249.896   3
   6  -1   2 1388.10 178.427   4
   7  -1   2 1437.77 191.390   4
  -7  -1  -2 1340.51 248.066  14
   7  -1   2 1518.16 215.036  13
   7   1   2 1267.75 260.033   3
   7   1   2 1082.44 114.870  15
   7  -1   2 1385.31 264.806   3
  -8  -1  -2 212.270 119.247  14
   8  -1   2 242.157 90.7544  13
   8   1   2 242.020 133.189   3
   8  -1   2 268.040 130.219   3
   9  -1   2 2060.83 283.259  13
  -9  -1  -2 1976.00 352.436  14
   9  -1   2 1733.20 337.457   3
   9   1   2 2018.74 366.953   3
  10  -1   2 85.5295 90.2427  13
 -10  -1  -2 5.41033 88.7363  14
  10   1   2 5.17869 87.0062   3
  10  -1   2-14.2534 69.9839   3
 -11  -1  -2 44.3101 106.907  14
  11   1   2 90.8791 114.849   3
  11  -1   2-2.94586 36.7695  13
  11  -1   2 168.134 141.244   3
  12  -1   2-6.56087 46.8981  13
 -12  -1  -2 91.2315 96.1315  14
  12   1   2-25.2972 151.818   3
 -12   1  -2 52.2635 89.3968   1
  12  -1   2-38.2404 97.4331   3
  13   1   2 357.417 204.123   3
  13  -1   2 410.167 210.489   3
 -13   1  -2 543.907 192.538   1
 -13  -1  -2 598.703 251.165  14
  13  -1   2 443.323 182.228  13
  13   1   2 536.400 120.462  17
 -14  -1  -2-43.9704 96.4220  14
  14   1   2 61.8490 76.6286  12
  14  -1   2 13.1177 36.5265  17
 -14   1  -2-93.3725 77.3494  16
  14   1   2 108.367 69.4230  17
  14   1   2 150.647 126.794   3
  14  -1   2 138.195 85.6541  12
 -14   1  -2-207.485 143.643  14
  14  -1   2-121.156 126.400   3
 -14   1  -2-15.3926 56.3332   1
  14  -1   2 9.57239 51.7467  13
 -15   1  -2 125.847 94.6614  16
 -15  -1  -2-35.5774 85.4205  14
 -15   1  -2-37.8506 66.5057   1
  15   1   2-17.3084 31.3967  12
  15   1   2 36.5568 107.973   3
  15  -1   2-78.7159 54.6109  12
  15  -1   2-1.84871 53.6447  17
 -15   1  -2-89.0702 106.198  14
  15  -1   2-9.36637 144.936   3
 -16   1  -2 125.841 123.190  14
  16  -1   2 156.121 75.3792  17
  16  -1   2 112.554 47.2574  12
  16   1   2-112.961 128.009   3
  16   1   2 144.434 77.6773  12
  16  -1   2 118.636 170.402   3
 -16   1  -2 282.233 155.582   1
 -16   1  -2 132.347 92.8227  16
 -16  -1  -2 58.0957 102.975  14
 -17   1  -2 53.6387 56.2251  16
 -17   1  -2 94.1755 111.371  14
  17   1   2 83.8561 75.4131  12
  17   1   2 194.815 166.325   3
 -17  -1  -2-263.542 174.270  14
  17  -1   2 25.0000 38.3141  12
  17  -1   2 58.3909 55.7559  17
 -17   1  -2 445.289 203.044   1
  17  -1   2 50.0067 104.265   3
  18  -1   2 275.781 191.125   3
  18  -1   2 323.007 112.501  12
  18  -1   2 283.541 104.648  17
 -18   1  -2 192.876 107.339  16
 -18  -1  -2 605.036 265.076  14
  18   1   2 512.152 263.965   3
  18   1   2 273.223 100.236  12
  19  -1   2 128.999 70.6898  12
  19   1   2 29.6231 43.8395  12
  19  -1   2-5.58362 31.1307  17
 -19   1  -2 99.3173 67.4206  16
  20  -1   2 189.312 83.4784  12
  20  -1   2 78.9843 62.9395  17
  20   1   2 18.8857 48.5129  12
  20  -1   2 28.5862 46.3979   8
 -20  -1  -2-53.8719 62.1673  18
  21   1   2 361.124 151.288   8
  21   1   2 920.544 176.344  12
  21  -1   2 935.669 171.852  12
  21  -1   2 258.583 131.107   8
  22   1   2 102.713 89.8660   8
  22  -1   2 166.535 98.6025   8
  22   1   2 42.5910 38.3567  12
  22  -1   2 214.239 87.3031  12
  23   1   2 147.228 67.7207  12
  23  -1   2 62.7953 69.0636   8
  23   1   2 138.330 89.1972   8
  23  -1   2 76.6402 53.8524  12
  24   1   2 105.857 55.8635  12
  24  -1   2 13.2697 54.1011   8
  24  -1   2 57.3636 35.5541  12
  24   1   2-56.8232 55.7801   8
  25  -1   2 21.5009 39.7470   8
  25   1   2-12.8127 42.2263   8
  25   1   2 74.7671 44.0078  12
 -25  -2   2-11.4447 35.8223  10
  25   2  -2 78.9524 58.6436  11
 -25   2   2 14.3813 37.5176  10
  25  -2  -2 27.6675 36.9832  12
  25   2  -2-29.8500 52.1082   8
  25   2  -2 14.7269 36.4628  12
 -24   2   2 1.64921 53.1664  10
  24  -2  -2-51.0584 44.0301  12
  24   2  -2-31.6353 41.4926  12
 -24  -2   2-27.5177 59.1238  10
  24   2  -2-7.49933 43.1855   8
  23   2  -2 186.867 85.8071  12
  23   2  -2 85.8718 75.6468   8
  23  -2  -2 123.105 65.2084  12
  22  -2  -2-14.4615 69.4240   8
  22   2  -2 47.7151 44.8927  12
  22  -2  -2 73.7534 60.2070  12
  21   2  -2-18.7363 40.5104  12
  21  -2  -2 27.9154 48.1630  12
  20   2  -2 466.900 135.058  12
  20  -2  -2 321.560 110.022  12
  19   2  -2 317.337 119.043  12
  19  -2  -2 274.781 108.711  12
 -18  -2   2 1327.56 248.267  18
 -18   2   2 1143.55 270.319  16
  18  -2  -2 1386.39 230.778  12
  18  -2  -2 1532.40 220.238  17
  18   2  -2 1468.70 231.946  12
  17  -2  -2 459.145 119.524  17
  17  -2  -2 276.877 100.248  12
 -17   2   2 335.738 189.749   1
  17   2  -2 262.914 187.416   3
 -17   2   2 380.588 148.944  16
  17   2  -2 284.377 100.932  12
  17  -2  -2 310.177 169.649  13
 -17   2   2 278.300 162.667   2
 -17  -2   2 391.824 133.036  18
 -16  -2   2 3.05929 67.2216  18
 -16   2   2 59.8187 61.5666  16
 -16   2   2 9.70020 60.9225   2
  16  -2  -2-171.956 124.255  13
  16  -2  -2-84.4339 56.3874  17
  16  -2  -2 36.3365 43.8917  12
 -16   2   2 142.428 127.859   1
  16   2  -2 97.8784 70.8991  12
  16   2  -2 135.046 133.699   3
  15   2  -2-186.728 157.250   3
 -15  -2   2 13.7245 53.3971  18
  15   2  -2-27.5674 46.1184  12
 -15   2   2-249.076 157.168   1
 -15   2   2 53.4503 80.1338   2
  15  -2  -2-18.2118 35.0590  17
  15  -2  -2 97.7791 95.6792  13
 -15   2   2 28.7630 82.2145  16
  15  -2  -2 34.9954 50.5146  12
 -15  -2   2 74.2412 124.341  14
  14  -2  -2 276.500 85.4592  17
  14   2  -2 232.085 166.445   3
 -14   2   2 30.4315 62.6715   1
  14   2  -2 154.504 77.2358  12
 -14   2   2-38.4632 63.7566  16
 -14   2   2 52.4532 76.6876   2
 -14  -2   2 80.2555 93.8820  14
  14  -2  -2-17.7975 71.7662  13
  14  -2  -2 144.155 67.8314  12
 -14  -2   2-28.9075 47.7583  18
  13   2  -2 672.519 141.579  12
  13  -2  -2 859.244 250.040  13
  13   2  -2 797.563 285.433   3
 -13  -2   2 879.925 272.749  14
 -13   2   2 771.235 174.833  16
  13  -2  -2 827.515 156.021  12
 -13   2   2 711.671 252.775   1
 -12   2   2 2441.60 415.851   1
 -12  -2   2 2539.27 434.005  14
  12  -2  -2 2342.80 383.754  13
  12   2  -2 2346.76 458.016   3
  11   2  -2-18.6686 70.5591   3
  11   2  -2 22.7976 49.6181  15
 -11   2   2 81.9857 94.6886   1
  11  -2  -2 19.6297 61.7018  13
 -11  -2   2-57.7483 77.0989  14
  10   2  -2 515.194 151.279  15
  10   2  -2 493.941 203.454   3
  10  -2  -2 470.232 157.461  13
 -10  -2   2 420.118 165.106  14
 -10   2   2 470.058 170.106   1
   9   2  -2 696.044 167.403  15
  -9  -2   2 668.938 198.112  14
   9  -2  -2 543.382 164.041  13
   9   2  -2 499.497 179.970   3
  -9   2   2 589.551 187.750   1
   8   2  -2 889.464 247.217   3
  -8   2   2 668.643 183.579   1
   8  -2  -2 789.910 185.285  13
  -8  -2   2 946.024 218.310  14
   8   2  -2 1169.57 213.186  15
   7   2  -2 399.336 173.693   3
   7  -2  -2 252.672 116.598  13
  -7   2   2 174.342 106.197   1
   7   2  -2 268.159 111.613  15
  -7  -2   2 225.917 111.377  14
   6  -2  -2 1245.83 208.187  13
   6   2  -2 1319.06 215.236  15
  -6  -2   2 1360.69 240.782  14
  -6   2   2 1007.30 199.850   2
  -6   2   2 1149.29 219.062   1
  -5   2   2 1213.46 217.003   1
  -5   2   2 1200.62 214.722   2
   5   2  -2 1452.23 224.240  15
  -5  -2   2 1307.25 227.885  14
   5  -2  -2 1375.27 208.198  13
  -4   2   2 33.4589 45.1186   2
   4  -2  -2-11.5560 42.7341  13
  -4  -2   2 11.8110 45.1927  14
  -4   2   2-11.4599 47.9505   1
   4   2  -2 26.7308 65.9178  15
  -4   2   2 30.7678 76.1936  15
   4  -2  -2-4.13554 7.24787   4
  -3   2   2 801.276 170.167  15
   3  -2  -2 752.753 145.770  13
  -3   2   2 837.681 161.617   2
   3  -2  -2 795.758 147.287  14
  -3  -2   2 756.192 163.160  14
   3   2  -2 894.201 170.566  15
  -3   2   2 779.885 167.910   1
  -2  -2   2 12328.5 609.364  14
  -2   2   2 14246.4 673.108   1
  -2   2   2 14174.0 609.606   2
   2  -2  -2 13959.7 586.242  14
   2  -2  -2 13801.6 588.224  13
  -1   2   2 549.442 119.718   2
   1   2  -2 454.316 69.7848   2
   1  -2  -2 503.503 120.431  13
  -1   2   2 595.936 150.814   1
   1  -2  -2 493.858 119.496  14
   0  -2   2 55.8409 30.6575  13
   0   2  -2 55.6589 55.0012   1
   0   2   2 48.3257 70.5717   1
   0   2   2 66.1893 53.6347   2
   0  -2  -2 54.4287 53.3813  14
  -1  -2  -2 500.552 125.576  14
   1   2   2 515.223 134.355  15
   1   2   2 421.190 123.349   1
   1  -2   2 544.530 87.2414  13
   1  -2   2 489.168 120.483   4
  -1   2  -2 451.884 113.783   1
  -1   2  -2 423.203 115.642  15
   2  -2   2 111.439 72.7587   4
   2   2   2 59.4831 48.3749  15
  -2  -2  -2 43.6176 48.3885  14
   2  -2   2 112.014 46.8429  13
  -2   2  -2 62.7959 57.3783  15
  -2   2  -2 81.7832 52.9430   1
  -3   2  -2-20.6508 50.2953  15
   3  -2   2 55.0777 40.6572  13
  -3   2  -2-18.5372 46.5350   1
  -3  -2  -2 25.8874 68.3271  14
   3  -2   2-30.8928 35.7380   4
   3   2   2-12.0868 42.1462  15
   4   2   2 37.8341 59.3188  15
   4  -2   2-16.3709 46.7557   4
  -4  -2  -2 7.74505 71.7457  14
  -4   2  -2 9.54538 39.8992  15
  -4   2  -2 14.8918 34.1024   1
  -5   2  -2 359.327 108.079   1
   5   2   2 233.042 113.757   3
  -5  -2  -2 323.679 139.086  14
   5   2   2 316.045 112.405  15
   5  -2   2 332.043 99.2755   4
  -5   2  -2 402.992 108.858  15
   5  -2   2 338.273 99.6007  13
  -6   2  -2 670.653 141.944  15
   6  -2   2 681.802 145.583  13
   6  -2   2 615.558 126.393   4
   6   2   2 829.983 204.605   3
  -6  -2  -2 752.362 210.623  14
  -6   2  -2 678.084 148.592   1
   6   2   2 610.621 139.607  15
  -7   2  -2 1350.37 219.791   1
  -7   2  -2 1571.45 210.239  15
   7   2   2 1448.63 303.155   3
   7  -2   2 1662.63 237.621  13
   7  -2   2 1647.01 204.988   4
  -7  -2  -2 1352.95 286.614  14
   7   2   2 1713.11 230.720  15
   8   2   2 2353.06 406.488   3
  -8  -2  -2 2550.40 400.810  14
   8  -2   2 2932.26 329.158  13
   8  -2   2 2748.92 271.975   4
   8   2   2 2781.10 289.110  15
  -8   2  -2 2630.02 329.064   1
   9  -2   2 3.52836 48.3413  13
   9   2   2 155.860 131.902   3
  -9   2  -2-18.4800 50.6601   1
   9  -2   2 74.2292 46.8092   4
  -9  -2  -2 50.3984 77.5333  14
 -10   2  -2 10304.9 728.528   1
 -10  -2  -2 9599.10 838.991  14
  10  -2   2 10478.2 698.921  13
  10   2   2 9288.02 871.525   3
  11   2   2 2450.10 468.112   3
  11  -2   2 2746.76 382.458  13
 -11   2  -2 2399.54 374.033   1
 -11  -2  -2 2200.55 421.253  14
  12  -2   2 77.8080 81.0621  13
 -12  -2  -2 39.7786 81.3479  14
  12   2   2-42.0310 87.0685   3
 -12   2  -2 72.5316 83.5256   1
 -12   2  -2 47.5412 75.6274  16
  13   2   2 86.5537 56.3126  12
 -13   2  -2 152.089 108.879   1
  13  -2   2 52.6860 104.775  13
 -13   2  -2 161.611 92.8733  16
  13  -2   2 39.9663 31.1881  12
  13   2   2 271.151 177.816   3
  13  -2   2 70.1915 37.6960  17
 -13  -2  -2-113.952 117.645  14
  14  -2   2 604.844 204.953  13
  14   2   2 674.881 263.628   3
  14  -2   2 706.704 150.587  17
  14  -2   2 662.257 141.841  12
 -14   2  -2 792.323 202.951  16
 -14  -2  -2 587.398 246.519  14
 -14   2  -2 669.822 235.958   1
  14   2   2 684.853 146.524  12
  15  -2   2 90.0556 62.1499  12
  15   2   2 163.710 93.0128   3
  15   2   2 135.547 72.6103  12
  15  -2   2 94.6235 62.3003  17
 -15  -2  -2 121.405 124.601  14
 -15   2  -2 259.082 153.504   1
  15  -2   2 26.0650 70.1054  13
 -15   2  -2 87.2850 110.768  16
 -16  -2  -2 281.648 180.167  14
  16   2   2 382.146 222.948   3
  16   2   2 148.328 72.4905  12
  16  -2   2 239.148 75.2113  12
  16  -2   2 242.712 91.4759  17
 -16   2  -2-163.395 143.511  14
 -16   2  -2 156.301 106.208  16
  17  -2   2 122.303 76.3195  12
 -17  -2  -2-54.5354 60.9351  18
  17   2   2 124.635 135.265   3
 -17   2  -2 21.2790 52.2866  16
 -17   2  -2-368.430 210.993  14
  17   2   2-22.7754 41.7859  12
  17  -2   2-7.23043 36.8126  17
 -17  -2  -2 449.342 225.326  14
  18  -2   2-33.4808 86.6070  12
 -18   2  -2 159.462 117.538  16
  18  -2   2-84.9289 77.1784   8
  18   2   2 180.468 89.4807  12
 -18  -2  -2 31.2410 80.6041  18
  18  -2   2 167.945 80.7749  17
  19  -2   2 1098.19 192.664  12
 -19  -2  -2 761.236 196.424  18
 -19   2  -2 956.605 253.423  16
  19  -2   2 392.710 137.075   8
  19   2   2 1046.16 201.771  12
  19  -2   2 906.604 184.078  17
  19   2   2 419.536 142.671   8
 -20  -2  -2 1156.68 222.696  18
  20  -2   2 1345.29 210.929  12
  20  -2   2 1276.01 208.223  17
  20   2   2 797.720 201.186   8
  20  -2   2 640.776 172.693   8
 -20   2  -2 1253.61 280.867  16
  20   2   2 1277.10 211.416  12
  21  -2   2-13.6338 35.8745  12
 -21  -2  -2-23.4786 51.7816  18
  21   2   2 18.3838 67.4143   8
  21   2   2-12.5130 42.1426  12
  21  -2   2 108.162 63.1490  17
 -22  -2  -2 186.272 95.3522  18
  22  -2   2 173.164 74.1802  12
  22   2   2 215.954 89.5209  12
  22   2   2 69.7119 79.2394   8
  23   2   2 503.234 116.948  12
  23  -2   2 485.565 108.607  12
  23   2   2 167.536 92.5047   8
  23   2   2-20.2216 73.7244  11
  24  -2   2 31.9971 38.4413  12
  24   2   2-111.813 56.2862  12
  24   2   2-3.97797 55.8477   8
  24   2   2-102.348 62.0444  11
  25   2   2-45.9865 49.8569   8
  25   3  -2 42.2161 34.4964  12
  24   3  -2 129.664 64.5741  12
  24  -3  -2 195.001 71.3598  12
  24   3  -2-11.4042 39.0912   8
 -23  -3   2-65.2516 53.5586  10
  23  -3  -2-73.0609 49.9375  12
  23   3  -2-24.0144 45.9129   8
  23   3  -2 105.096 60.8935  12
  22   3  -2 318.862 108.400  12
  22  -3  -2 225.106 90.2567  12
  22   3  -2 117.049 93.5088   8
 -22  -3   2 15.5056 44.1387  10
 -22   3   2 171.308 84.8702  10
  21  -3  -2-9.34057 34.6341  12
  21   3  -2 65.3535 63.5579  12
 -20  -3   2 21.7919 52.6320  18
  20  -3  -2 92.4786 60.5223  12
  20   3  -2 30.7768 47.0749  12
 -19  -3   2-91.2015 51.0341  18
  19  -3  -2 61.6924 63.0381  12
  19   3  -2-10.5102 61.7220  12
  18  -3  -2 39.3237 57.3009  12
 -18   3   2 77.5045 78.6988  16
  18   3  -2 99.0005 68.6572  12
 -18  -3   2 91.6669 77.6235  18
 -17  -3   2 215.512 106.375  18
  17   3  -2 375.780 114.433  12
  17  -3  -2 501.619 142.050  12
 -17   3   2 505.006 175.578  16
  16  -3  -2 319.144 171.910  13
 -16   3   2 883.299 311.492   1
  16  -3  -2 799.987 173.686  12
  16   3  -2 848.373 182.797  12
 -16   3   2 524.711 251.823   2
  16   3  -2 726.821 313.731   3
 -16   3   2 873.790 225.384  16
 -16  -3   2 731.477 185.458  18
 -15   3   2 871.901 202.891   5
 -15   3   2 469.275 226.602   1
 -15  -3   2 643.730 268.710  14
  15  -3  -2 666.555 154.225  12
  15  -3  -2 681.755 236.727  13
 -15  -3   2 589.728 169.089  18
  15   3  -2 801.028 169.110  12
 -15   3   2 755.876 217.394  16
 -15   3   2 565.328 236.598   2
  15   3  -2 507.226 260.780   3
  14   3  -2 486.927 131.155  12
 -14  -3   2 478.656 221.835  14
 -14   3   2 776.849 203.316  16
 -14   3   2 597.901 172.204   5
  14  -3  -2 624.902 221.996  13
 -14   3   2 559.711 237.891   1
 -14   3   2 587.123 219.116   2
 -14  -3   2 607.260 169.889  18
  14  -3  -2 418.369 126.543  12
  14   3  -2 630.812 279.750   3
  13   3  -2 135.319 137.277   3
 -13  -3   2 294.719 120.774  18
  13  -3  -2 279.899 87.4941  13
 -13   3   2 324.620 124.004   5
  13   3  -2 389.228 114.461  12
  13  -3  -2 271.506 91.8555  12
 -13  -3   2 459.133 166.504  14
 -13   3   2 387.456 211.361   1
 -13   3   2 269.945 125.079  16
 -13   3   2 272.533 156.632   2
  12  -3  -2 603.924 139.515  12
  12   3  -2 587.014 143.935  12
  12  -3  -2 484.469 184.690  13
  12   3  -2 562.923 250.226   3
 -12  -3   2 551.050 218.486  14
 -12   3   2 533.279 154.603   5
 -12  -3   2 566.565 153.700  18
 -12   3   2 446.556 210.754   2
 -12   3   2 485.120 157.200  16
 -12   3   2 694.504 247.402   1
  11  -3  -2 909.034 248.410  13
  11   3  -2 972.290 247.289  15
 -11  -3   2 881.938 266.888  14
 -11   3   2 1033.87 277.618   2
  11   3  -2 877.423 164.810  12
 -11  -3   2 989.277 195.114  18
 -11   3   2 798.473 253.128   1
  11   3  -2 851.924 290.545   3
  11  -3  -2 988.146 171.104  12
 -10   3   2-0.88298 52.6946   1
  10   3  -2 179.585 145.944   3
  10   3  -2 150.273 101.858  15
 -10  -3   2 45.1477 82.4601  14
 -10   3   2 73.4119 85.8127   2
  10  -3  -2-32.1451 61.2610  13
  -9   3   2 1261.81 287.566   2
  -9  -3   2 1033.71 269.002  14
   9  -3  -2 1358.97 274.738  13
  -9   3   2 1065.13 281.353   1
   9   3  -2 1202.95 259.620  15
   9   3  -2 1288.67 335.545   3
   8   3  -2 280.255 128.692  15
   8   3  -2 187.379 126.810   3
  -8   3   2 194.998 118.736   1
   8  -3  -2 217.351 116.432  13
  -8  -3   2 132.850 102.673  14
  -8   3   2 217.130 121.025   2
   7   3  -2 9046.69 675.926  15
   7  -3  -2 8378.42 617.524  13
  -7  -3   2 8317.60 708.474  14
  -7   3   2 8349.77 700.273   1
  -7   3   2 7919.94 656.449   2
  -6   3   2 1680.13 317.099   1
  -6   3   2 1907.79 322.464  15
  -6  -3   2 1633.23 303.327  14
  -6   3   2 1985.51 316.628   2
   6  -3  -2 1690.50 271.233  13
   6   3  -2 1543.65 280.725  15
  -5   3   2 1109.39 241.785  15
   5  -3  -2 1228.48 221.885  13
  -5   3   2 1227.28 257.481   1
   5   3  -2 1189.78 245.361  15
  -5   3   2 1129.37 234.043   2
  -5  -3   2 1346.85 271.645  14
   4  -3  -2-5.61390 24.6934   4
  -4   3   2 13.5168 52.7833   2
   4  -3  -2 12.6461 47.9794  13
  -4   3   2-51.7850 68.8915  15
  -4  -3   2 54.1498 69.4315  14
   4   3  -2-18.3517 47.6259  15
  -4   3   2-4.91374 73.1791   1
  -3  -3   2 3183.14 394.617  14
   3   3  -2 3238.61 380.485  15
  -3   3   2 3154.69 351.666   2
  -3   3   2 3365.18 401.578  15
   3  -3  -2 3091.28 335.213  13
   3  -3  -2 3216.80 356.632  14
  -3   3   2 3167.45 399.431   1
   2  -3  -2 511.004 138.807  14
   2   3  -2 684.079 181.543  15
  -2   3   2 696.528 181.022  15
  -2   3   2 637.265 164.669   2
  -2   3   2 520.276 174.439   1
   2  -3  -2 579.216 152.912  13
  -2  -3   2 652.563 180.780  14
   1  -3  -2 36.2056 53.5984  13
   1   3  -2 69.7170 63.5756  15
  -1   3   2 26.2881 70.4877   1
   1  -3  -2 17.3924 49.5472  14
  -1   3   2 79.6029 78.9043   2
   1   3  -2 43.9822 33.0615   2
  -1  -3   2 15.8359 53.8612  14
  -1   3   2 1.09731 61.8842  15
   0   3   2 148.493 113.591   1
   0  -3  -2 301.184 127.507  14
   0   3  -2 258.066 80.3322   2
   0   3  -2 198.976 116.150  15
   0  -3   2 256.758 124.879  14
   0   3   2 323.662 153.589  15
   0   3   2 328.753 111.160   2
   0  -3  -2 318.116 117.734  13
  -1   3  -2 3931.98 407.758  15
   1  -3   2 3544.62 393.554  14
   1   3   2 3145.53 405.335   1
   1   3   2 3800.12 424.842  15
  -1  -3  -2 3769.49 406.076  14
  -1   3  -2 3837.56 310.930   2
  -1   3  -2 3213.54 356.645   1
   1  -3   2 3224.97 355.047   4
   2  -3   2 478.708 134.568   4
   2  -3   2 497.093 111.591  13
   2   3   2 459.442 145.153  15
   2  -3   2 496.747 160.357  14
  -2   3  -2 476.096 140.791  15
  -2  -3  -2 510.177 162.892  14
  -2   3  -2 562.473 155.444   1
   3   3   2-16.9557 70.7966  15
  -3   3  -2 20.1375 68.3182  15
   3  -3   2 3.91682 32.0995  13
  -3  -3  -2-9.48343 80.1512  14
  -3   3  -2-45.2602 68.6990   1
   3  -3   2-6.36579 39.2169   4
  -4   3  -2 147.088 93.0896   1
  -4   3  -2 340.293 129.953  15
  -4  -3  -2 269.902 134.006  14
   4  -3   2 206.580 92.8105   4
   4  -3   2 180.854 75.4858  13
   4   3   2 320.721 136.488  15
   5  -3   2 4212.86 371.603   4
   5   3   2 4295.53 453.660  15
  -5   3  -2 4056.29 419.003  15
  -5   3  -2 4076.66 417.693   1
   5  -3   2 4251.30 366.001  13
  -5  -3  -2 4061.94 490.822  14
  -6   3  -2 1234.93 240.437   1
   6  -3   2 1420.66 225.075  13
  -6  -3  -2 1156.18 278.986  14
   6   3   2 1456.02 326.952   3
  -6   3  -2 1244.71 240.351  15
   6  -3   2 1636.17 226.904   4
   6   3   2 1340.90 257.037  15
  -7   3  -2 5608.00 522.949   1
  -7  -3  -2 5324.33 606.990  14
   7   3   2 5997.10 539.172  15
  -7   3  -2 5985.33 530.124  15
   7   3   2 5075.50 619.471   3
   7  -3   2 5425.77 460.752  13
   7  -3   2 6225.31 434.613   4
  -8   3  -2 1580.20 278.058  15
  -8  -3  -2 1190.61 312.378  14
   8   3   2 1458.20 361.171   3
   8   3   2 1480.59 286.362  15
  -8   3  -2 1401.79 274.210   1
   8  -3   2 1409.27 251.556  13
  -9  -3  -2 2294.03 433.830  14
   9  -3   2 2452.15 344.282  13
  -9   3  -2 2526.14 389.072   1
   9   3   2 2331.69 347.879  15
   9   3   2 2360.81 462.114   3
  10   3   2 3161.19 556.900   3
 -10   3  -2 3110.26 444.300   1
  10  -3   2 3103.67 407.779  13
 -10  -3  -2 2632.01 484.785  14
 -11  -3  -2 13467.0 742.332  18
  11  -3   2 14470.1 909.785  13
  11   3   2 14312.4 640.458  12
  11  -3   2 14740.6 636.246  17
 -11   3  -2 14211.0 1001.25   1
 -11  -3  -2 13871.3 1133.70  14
  11   3   2 13171.3 1168.64   3
  12  -3   2 261.079 142.341  13
  12  -3   2 244.440 87.6503  12
 -12   3  -2 330.240 122.178  16
 -12   3  -2 578.864 211.395   1
  12   3   2 293.552 190.244   3
  12   3   2 364.272 113.372  12
 -12  -3  -2 469.061 149.644  18
 -12  -3  -2 203.928 151.396  14
  12  -3   2 283.906 93.7007  17
 -13  -3  -2-35.6292 85.3863  14
 -13   3  -2 234.389 147.562   1
  13   3   2-34.3907 54.3844  12
 -13  -3  -2 188.137 112.757  18
  13   3   2-116.703 136.728   3
  13  -3   2-73.4392 78.8151  13
 -13   3  -2 1.83320 67.9097  16
  13  -3   2 133.678 87.9082  12
  13  -3   2 160.478 77.8302  17
 -14   3  -2 270.934 127.383  16
 -14  -3  -2 325.296 135.338  18
  14  -3   2 201.486 85.9432  17
  14   3   2 239.779 105.361  12
  14  -3   2 248.440 98.4235  12
 -14  -3  -2 62.9937 100.358  14
  14   3   2 319.419 207.457   3
  14  -3   2 152.697 112.310  13
  15   3   2 385.991 125.191  12
  15   3   2 297.674 205.235   3
  15  -3   2 347.728 118.155  12
 -15   3  -2 284.186 137.847  16
 -15  -3  -2 210.942 167.092  14
  15  -3   2 247.581 142.113  13
  15  -3   2 396.942 122.643  17
 -15  -3  -2 414.038 149.607  18
 -16   3  -2 452.684 172.632  16
  16  -3   2 175.081 118.397  13
  16   3   2 269.938 202.033   3
  16   3   2 409.838 126.700  12
  16  -3   2 414.992 124.435  12
 -16  -3  -2 321.314 197.320  14
  16  -3   2 531.164 141.482  17
 -16  -3  -2 461.489 153.620  18
  17   3   2 1511.67 285.684   8
 -17   3  -2 1732.50 333.369  16
  17  -3   2 2032.17 271.367  17
  17  -3   2 1869.34 255.628  12
  17   3   2 1916.36 269.103  12
 -17  -3  -2 2009.09 318.789  18
 -18  -3  -2 13.3813 48.8139  18
  18   3   2 70.7165 64.2589   8
  18  -3   2-31.9153 42.9556  17
  18   3   2 27.2950 48.8497  12
  18  -3   2 31.6319 46.5190  12
 -18   3  -2-0.74713 100.132  16
  19   3   2 381.705 121.612  12
  19  -3   2 269.209 96.1260  17
 -19   3  -2 425.595 179.482  16
  19  -3   2 341.317 115.801  12
  19   3   2 224.561 112.212   8
 -19  -3  -2 298.255 130.359  18
  20   3   2-68.7669 71.0258   8
  20   3   2 82.9992 75.2870  12
 -20  -3  -2 145.779 83.9052  18
  20  -3   2 35.5543 49.7156  17
  20  -3   2 131.603 68.6901  12
 -20   3  -2 216.638 139.029  16
  21   3   2 247.967 97.4499  12
  21  -3   2 301.504 105.946  17
  21   3   2 234.293 106.249   8
 -21  -3  -2 341.727 121.346  18
  21  -3   2 327.210 106.296  12
 -22  -3  -2-67.4140 74.0414  18
  22  -3   2-67.0848 45.2511  12
  22   3   2-17.5304 54.7358   8
  22   3   2-54.1334 65.0402  12
  22   3   2-16.9954 52.9984  11
 -23  -3  -2 183.395 76.5350  18
  23   3   2 219.891 78.2753  12
  23   3   2 90.7427 67.4040   8
  23  -3   2 210.821 72.1189  12
  23   3   2-23.5725 41.3531  11
  24   3   2 12.5902 29.7162   8
  24   3   2 56.6455 39.1210  12
  24   3   2-49.0434 33.2626  11
  23  -4  -2 24.9109 37.2852  12
  23   4  -2 42.4281 42.1528  11
  23   4  -2 23.7947 49.4479  12
  22  -4  -2 219.841 80.4697  12
  22   4  -2 62.4962 51.5607   8
  22   4  -2 92.2410 60.9943  12
  21   4  -2 73.9430 60.0320   8
 -21  -4   2-41.4361 51.2386  18
  21   4  -2 15.0834 46.6691  12
  21  -4  -2-25.5820 32.0715  12
  20   4  -2 20.8950 51.2074   8
  20   4  -2-29.0328 48.7760  12
 -20  -4   2-65.8856 62.5190  18
  20  -4  -2 57.0438 48.5151  12
  19   4  -2 17.6863 69.7086   8
  19   4  -2 6.62385 52.9552  12
  19  -4  -2 23.7242 32.8083  12
 -19  -4   2 17.9122 49.7629  18
 -18  -4   2-52.3167 66.7559  18
  18   4  -2 59.8986 60.9418  12
 -18   4   2-78.6024 90.0169  16
  18  -4  -2 48.0269 65.5403  12
 -17  -4   2-14.9621 71.0946  18
  17  -4  -2 42.4051 48.3813  12
 -17   4   2 2.51105 59.3003   5
  17   4  -2-34.8736 45.5178  12
 -17   4   2 13.4380 57.9603  16
 -16   4   2 99.8311 102.794   5
  16  -4  -2 81.4663 67.4883  12
 -16   4   2-48.6488 100.046  16
  16   4  -2 10.6031 47.5900  12
 -16  -4   2 33.6299 82.7043  18
  15  -4  -2 1052.13 317.474  13
  15  -4  -2 1154.43 212.619  12
 -15   4   2 680.986 284.882   1
 -15   4   2 1142.66 252.024  16
 -15  -4   2 1207.86 247.483  18
  15   4  -2 955.025 190.016  12
 -15  -4   2 1109.86 345.932  14
 -15   4   2 1472.38 289.884   5
 -14   4   2 1006.31 315.526   2
  14   4  -2 1055.80 386.575   3
  14  -4  -2 1110.13 308.142  13
  14  -4  -2 1073.21 200.492  12
 -14  -4   2 1320.00 255.640  18
 -14  -4   2 1065.59 337.450  14
 -14   4   2 947.997 329.915   1
 -14   4   2 1016.58 236.584   5
 -14   4   2 1032.52 241.146  16
  14   4  -2 1309.19 227.244  12
  13   4  -2 130.508 77.4857  12
 -13   4   2 109.072 116.046   2
  13  -4  -2 52.9701 47.8739  12
  13  -4  -2 143.680 83.3053  13
 -13  -4   2 92.0822 113.841  14
 -13   4   2 45.8953 102.709  16
 -13   4   2 220.077 116.413   7
 -13   4   2 299.999 183.410   1
 -13  -4   2 74.3232 75.9650  18
  13   4  -2 252.186 193.966   3
 -13   4   2 12.4210 86.3619   5
 -12  -4   2 474.435 152.728  18
  12   4  -2 721.794 306.516   3
  12  -4  -2 658.790 234.910  13
 -12   4   2 576.096 169.649   5
 -12  -4   2 649.821 250.529  14
 -12   4   2 604.647 255.504   1
 -12   4   2 494.297 215.171   2
  12   4  -2 765.756 162.969  12
 -12   4   2 650.135 181.025  16
  12  -4  -2 921.503 179.246  12
 -11   4   2 1288.81 342.288   2
 -11   4   2 1263.49 369.157   1
 -11  -4   2 1360.76 250.425  18
 -11   4   2 1571.85 278.254  16
  11  -4  -2 1392.19 218.450  12
  11  -4  -2 1416.17 335.421  13
 -11   4   2 1360.92 257.311   5
  11   4  -2 1305.75 214.366  12
  11   4  -2 1626.50 440.358   3
 -11  -4   2 1290.58 367.250  14
 -10   4   2 308.728 116.192   5
 -10  -4   2 376.155 188.293  14
  10   4  -2 228.467 97.3927  15
 -10   4   2-142.136 123.286   2
  10  -4  -2 306.652 99.1395  12
  10   4  -2 228.093 174.635   3
 -10   4   2 506.450 219.910   1
 -10   4   2 175.276 74.3989  16
  10  -4  -2 278.977 130.128  13
  10   4  -2 126.416 66.7164  12
 -10  -4   2 188.549 96.3403  18
  -9  -4   2 88.9174 98.5521  14
   9   4  -2 221.869 183.369   3
  -9   4   2 149.207 109.793   2
   9   4  -2 8.26285 32.4623  12
   9   4  -2 10.5302 56.4359  15
  -9   4   2 31.2855 86.2886   5
   9  -4  -2-95.4470 88.9105  13
  -9  -4   2 69.6170 56.7742  18
  -9   4   2 211.173 100.998   1
   9  -4  -2 159.702 75.1479  12
   8   4  -2 78.9330 77.6723  15
   8   4  -2 226.728 97.6869  12
  -8   4   2 236.729 145.504   1
   8  -4  -2 233.428 143.776  13
   8  -4  -2 258.970 92.1054  12
  -8   4   2 179.362 100.007   5
  -8  -4   2 110.144 59.3876  18
   8   4  -2 185.215 130.841   3
  -8   4   2 154.421 117.092   2
  -8  -4   2 175.302 127.799  14
  -7   4   2 242.182 149.957   1
  -7  -4   2 233.416 149.469  14
   7   4  -2 354.389 166.054  15
  -7   4   2 276.123 173.469   2
   7  -4  -2 188.488 122.649  13
  -6  -4   2 3385.01 503.335  14
   6  -4  -2 3407.82 431.583  13
  -6   4   2 3283.35 484.910  15
   6   4  -2 3336.05 478.112  15
  -6   4   2 3454.08 473.366   2
  -6   4   2 2857.31 467.884   1
  -5   4   2 957.407 264.781  15
  -5  -4   2 1029.75 273.555  14
  -5   4   2 859.711 250.223   1
   5  -4  -2 1195.09 252.277  13
   5   4  -2 1127.48 266.924  15
  -5   4   2 916.211 235.110   2
  -4  -4   2 663.431 206.101  14
  -4   4   2 855.037 223.236   2
   4  -4  -2 964.080 220.960  13
  -4   4   2 979.394 263.895  15
  -4   4   2 823.617 250.272   1
   4   4  -2 873.323 239.462  15
  -3   4   2 16.0974 60.7277   2
  -3   4   2 84.6856 97.6523   1
  -3  -4   2-29.8009 60.0871  14
   3  -4  -2 59.6948 57.3165  13
   3  -4  -2-28.9641 68.6603  14
  -3   4   2 28.8859 73.8718  15
   3   4  -2-26.0610 111.557  15
   2  -4  -2 54.1925 64.3429  13
  -2  -4   2 101.375 71.4899  13
  -2   4   2 101.736 81.1421   2
  -2   4   2 77.4772 95.2985  15
  -2  -4   2 183.273 122.567  14
   2  -4  -2 135.973 97.3954  14
   2   4  -2 7.29968 77.6171  15
  -2   4   2 140.717 140.394   1
  -1   4   2 534.038 198.116  15
  -1  -4   2 332.308 138.522  14
  -1   4   2 435.308 139.292   2
  -1  -4   2 194.510 89.0453  13
   1  -4  -2 461.747 171.114  14
  -1   4   2 457.850 192.597   1
   1   4  -2 540.635 185.826  15
   1  -4  -2 496.204 157.906  13
   0   4   2 1637.44 336.602  15
   0   4  -2 1720.34 328.967  15
   0  -4   2 1725.89 234.319  13
   0  -4   2 1392.26 278.107   4
   0   4   2 1328.07 305.531   1
   0  -4   2 1609.65 318.146  14
   0  -4  -2 1693.43 319.560  14
   0   4  -2 1736.96 232.869   2
   0  -4  -2 1376.93 263.146  13
  -1  -4  -2 179.579 101.140  14
   1  -4   2 146.725 71.9450  13
  -1   4  -2 117.200 90.1488  15
  -1  -4  -2 72.2641 85.7739  13
   1  -4   2 64.8224 85.0935  14
   1  -4   2 65.6371 100.273   4
  -1   4  -2 90.0827 54.5101   2
   1   4   2 112.774 79.9893  15
  -2  -4  -2 239.049 132.297  14
   2  -4   2 279.858 123.388   4
  -2   4  -2 239.290 130.165   1
   2   4   2 297.369 129.476  15
   2  -4   2 315.603 108.123  13
  -2   4  -2 333.890 125.532   2
  -2   4  -2 376.969 169.628  15
  -3   4  -2 111.796 100.930  15
  -3   4  -2 122.972 100.130   1
   3  -4   2 119.082 71.1941  13
  -3  -4  -2 117.737 58.6469  14
  -3   4  -2 34.5095 58.6561   2
   3  -4   2-121.292 85.6850   4
   3   4   2 121.915 100.640  15
  -4  -4  -2 926.920 259.200  14
   4   4   2 1393.75 310.660  15
   4  -4   2 1531.95 239.519  13
   4  -4   2 1734.45 286.326   4
  -4   4  -2 1151.20 234.105   2
  -4   4  -2 1368.87 296.070  15
  -4   4  -2 1015.53 248.837   1
  -5   4  -2 546.025 195.529  15
  -5   4  -2 286.626 136.526   1
   5   4   2 315.187 151.935  15
  -5  -4  -2 246.789 147.410  14
   5  -4   2 681.353 168.924  13
  -5   4  -2 486.109 165.205   2
   6   4   2 2892.84 449.489  15
  -6   4  -2 2544.79 413.124  15
  -6  -4  -2 2337.37 431.540  14
   6  -4   2 3125.64 368.949  13
   6   4   2 2577.78 485.832   3
  -6   4  -2 2784.16 416.012   1
  -6   4  -2 2260.31 363.897   2
  -7  -4  -2 1424.48 352.436  14
  -7   4  -2 1317.09 285.386   1
   7   4   2 1219.56 362.538   3
  -7   4  -2 1756.73 351.175  15
  -7   4  -2 1303.75 287.224   2
   7  -4   2 1670.41 282.345  13
   7   4   2 1618.32 337.091  15
  -8   4  -2-59.4599 78.8868   2
  -8  -4  -2 111.273 114.856  14
   8  -4   2 323.568 131.913  13
  -8   4  -2-35.3938 66.5487   1
  -8  -4  -2-13.1993 44.0837  18
   8   4   2 41.4081 52.0368  12
  -8   4  -2 388.714 167.109  15
  -8   4  -2 111.006 75.7830   5
   8   4   2 225.292 139.765  15
   8   4   2 9.79147 121.301   3
  -9   4  -2 247.444 134.995   2
  -9   4  -2 238.601 140.332   1
   9  -4   2 52.7654 49.2283  17
   9  -4   2-110.876 81.2804  13
  -9  -4  -2 38.5629 55.2996  18
  -9   4  -2-30.2662 46.2406   5
   9   4   2 49.5073 70.7433  15
  -9  -4  -2 24.3513 102.427  14
   9  -4   2 25.8895 53.3650  12
   9   4   2 121.287 129.869   3
   9   4   2 100.505 63.7848  12
 -10  -4  -2 409.055 175.170  14
 -10   4  -2 495.603 148.707   5
  10   4   2 466.455 234.626   3
 -10   4  -2 488.372 188.957   2
  10  -4   2 433.983 162.098  13
  10  -4   2 367.611 109.038  17
  10  -4   2 471.765 114.538  12
  10   4   2 484.659 124.439  12
 -10  -4  -2 461.059 164.489  18
 -11  -4  -2 113.978 94.0941  18
  11  -4   2 65.2203 42.9872  17
 -11   4  -2 14.3184 56.8101   5
  11   4   2 2.05739 37.4351  12
 -11   4  -2 33.1384 74.4032   2
  11   4   2-19.1749 87.4429   3
  11  -4   2 119.207 66.9313  12
  11  -4   2-91.9197 86.7727  13
 -11  -4  -2-1.29516 62.4680  14
  12   4   2 196.029 90.1058  12
  12  -4   2 88.4838 62.6916  12
 -12  -4  -2 261.963 184.001  14
 -12   4  -2 79.9315 182.976   2
  12   4   2 209.152 177.340   3
 -12   4  -2 140.405 97.1005  16
 -12   4  -2 388.886 140.562   5
 -12  -4  -2 274.594 129.066  18
  12  -4   2 168.702 87.2959  17
  13  -4   2 601.576 145.772  17
  13   4   2 508.711 139.005  12
 -13  -4  -2 629.963 178.825  18
 -13   4  -2 679.649 185.215   5
  13   4   2 244.116 191.552   3
 -13   4  -2 482.381 173.707  16
 -13  -4  -2 515.354 252.578  14
  13  -4   2 456.944 120.707  12
  13   4   2 433.600 141.862   8
 -13   4  -2 169.702 131.560   2
  14   4   2 183.227 99.0223   8
 -14  -4  -2 179.658 106.719  18
  14  -4   2 287.595 106.623  17
  14  -4   2 272.351 113.877  12
  14   4   2 581.345 284.893   3
 -14  -4  -2 366.842 216.351  14
 -14   4  -2 194.022 115.842  16
  14   4   2 211.591 97.1721  12
 -14   4  -2 636.326 247.801   2
  15  -4   2 218.176 92.3399  17
  15  -4   2 274.917 108.804  12
  15   4   2 303.410 105.787  12
 -15   4  -2 312.922 137.441  16
  15   4   2 328.113 132.982   8
 -15  -4  -2 206.120 131.603  18
  16   4   2 121.678 77.1945  12
 -16  -4  -2 110.732 91.8423  18
  16  -4   2 64.6745 58.2122  17
  16   4   2 141.054 90.1881   8
 -16   4  -2 18.2554 95.4947  16
  16  -4   2 60.6856 62.1588  12
 -17   4  -2 202.999 125.725  16
 -17  -4  -2 224.527 108.796  18
  17   4   2 216.821 121.872   8
  17  -4   2 321.389 107.982  12
  17   4   2 170.292 83.8789  12
  17  -4   2 221.464 112.532  17
 -18   4  -2 146.678 124.936  16
  18   4   2 51.1605 53.9754   8
 -18  -4  -2 183.094 100.605  18
  18  -4   2 112.608 64.9428  17
  18  -4   2 133.196 78.6693  12
  18   4   2 198.371 94.5666  12
 -19   4  -2 123.270 95.5377  16
  19   4   2 5.86179 55.8463  12
  19  -4   2 42.6494 55.0110  17
  19  -4   2 55.6695 49.7883  12
  19   4   2-90.5396 70.7484   8
 -19  -4  -2-6.34689 47.7580  18
 -20   4  -2-24.8780 65.4355  16
  20   4   2 40.0678 56.9333   8
  20   4   2-40.7132 47.1809  12
  20  -4   2 12.2284 44.9234  12
  20  -4   2-43.6172 43.7063  17
 -20  -4  -2 105.564 76.9289  18
  20   4   2 30.1102 46.4291  11
  21   4   2 36.5170 43.6970   8
  21  -4   2 20.7668 40.8063  17
  21   4   2-39.1718 62.4233  11
  21   4   2-16.3311 33.4668  12
 -21  -4  -2 92.5769 76.5485  18
  21  -4   2-115.030 54.9098  12
  22   4   2 53.4048 43.3155  12
  22   4   2-24.9963 51.4633  11
 -22  -4  -2 41.2935 46.1713  18
  22   4   2 51.7864 48.8316   8
  23   4   2 13.0629 41.7592  11
  22  -5  -2 346.989 75.8575  12
  22   5  -2 65.4522 53.7384  11
 -21  -5   2 177.674 72.9276  18
  21  -5  -2 242.986 79.0057  12
  21   5  -2 72.1456 59.3363  11
 -20  -5   2 16.7012 42.1650  18
  20  -5  -2-24.6930 42.3922  12
  19  -5  -2 157.941 80.4733  12
 -19  -5   2 100.043 72.7333  18
  19   5  -2 46.3470 53.9618  12
  18   5  -2-22.7248 61.5578  12
 -18  -5   2 6.96574 57.7636  18
  18  -5  -2-9.82681 37.0367  12
 -17   5   2 337.945 146.369   5
  17  -5  -2 250.600 103.022  12
  17   5  -2 249.436 103.023  12
 -17  -5   2 287.923 129.411  18
 -16   5   2 73.3148 78.2412  16
  16   5  -2-43.0218 62.7017  12
  16  -5  -2 61.4627 53.9786  12
 -16   5   2 49.2597 82.1971   5
 -16  -5   2 176.335 103.487  18
 -15  -5   2 83.3414 97.2850  18
  15   5  -2-17.4952 60.6297  12
 -15   5   2-70.0885 109.015  16
 -15   5   2-49.1965 73.1398   5
  15  -5  -2 70.5685 64.3764  12
 -14  -5   2 789.375 212.516  18
 -14   5   2 793.639 209.628  16
  14  -5  -2 694.154 173.767  12
  14   5  -2 751.213 182.092  12
 -14   5   2 889.897 234.788   5
 -13   5   2 708.196 182.498  16
  13   5  -2 594.182 159.514  12
 -13  -5   2 546.194 171.920  18
 -13   5   2 538.583 178.377   5
  13  -5  -2 663.914 161.969  12
 -13   5   2 320.571 126.682   7
 -12   5   2 206.289 132.252   5
  12   5  -2 381.676 239.177   3
  12  -5  -2 174.998 85.8142  12
 -12   5   2 114.779 121.722   1
 -12  -5   2 182.731 153.385  14
  12   5  -2 231.330 102.965  12
 -12   5   2-321.375 186.838   2
 -12   5   2 282.470 137.773  16
  12  -5  -2 112.365 126.030  13
 -12  -5   2 264.514 138.988  18
  11   5  -2 1195.67 415.273   3
 -11   5   2 954.346 232.079   5
 -11   5   2 860.871 303.499   2
  11  -5  -2 1082.86 314.217  13
 -11   5   2 1056.75 356.155   1
  11  -5  -2 1063.13 200.004  12
 -11  -5   2 1010.74 235.083  18
 -11  -5   2 1166.27 343.421  14
  11   5  -2 1092.83 205.491  12
 -10   5   2 252.879 177.217   1
  10   5  -2 509.855 220.441  15
  10  -5  -2 572.022 148.857  12
  10  -5  -2 310.793 161.678  13
  10   5  -2 595.285 149.915  12
 -10  -5   2 389.665 149.171  18
  10   5  -2 700.505 308.514   3
 -10  -5   2 445.156 223.962  14
 -10   5   2 580.917 241.441   2
 -10   5   2 303.462 134.225   5
   9   5  -2 76.1168 101.012  15
   9  -5  -2 302.686 152.461  13
   9   5  -2-75.4299 122.857   3
  -9   5   2 177.430 147.418   1
  -9   5   2 19.5510 75.3362   5
   9  -5  -2 51.5483 66.4332  12
  -9   5   2 346.459 184.177   2
  -9  -5   2 97.4001 99.9180  18
   9   5  -2 8.88600 37.2829  12
  -9  -5   2-31.5529 66.7875  14
  -8   5   2 26.4767 71.9100   5
  -8   5   2 255.363 124.194   2
   8   5  -2 22.6504 83.9235   3
  -8  -5   2 110.036 100.512  18
   8   5  -2 72.9810 65.4161  12
  -8   5   2 118.647 118.995   1
   8  -5  -2 92.0328 57.4193  12
   8   5  -2 268.959 162.946  15
  -8  -5   2 240.364 166.651  14
   8  -5  -2-112.220 103.849  13
   7   5  -2 193.053 136.360  15
  -7   5   2 101.694 99.3384   2
  -7  -5   2 154.551 131.988  14
   7  -5  -2 89.1766 32.3100  12
  -7   5   2 134.792 99.0328   5
  -7   5   2 105.846 98.7597   1
   7  -5  -2 114.389 100.356  13
  -7  -5   2 149.521 104.696  18
  -6  -5   2 796.317 185.604  18
  -6  -5   2 478.458 217.563  14
  -6   5   2 742.296 242.255   2
   6  -5  -2 618.206 204.122  13
   6  -5  -2 698.530 153.587  12
  -6   5   2 549.460 234.818  15
   6   5  -2 832.844 176.545   5
  -6   5   2 688.996 181.120   5
   6   5  -2 732.079 277.646  15
  -6   5   2 571.710 240.841   1
   5  -5  -2 744.318 156.702  12
   5   5  -2 790.422 281.873  15
   5   5  -2 791.034 179.818   5
  -5   5   2 507.504 195.171   2
  -5  -5   2 775.970 274.008  14
  -5   5   2 742.801 187.615   5
  -5   5   2 575.198 247.691   1
  -5  -5   2 790.591 189.141  18
  -5   5   2 632.441 255.895  15
   5  -5  -2 983.966 242.629  13
   4   5  -2 141.115 122.067  15
   4   5  -2-36.8885 63.1416   5
  -4   5   2-28.4756 83.4953  15
   4  -5  -2 3.03345 67.7764  13
  -4   5   2-41.0325 75.0734   1
  -4  -5   2 14.4066 48.2215  18
  -4  -5   2 19.5904 59.4301  14
  -4   5   2 162.479 90.1416   5
  -4   5   2-10.0846 58.4513   2
  -3   5   2-103.445 90.8385   2
  -3   5   2-1.49127 41.5526   5
  -3   5   2-69.1483 96.3180   1
  -3   5   2 26.9570 85.4341  15
  -3  -5   2 42.0286 74.9442  14
   3   5  -2-4.08358 41.5538   5
  -3  -5   2 155.104 84.3898  18
   3   5  -2 6.07352 76.4520  15
   3  -5  -2 36.3596 59.9357  13
   2  -5  -2 1231.25 304.867  14
   2   5  -2 1345.64 337.475  15
   2  -5  -2 1157.57 280.551  13
  -2  -5   2 1190.23 337.773  14
  -2  -5   2 1329.73 224.910  18
  -2   5   2 1599.53 310.384   2
  -2   5   2 1069.51 330.937  15
  -2   5   2 1361.12 237.914   5
  -2   5   2 1099.70 321.110   1
   2   5  -2 1332.87 224.689   5
   1  -5  -2 932.324 235.417  13
  -1   5   2 1016.75 207.641   5
   1   5  -2 856.016 182.633   5
   1  -5  -2 1073.40 282.098  14
  -1  -5   2 905.969 182.494  18
   1   5  -2 779.278 264.474  15
  -1  -5   2 786.621 256.296  14
  -1  -5   2 838.132 267.201   4
  -1   5   2 887.488 286.842  15
   0   5  -2 36.5239 71.0891  15
   0   5   2 92.3114 88.6909  15
   0  -5   2 161.950 78.1974  18
   0  -5  -2 22.1730 57.1052  13
   0   5  -2 45.7896 70.5262   5
   0   5   2 42.8357 61.5953   5
   0  -5   2 36.7615 88.3075  14
   0  -5   2 89.0861 92.3714   4
   0  -5  -2 42.0896 81.0699  14
  -1   5  -2 466.855 181.125  15
  -1  -5  -2 597.807 224.541  14
   1  -5   2 631.490 212.327   4
  -1   5  -2 526.423 152.284   5
   1   5   2 766.446 262.946  15
  -1  -5  -2 474.289 206.468  13
  -2   5  -2 28.8919 69.6140  15
   2  -5   2 144.838 106.047   4
  -2   5  -2 59.8055 70.1469   5
  -2  -5  -2 204.587 153.438  14
  -2  -5  -2 81.9109 83.3421  13
   2   5   2 142.495 151.090  15
  -3  -5  -2 59.4127 58.5452  18
  -3  -5  -2 107.874 96.8745  13
   3   5   2 89.5416 119.874  15
  -3   5  -2 69.2235 66.7883   5
  -3  -5  -2 227.870 159.290  14
  -3   5  -2 149.186 136.350  15
  -4  -5  -2 126.583 115.731  14
  -4   5  -2 1.48227 68.7193   5
   4  -5   2 22.9227 36.7061  12
  -4   5  -2-101.507 105.649  15
  -4  -5  -2-10.8206 56.5249  13
   4   5   2 34.8882 88.5426  15
  -4  -5  -2 119.205 103.163  18
  -5  -5  -2 254.378 124.934  18
  -5   5  -2 243.300 127.361   2
  -5   5  -2 684.407 231.897   1
  -5   5  -2 136.681 124.744  15
   5   5   2 191.838 158.970  15
   5  -5   2 139.602 64.5857  12
  -5  -5  -2 169.236 103.838  14
  -5   5  -2 257.957 120.177   5
   6   5   2-88.0285 109.492  15
   6   5   2 59.2523 108.168   3
  -6  -5  -2-70.4475 94.1434  14
   6  -5   2 22.5222 55.5253  17
  -6  -5  -2-75.6465 65.2572  18
  -6   5  -2 8.45045 40.2762   5
  -6   5  -2 146.333 101.201   2
   6  -5   2 53.6527 66.5001  12
  -6   5  -2 217.021 183.564  15
   6   5   2 231.598 73.9277  11
   7  -5   2 14.5797 38.1365  17
   7   5   2-62.9823 66.0168  11
   7  -5   2 101.216 57.0738  12
  -7   5  -2 116.338 101.026   2
  -7  -5  -2 55.1681 56.4735  18
   7   5   2 363.759 191.506  15
   7   5   2 314.617 218.873   3
  -7   5  -2 154.383 106.131   5
  -7   5  -2 47.9361 87.9980  15
  -7  -5  -2 133.010 124.620  14
   8   5   2-55.4443 101.412   3
  -8  -5  -2-12.9545 92.8738  14
   8  -5   2 35.8884 57.8615  17
  -8   5  -2-2.84869 82.2997   5
  -8  -5  -2-37.6886 58.2677  18
   8   5   2 179.925 141.886  15
   8  -5   2-5.97065 47.2262  12
  -8   5  -2-202.869 136.961   2
  -8   5  -2-187.903 135.365  15
   9  -5   2 101.874 74.2299  17
   9   5   2 150.271 145.843   3
   9  -5   2 113.978 67.9657  12
  -9  -5  -2 142.041 138.796  14
  -9   5  -2 103.150 89.8541   5
  -9  -5  -2 8.88475 62.3285  18
  -9   5  -2-2.11199 49.4437   2
  10  -5   2 11.3976 46.1859  12
 -10  -5  -2 75.9265 106.192  14
  10   5   2-88.1019 125.276   3
  10  -5   2-5.24046 44.7749  17
  10   5   2 55.0092 67.8764  12
 -10  -5  -2 18.3135 57.0291  18
 -10   5  -2-36.3110 104.416   5
 -10   5  -2 115.871 111.767   2
 -11  -5  -2 1437.78 428.232  14
 -11  -5  -2 1384.08 267.102  18
  11   5   2 1428.03 234.448  12
  11   5   2 1642.56 476.415   3
 -11   5  -2 1786.35 308.887  16
  11  -5   2 1963.63 256.946  17
 -11   5  -2 1489.40 375.200   2
 -11   5  -2 1643.11 296.412   5
  11  -5   2 1725.56 254.411  12
  12   5   2-126.833 78.0825  12
  12  -5   2 21.5120 40.3386  17
 -12   5  -2-28.6615 80.5604   5
  12  -5   2-98.2043 67.9535  12
 -12  -5  -2-101.226 105.564  18
 -12   5  -2 61.2087 75.4248  16
 -13   5  -2 2508.20 370.375   5
  13  -5   2 2236.87 285.497  12
 -13  -5  -2 1875.48 320.139  18
  13   5   2 1865.90 276.978  12
  13  -5   2 2239.86 285.192  17
 -13   5  -2 2078.58 342.782  16
 -14   5  -2 319.409 143.810  16
  14   5   2 214.239 107.444  12
  14  -5   2 191.959 75.2140  17
  14  -5   2 359.473 111.952  12
 -14  -5  -2 173.286 116.406  18
 -14   5  -2 136.590 97.2770   5
 -15   5  -2-116.993 99.7878  16
 -15  -5  -2 13.4375 58.8629  18
  15  -5   2 55.9969 70.9186  12
  15   5   2 40.4567 51.6396  12
  15  -5   2-76.4947 58.6590  17
 -15   5  -2 90.4308 87.6621   5
  16  -5   2 245.442 95.9859  12
  16  -5   2 326.985 105.529  17
 -16   5  -2 172.722 111.651  16
  16   5   2-65.8255 75.1210  11
 -16  -5  -2 118.883 76.1288  18
  16   5   2 110.832 71.5931  12
  17   5   2 148.880 93.1491  12
  17   5   2-68.4675 91.0932  11
 -17  -5  -2 140.916 95.0839  18
  17  -5   2 233.331 93.6006  17
 -17   5  -2 14.9095 80.1043  16
  17  -5   2 153.694 78.1083  12
 -18   5  -2-4.25802 55.8300  16
 -18  -5  -2-8.06816 49.4952  18
  18   5   2-43.3730 70.8614  11
  18  -5   2-31.9570 35.2444  12
  18  -5   2-39.4612 40.9558  17
  18   5   2-117.274 82.6549   6
  19  -5   2 135.782 62.6127  12
 -19  -5  -2 120.723 79.4301  18
 -19   5  -2 70.5127 73.7765  16
  19   5   2 77.6800 76.1515  11
  20   5   2 159.451 88.5242  11
 -20  -5  -2 297.578 106.868  18
  20  -5   2 364.584 85.8262  12
 -21  -5  -2 29.1219 34.1159  18
  21   5   2-33.5509 32.5290  11
 -19  -6   2 84.7383 70.0932  18
  19   6  -2-62.2993 65.9027  11
  19  -6  -2 164.433 60.7503  12
  18   6  -2 109.559 72.8933  11
  18  -6  -2 86.1878 64.0502  12
 -18   6   2-76.3387 61.5186   5
 -18  -6   2 107.703 67.5611  18
 -17   6   2 66.8778 87.1353   5
 -17  -6   2 76.1455 70.8105  18
  17  -6  -2-12.9015 34.7819  12
  17   6  -2 48.7862 45.4654  11
 -16  -6   2 74.4362 83.3681  18
 -16   6   2 295.272 131.450   5
  16   6  -2 47.1762 59.1778  11
  16  -6  -2 304.628 101.746  12
 -15   6   2 400.376 159.531   5
  15  -6  -2 442.785 128.923  12
 -15  -6   2 419.417 158.012  18
  15   6  -2 154.162 90.9509  11
 -14  -6   2-47.5138 79.6624  18
 -14   6   2 91.1981 63.9199   5
  14  -6  -2 3.03189 46.4856  12
 -13   6   2 11.3257 62.7486   5
 -13   6   2 114.051 92.7965   7
  13  -6  -2 95.7661 78.4744  12
 -13  -6   2 23.9263 57.3378  18
 -12   6   2 40.6838 74.3819   5
 -12  -6   2 23.3950 60.5118  18
  12  -6  -2 43.9427 61.9902  12
 -11  -6   2 128.219 87.9528  18
 -11   6   2 145.867 97.8769   5
  11  -6  -2 243.620 105.438  12
 -10   6   2 137.785 97.2969   5
  10  -6  -2 200.211 100.838  12
 -10  -6   2 10.0536 66.2437  18
  -9  -6   2-5.62802 54.1772  18
   9  -6  -2 143.407 81.1484  12
  -9   6   2 217.484 122.108   5
  -8   6   2 170.081 130.519   5
  -8  -6   2 198.220 117.631  18
   8  -6  -2 114.486 73.0480  12
  -7  -6   2 767.809 198.661  18
   7   6  -2 807.828 356.842   3
   7   6  -2 690.186 266.042  15
   7  -6  -2 780.298 173.553  12
  -7  -6   2 459.353 232.910  14
  -7   6   2 535.167 167.779   5
  -7   6   2 689.349 286.362   1
  -6   6   2 56.7433 93.2341   5
  -6  -6   2 38.9603 62.2747  18
  -6   6   2-194.740 155.890   1
   6  -6  -2 28.6468 49.2254  12
   6   6  -2 56.8545 73.3801   5
  -6  -6   2-319.429 188.837  14
   6   6  -2-178.600 159.661  15
   5   6  -2 649.261 301.220  15
  -5  -6   2 828.878 279.166  14
   5  -6  -2 823.769 167.054  12
   5   6  -2 946.926 207.185   5
  -5   6   2 898.469 221.833   5
  -5  -6   2 1027.05 227.879  18
   4   6  -2 19.6604 52.5208   5
  -4  -6   2 126.381 84.0080  18
   4   6  -2-190.902 155.163  15
  -4  -6   2-5.26929 50.5182   4
   4  -6  -2 140.889 87.3778  12
  -4   6   2 23.3289 88.8684  15
  -4  -6   2-21.4793 152.198  14
  -4   6   2-15.9357 59.7317   5
   3  -6  -2 940.343 182.021  12
  -3  -6   2 722.876 282.842  14
  -3   6   2 824.323 328.406  15
  -3  -6   2 769.149 286.403   4
  -3   6   2 1087.16 235.918   5
   3   6  -2 988.071 326.963  15
   3   6  -2 1209.58 246.977   5
  -3  -6   2 1153.15 219.670  18
  -2   6   2-21.8705 57.2007   5
   2   6  -2 14.8841 49.9131   5
  -2  -6   2-21.8465 74.1054  14
  -2   6   2 25.7264 94.3662  15
  -2  -6   2-52.3968 55.0504  18
   1   6  -2 917.003 307.723  15
  -1   6   2 664.914 193.199   5
   1   6  -2 618.405 172.465   5
  -1   6   2 562.414 228.127  15
   1  -6  -2 736.253 271.584  14
  -1  -6   2 713.514 175.964  18
   0   6   2 489.917 266.976  15
   0   6  -2 495.941 150.729   5
   0   6   2 879.413 214.637   5
   0  -6  -2 528.904 224.335  14
   0  -6   2 556.717 152.048  18
   0   6  -2 487.841 236.070  15
  -1  -6  -2 101.455 114.074  14
   1  -6   2 241.438 102.306  18
  -1   6  -2 178.264 99.3938   5
   1   6   2 239.600 114.182   5
   1   6   2 294.066 166.093  15
  -1   6  -2 123.083 127.014  15
   2  -6   2 250.038 103.123  18
   2   6   2 490.186 240.511  15
   2   6   2 204.216 98.2141   5
  -2   6  -2 106.896 87.2409   5
  -2  -6  -2 132.785 102.641  14
  -2   6  -2 435.761 219.730  15
  -2  -6  -2 87.7582 69.3014  18
   3   6   2-97.2202 126.605  15
  -3   6  -2-64.3996 102.780  15
  -3  -6  -2-41.6139 58.2491  18
   3  -6   2 9.03625 33.9731  12
  -3  -6  -2-103.526 116.214  14
   3   6   2 43.5889 68.6112   5
  -3   6  -2 18.5490 41.9849   5
  -4  -6  -2 39.3675 79.9438  14
  -4  -6  -2 110.446 80.9512  18
   4  -6   2-1.24595 31.7204  12
  -4   6  -2 38.9746 59.7281   5
  -4   6  -2 358.973 93.7984  15
   4   6   2 278.146 185.132  15
   5  -6   2 924.979 180.748  12
  -5   6  -2 723.466 184.221   5
  -5  -6  -2 946.458 321.013  14
  -5   6  -2 772.852 291.879  15
   5   6   2 922.956 352.906   3
  -5  -6  -2 906.746 197.667  18
   5  -6   2 744.976 156.096  17
   5   6   2 1024.93 329.743  15
  -6   6  -2 357.114 132.346   5
  -6  -6  -2 423.243 223.523  14
  -6   6  -2 122.090 134.159  15
  -6  -6  -2 74.8846 58.6005  18
   6  -6   2 313.975 106.912  12
   6  -6   2 286.095 96.8636  17
   6   6   2 613.009 257.525   3
   6   6   2 668.161 275.253  15
   7   6   2 286.520 178.525  15
  -7   6  -2 310.969 139.851   5
   7   6   2 638.819 295.258   3
  -7  -6  -2 413.293 158.103  18
   7  -6   2 433.078 117.742  17
  -7  -6  -2 637.180 275.223  14
   7  -6   2 363.585 113.940  12
  -8   6  -2 51.1947 66.6263   5
   8  -6   2 175.870 86.3117  12
  -8  -6  -2 102.845 89.0308  18
   8  -6   2 74.1567 64.0000  17
   9  -6   2 163.507 90.4753  12
  -9   6  -2 97.6857 108.073   5
   9  -6   2 249.517 103.260  17
  -9  -6  -2 410.887 142.758  18
   9   6   2 151.422 127.101  11
  10  -6   2 1246.86 204.793  17
 -10  -6  -2 656.971 185.929  18
  10  -6   2 869.751 183.043  12
 -10   6  -2 876.767 227.048   5
  10   6   2 476.255 174.465  11
 -10   6  -2 1011.60 231.084  16
  11  -6   2 24.8081 32.5719  17
  11   6   2 48.6221 63.6409  11
  11  -6   2 16.1913 39.5701  12
 -11  -6  -2 155.360 106.913  18
 -11   6  -2 16.7071 61.2969  16
 -11   6  -2 16.5401 61.3047   5
  12  -6   2 24.9580 39.4005  17
  12   6   2-9.10597 47.3765  11
 -12   6  -2 17.7081 67.9575   5
  12  -6   2 41.4989 51.5677  12
 -12  -6  -2-16.0972 68.3728  18
 -12   6  -2-10.5003 52.7280  16
 -13   6  -2 314.532 135.154  16
 -13   6  -2 131.009 93.3783   5
  13  -6   2 324.291 103.655  17
  13  -6   2 123.149 78.4978  12
 -13  -6  -2 171.848 119.855  18
  13   6   2 104.513 82.1295  11
 -14   6  -2-0.60793 50.8084   5
  14   6   2 144.349 107.534  11
 -14   6  -2 123.787 105.356  16
 -14  -6  -2 68.2989 99.4459  18
  14  -6   2 158.278 78.9052  12
  14  -6   2 106.068 65.6264  17
 -15   6  -2 97.2553 89.4084   5
 -15   6  -2-19.6116 68.8902  16
 -15  -6  -2 136.232 105.820  18
  15  -6   2 105.111 49.7726  12
  15   6   2 21.3445 46.2379  11
  16  -6   2 126.912 65.8419  12
 -16   6  -2 115.590 93.9195  16
 -16  -6  -2 73.5396 78.6967  18
  16   6   2 64.4101 94.0459  11
  17   6   2 40.7358 73.9218  11
 -17  -6  -2-0.44301 45.9447  18
 -17   6  -2 100.203 65.1506  16
  17   6   2 69.2923 50.5452   6
  17  -6   2 27.7226 37.4960  12
  18   6   2 124.390 70.3028  11
 -18  -6  -2 263.012 104.830  18
  18  -6   2 361.061 83.5644  12
  18   6   2 8.03473 43.6343   6
  19   6   2 19.4063 38.0454  11
 -19  -6  -2 46.1351 53.9473  18
 -17  -7   2 392.094 103.764  18
  17  -7  -2 577.648 100.214  12
 -16   7   2 146.003 76.2133   5
 -16   7   2 25.7791 32.5317   9
 -16  -7   2 39.7127 60.7175  18
  16  -7  -2 170.776 65.2055  12
 -15  -7   2 16.7886 33.6501  18
 -15   7   2-109.659 75.3428   5
  15  -7  -2-50.3506 41.7179  12
 -14  -7   2 129.709 81.7566  18
  14  -7  -2 177.194 74.7780  12
 -14   7   2 109.618 79.3947   5
 -13   7   2 248.419 124.445   5
  13  -7  -2 138.499 74.0318  12
 -13  -7   2 130.120 82.1581  18
 -12   7   2 183.007 122.914   7
 -12   7   2 124.938 80.1959   5
 -12  -7   2 29.7036 66.7121  18
  12  -7  -2 154.564 71.8990  12
 -11   7   2 439.907 152.977   5
 -11  -7   2 327.740 135.981  18
  11  -7  -2 481.636 139.677  12
 -10  -7   2 110.208 91.4511  18
 -10   7   2-11.9127 69.1649   5
  10  -7  -2 46.4460 58.0275  12
  -9  -7   2 108.721 98.2339  18
  -9   7   2 51.9345 70.3602   5
   9  -7  -2 156.744 78.3599  12
  -8   7   2-79.8651 77.8330   5
  -8  -7   2-146.084 93.4760  18
   8  -7  -2 73.7233 59.3289  12
  -7  -7   2 72.9427 105.931  18
  -7   7   2-97.3515 109.891   5
   7  -7  -2 39.4023 58.3354  12
   6   7  -2 55.7004 63.8777   5
  -6  -7   2-30.4281 47.5836  18
   6  -7  -2 74.6741 56.8669  12
  -6   7   2 60.2852 71.0859   5
   5   7  -2 129.955 104.305   5
  -5  -7   2-30.5590 53.7073  18
  -5   7   2-70.7098 90.9086   5
   5  -7  -2-46.2535 57.0673  12
   4   7  -2 1353.99 258.546   5
   4  -7  -2 1373.52 226.028  12
  -4   7   2 1224.04 261.679   5
  -4  -7   2 1483.56 260.908  18
   3  -7  -2 2270.23 292.745  12
   3   7  -2 2725.57 364.830   5
  -3  -7   2 2152.83 313.857  18
  -3   7   2 2133.06 337.355   5
  -2   7   2 2134.59 340.717   5
  -2  -7   2 2230.09 312.353  18
   2  -7  -2 1722.75 254.841  12
   2   7  -2 2325.82 344.708   5
   1  -7  -2 461.183 131.957  12
  -1   7   2 508.164 170.457   5
  -1  -7   2 621.920 162.915  18
   1   7  -2 735.573 193.860   5
   0  -7   2 775.406 182.132  18
   0   7   2 602.460 167.574   5
   0   7  -2 572.948 177.915   5
   1   7   2 184.813 97.9748   5
   1  -7   2 55.7286 70.9244  12
   2   7   2-33.6616 60.4127   6
   2   7   2 153.985 103.251   5
   2  -7   2 148.057 101.050  12
  -2   7  -2 176.812 108.118   5
   3  -7   2 333.461 110.238  17
  -3   7  -2 329.230 132.151   5
   3  -7   2 209.705 100.083  12
  -4   7  -2 69.9303 85.2480   5
   4  -7   2 212.201 79.7236  17
  -4  -7  -2 255.972 101.623  18
   4  -7   2 113.100 50.3043  12
   5  -7   2 478.335 141.616  12
   5  -7   2 450.726 121.222  17
  -5   7  -2 416.359 145.564   5
  -5  -7  -2 405.571 139.845  18
   6  -7   2 43.6566 47.6291  17
  -6  -7  -2-76.0298 73.8194  18
  -6   7  -2-34.8404 78.0107   5
   6  -7   2 97.8028 76.2284  12
   7  -7   2 714.010 165.569  12
  -7   7  -2 488.308 177.922   5
  -7  -7  -2 543.922 162.909  18
   7  -7   2 712.319 147.035  17
   8  -7   2 371.417 125.514  12
   8  -7   2 315.494 100.408  17
  -8   7  -2 195.351 124.744   5
  -8  -7  -2 58.3201 75.3982  18
  -9   7  -2 535.795 177.460   5
   9  -7   2 595.573 148.426  12
  -9  -7  -2 494.426 163.706  18
 -10   7  -2-87.9179 82.7908   5
  10  -7   2 60.4684 49.5981  12
 -10  -7  -2-64.9553 87.1808  18
 -11   7  -2-7.01148 55.2813   5
  11  -7   2-12.1937 45.4510  12
 -11  -7  -2-72.3079 43.8575  18
 -12   7  -2 524.648 169.428   5
 -12  -7  -2 330.017 131.089  18
  12  -7   2 577.302 128.270  12
  13   7   2-11.2193 49.5882   6
 -13  -7  -2 93.8986 79.0196  18
  13  -7   2 109.526 58.9277  12
 -13   7  -2 196.801 100.303   5
  14   7   2-66.0190 72.6136   6
 -14   7  -2-48.1186 36.9269   5
 -14  -7  -2-0.86322 50.2119  18
  15  -7   2-56.8514 39.5596  12
 -15  -7  -2 2.69743 59.5246  18
 -15   7  -2 69.6353 81.1932   5
  15   7   2-65.6875 43.3819   6
 -16  -7  -2 84.4845 55.4521  18
  16   7   2 54.0471 53.2210   6
 -17  -7  -2 28.4100 46.5567  18
 -13   8   2 20.3216 40.9915   9
  13  -8  -2 262.674 78.7053  12
  13   8  -2 19.1592 48.1447   6
 -13  -8   2 79.7965 50.6723  18
 -13   8   2 173.777 86.8788   5
  12  -8  -2-82.1179 46.7647  12
 -12  -8   2 12.0227 39.7768  18
  12   8  -2 56.8816 49.8959   6
 -12   8   2-8.89332 49.7688   5
  11   8  -2 110.632 75.8387   6
  11  -8  -2-38.1486 41.2035  12
 -11   8   2-10.7088 43.0440   5
 -11  -8   2 1.47328 33.7148  18
 -10   8   2 11.1051 47.6140   5
 -10  -8   2 146.136 84.1194  18
 -10   8   2 181.517 80.2329   7
  10  -8  -2 148.584 72.0976  12
   9  -8  -2 39.8011 52.0456  12
  -9   8   2 83.1374 79.3919   5
  -9  -8   2 68.9075 58.3909  18
   8  -8  -2 516.798 124.086  12
  -8   8   2 282.566 125.995   5
  -8  -8   2 293.591 122.893  18
  -7  -8   2 32.6884 61.4074  18
  -7   8   2-119.849 85.3017   5
   7  -8  -2 75.5154 54.5418  12
   6  -8  -2 20.1648 32.7636  12
  -6  -8   2-68.9926 63.8449  18
  -6   8   2 40.4690 63.6708   5
  -5  -8   2 113.019 75.2156  18
   5  -8  -2 38.6817 46.1104  12
  -5   8   2-17.8173 63.0141   5
  -4   8   2 166.257 99.8343   5
  -4  -8   2 44.5752 53.5458  18
   4   8  -2 142.253 85.2302   5
   4  -8  -2 239.006 90.7955  12
   3  -8  -2 22.0857 48.8476  12
  -3  -8   2-51.6310 54.3142  18
   3   8  -2-30.4844 61.0728   5
  -3   8   2-41.1169 69.9672   5
  -2  -8   2 16.6955 60.7428  12
   2   8  -2 90.6821 77.9953   5
  -2   8   2 36.4290 50.2154   5
  -2  -8   2 54.0929 55.4906  18
   2  -8  -2 111.460 69.6797  12
   1   8  -2 746.439 182.654   5
  -1  -8   2 625.553 145.522  12
  -1   8   2 589.356 160.995   5
   1  -8  -2 549.304 133.984  12
   0   8  -2 50.0512 70.0893   5
   0  -8   2-11.9786 38.7344  12
   0  -8   2-28.0589 41.4323  17
   0   8   2-153.072 96.0380   5
   0  -8  -2-0.39348 60.6704  12
  -1   8  -2 106.820 83.6423   5
   1   8   2 51.4307 50.2906   5
  -1  -8  -2 41.6344 57.4451  12
   1  -8   2 105.879 61.8476  17
   1  -8   2 27.5993 53.8081  12
   2  -8   2 351.855 98.9057  17
   2  -8   2 294.667 97.3347  12
  -2   8  -2 453.760 153.684   5
  -2  -8  -2 250.663 101.211  12
  -3   8  -2 960.295 213.762   5
   3  -8   2 948.306 172.065  12
  -4   8  -2 111.749 85.1242   5
   4   8   2 186.268 117.497   6
   4  -8   2 201.777 81.2005  12
  -5   8  -2 77.9830 90.7507   5
   5  -8   2 140.731 75.4146  12
   6   8   2-74.9238 90.2589   6
  -6   8  -2 89.8504 83.2358   5
   6  -8   2 104.518 64.6711  12
  -7   8  -2 29.0833 70.8944   5
  -7  -8  -2 3.53311 54.2319  18
   7   8   2-15.0256 49.1739   6
   7  -8   2-53.1552 49.9149  12
  -8   8  -2 31.5023 67.2418   5
  -8  -8  -2 63.0268 84.4723  18
   8   8   2 70.7826 60.2610   6
   8  -8   2-0.30881 49.8128  12
   9   8   2 46.9498 70.0800   6
  -9  -8  -2 9.32890 36.6858  18
   9  -8   2 25.1198 37.8491  12
  -9   8  -2 84.1207 69.6573   5
  10  -8   2 125.609 56.1068  12
 -10   8  -2 103.913 81.0820   5
  10   8   2 15.7229 47.0071   6
 -10  -8  -2 221.395 85.0248  18
  11  -8   2 33.7343 33.5861  12
 -11   8  -2-103.761 69.9549   5
  11   8   2 32.1638 64.6957   6
 -11  -8  -2 2.61270 29.7776  18
 -12   8  -2 168.748 78.1482   5
  12   8   2-35.3571 38.5952   6
 -12  -8  -2 87.8272 53.2647  18
  13   8   2-100.636 59.4922   6
  -6   9   2 177.783 78.9111   5
   6  -9  -2 191.020 63.8053  12
  -6  -9   2 230.123 66.9289  12
  -5   9   2 53.8638 50.2279   5
  -5  -9   2 33.1311 45.0623  12
   5  -9  -2 32.7971 40.4739  12
   4  -9  -2 33.3806 46.2051  12
  -4  -9   2 8.98586 29.9497  12
  -4   9   2 41.3678 53.8562   5
  -3  -9   2 49.6922 41.4935  12
  -3   9   2 98.8151 63.2229   5
   3  -9  -2 135.201 44.0645  12
  -2   9   2 152.366 71.6283   5
   2  -9  -2 117.159 67.3441  12
  -2  -9   2 126.868 57.1753  12
   1  -9  -2 128.896 64.6043  12
  -1  -9   2 139.014 70.1975  12
   1   9  -2 10.7848 41.1762   5
   0  -9  -2 65.5703 48.4390  12
   0  -9   2 246.906 79.0788  12
   0   9  -2 88.7454 74.2580   5
  -1   9  -2-9.26291 45.9338   5
   1  -9   2 135.207 60.9820  12
  -1  -9  -2 47.3678 43.8373  12
  -2  -9  -2 46.3581 37.9305  12
   2  -9   2 17.5233 31.8795  12
  -2   9  -2 74.3162 72.3134   5
   3  -9   2 179.267 67.4931  12
  -3  -9  -2 204.383 72.2087  12
  -3   9  -2 141.985 87.3976   5
  -4  -9  -2 185.621 70.4040  12
  -4   9  -2 140.248 72.8182   5
  -5   9  -2-13.6492 55.0666   5
  -5  -9  -2 30.3981 42.6558  12
  -6   9  -2 14.9167 35.0972   5
  -6  -9  -2-13.5088 24.4440  12
  26   0  -3-34.6462 34.8962  12
  26   0  -3 157.326 68.0367   8
 -26   0   3 73.2253 57.1401  10
  25   0  -3-66.4285 58.9852   8
 -25   0   3 96.6298 74.6501  10
  25   0  -3 55.4300 47.8794  12
  24   0  -3 28.2630 40.1671  12
  23   0  -3-16.1389 37.3449  12
  22   0  -3 44.4374 62.9231  12
  21   0  -3 17.2988 33.0097  12
  20   0  -3-43.7800 62.9307  12
  19   0  -3-56.4330 61.9766  12
  18   0  -3 17.5054 31.3831  12
 -18   0   3-241.222 165.950   1
  17   0  -3 202.386 150.398   3
  17   0  -3 13.1992 40.6722  12
 -17   0   3 118.011 115.577   1
  16   0  -3 120.407 119.785   3
 -16   0   3 170.794 125.412   1
  16   0  -3 54.3012 49.4547  12
  16   0  -3-82.8078 89.9466  13
 -15   0   3-75.5015 75.0687   2
  15   0  -3 19.2386 35.7176  12
  15   0  -3-56.0491 88.9887   3
  15   0  -3 17.4467 54.3104  13
  14   0  -3 126.861 110.619   3
  14   0  -3 54.6925 71.1734  13
  14   0  -3-7.31445 41.1173  12
 -13   0   3 104.536 83.9200  14
  13   0  -3 147.394 128.317   3
  13   0  -3 37.2861 48.7260  13
  12   0  -3-4.98239 74.9881  13
 -12   0   3 34.2782 65.7367  14
  12   0  -3-83.4342 89.5222   3
 -11   0   3-11.8920 89.0189  14
  11   0  -3 27.5223 63.0920   3
  11   0  -3-11.7269 57.8948  13
  11   0  -3-26.3766 57.1835  15
  10   0  -3 32.2809 63.2657   3
  10   0  -3 35.9428 62.8517  15
 -10   0   3 95.2369 67.1870  14
  10   0  -3 4.97326 51.1800  13
   9   0  -3-22.4598 40.4433  13
   9   0  -3-46.7423 84.4498   3
  -9   0   3-7.74300 47.1899  14
   9   0  -3 41.8522 36.4364  15
   8   0  -3 61.2246 66.7895   3
   8   0  -3 8.88477 45.9846  13
  -7   0   3-22.5726 41.2003  14
   7   0  -3-3.68528 52.3858  13
   7   0  -3-17.2911 48.6037   3
  -6   0   3 2.66668 26.7619  14
   6   0  -3-3.48244 52.2133   3
   6   0  -3 11.4430 44.0229  13
   5   0  -3 18.6710 39.9697  13
   5   0  -3 3.04418 41.0315   3
  -5   0   3-3.74542 23.3389  14
  -5   0   3 1.07699 34.5632   2
  -4   0   3 10.6243 18.2371  14
  -4   0   3-36.3387 35.2145   2
   4   0  -3 28.5816 39.8314   3
   4   0  -3-7.77932 35.0532  13
   3   0  -3-21.3463 38.0049  13
  -3   0   3-13.7225 25.8734   4
  -3   0   3 17.8816 11.9803  14
  -3   0   3-6.23684 24.1748   2
   3   0  -3 29.1920 27.5204   3
   2   0  -3-5.84434 22.7030  13
  -2   0   3 31.4281 32.9514   4
  -2   0   3 25.6674 34.1571   2
   2   0  -3-6.35222 14.9121   3
   1   0  -3 10.2653 19.7197  13
  -1   0   3 27.1748 39.9751   4
  -1   0   3-14.1936 23.0698   1
   0   0   3 50.8918 24.7948   1
   0   0   3 63.5799 25.3876   3
   1   0   3 20.1285 26.2940   3
   2   0   3 31.7451 37.8147   3
   3   0   3 12.8915 37.4153   3
   4   0   3-29.5140 43.7292   3
  -4   0  -3 6.80157 11.6020  15
   5   0   3 46.8545 44.6113   4
   5   0   3 51.7918 53.2631   3
   6   0   3-7.69338 60.8705   3
   6   0   3 26.2510 55.8110   4
   7   0   3-2.96729 74.1542   3
   8   0   3 6.08341 80.1669   3
   9   0   3-7.63517 76.0953   3
 -10   0  -3 110.272 94.8864  14
  10   0   3-54.7321 82.2240   3
  11   0   3 19.9379 71.2924   3
 -11   0  -3-32.8688 78.9490  14
 -12   0  -3 93.7795 111.342  14
  12   0   3-114.330 119.063   3
  13   0   3-29.7164 33.5542  17
  13   0   3-73.6291 104.099   3
 -13   0  -3 32.5521 77.3829  14
 -14   0  -3 152.062 138.379  14
  14   0   3-24.6929 35.4699  17
 -14   0  -3-36.6722 57.2609  16
  14   0   3 83.9730 52.9599  12
  14   0   3-106.605 119.031   3
  15   0   3-3.34560 37.0273  17
  15   0   3 191.128 155.445   3
  15   0   3 181.582 75.9625  12
 -15   0  -3 9.63501 52.0830  16
 -16   0  -3-32.1645 62.5543  16
 -16   0  -3-204.361 151.723  14
  16   0   3-267.315 185.363   3
  16   0   3 48.0566 47.8329  17
  16   0   3 60.8783 37.3872  12
  17   0   3 81.5527 111.071   3
 -17   0  -3 148.200 121.595   1
 -17   0  -3 28.8637 66.3564  16
  17   0   3 63.4818 48.4465  17
  17   0   3-2.32256 26.0945  12
  18   0   3 39.2328 46.3375  12
 -18   0  -3-2.84791 25.7740  14
  18   0   3-30.5129 97.2889   3
  18   0   3-28.8990 55.2990  17
  19   0   3 106.863 100.709   8
  19   0   3 8.11543 34.0498  12
  20   0   3 46.5377 53.1939  12
  20   0   3 4.88443 50.6974   8
  21   0   3-27.6109 42.8575  12
  21   0   3 25.1989 55.3303   8
  22   0   3 95.8015 83.4067   8
  22   0   3-82.5243 58.0211  12
  23   0   3-36.5230 51.9975  12
  23   0   3-31.6046 70.0057   8
  24   0   3-9.54110 55.2022   8
  24   0   3-45.1628 57.1121  12
  25   0   3-127.822 65.0248   8
  26   1  -3 49.9542 26.7192  12
  26  -1  -3-7.47165 32.7835  12
 -26  -1   3 24.1399 40.4923  10
 -26   1   3 68.5225 53.1815  10
  26   1  -3 70.2269 54.0513   8
  25  -1  -3 89.1297 46.1151  12
 -25  -1   3 121.581 87.2020  10
  25   1  -3 41.1769 41.2299  12
  25   1  -3-9.14170 38.2255   8
 -25   1   3 67.2518 77.1452  10
  25  -1  -3 1.64457 41.0903   8
  24  -1  -3-46.1780 50.5922   8
  24  -1  -3-9.13183 31.3182  12
 -24  -1   3-11.8181 47.8522  10
  24   1  -3 30.0123 46.5138  12
 -24   1   3 49.1036 52.5037  10
  23   1  -3 702.500 153.230  12
  23  -1  -3 853.775 166.358  12
  22   1  -3 309.350 105.424  12
  22  -1  -3 217.198 86.8635  12
  21  -1  -3 83.8857 64.8301  12
  21   1  -3-25.0711 54.4534  12
  20   1  -3 682.433 156.788  12
  20  -1  -3 644.748 152.452  12
  19   1  -3 1634.25 245.267  12
  19  -1  -3 1834.56 258.839  12
  18  -1  -3 25.3249 54.3383  12
  18  -1  -3-98.4670 98.6503  13
  18   1  -3 23.7764 61.0670  12
  18   1  -3-47.7655 261.431   3
 -18   1   3-123.391 125.121   1
  17  -1  -3-82.4477 88.6939  13
  17   1  -3-13.7297 71.8854   3
 -17   1   3 309.538 176.030   1
 -17   1   3 39.2644 72.9443   2
  17  -1  -3 96.8986 60.3810  12
  17  -1  -3-174.263 141.262   3
  17   1  -3 132.290 82.4250  12
  16  -1  -3 74.4014 37.9880  12
 -16   1   3 142.071 94.4637   2
  16   1  -3-61.8035 100.762   3
  16   1  -3 111.286 67.6559  12
  16  -1  -3 86.5716 117.863  13
  16  -1  -3 132.079 122.337   3
  16  -1  -3 31.3675 38.4180  17
 -16   1   3 6.52259 49.9362   1
 -15   1   3 395.862 172.665   2
  15  -1  -3 384.728 117.443  12
 -15  -1   3 289.300 114.131   7
 -15   1   3 291.352 194.063   1
  15  -1  -3 314.112 176.187   3
  15  -1  -3 421.850 195.095  13
  15   1  -3 253.503 163.630   3
  15   1  -3 295.137 101.384  12
  15  -1  -3 238.696 81.2982  17
 -15   1   3 407.311 153.413  16
 -14  -1   3 1087.46 266.471  14
  14  -1  -3 1053.96 176.345  12
  14   1  -3 895.397 277.867   3
 -14   1   3 865.048 267.621   1
 -14   1   3 974.292 212.895  16
  14  -1  -3 909.797 254.741  13
  14   1  -3 975.817 167.594  12
 -14   1   3 923.789 253.117   2
  14  -1  -3 900.816 279.296   3
 -13  -1   3 66.8991 79.1694  14
 -13   1   3 212.926 112.158   2
  13  -1  -3 125.339 115.008  13
  13   1  -3 175.679 110.876   3
 -13   1   3 62.5425 49.0601   1
  13  -1  -3 129.900 110.417   3
 -12   1   3-87.3670 73.3336  14
 -12   1   3 140.642 95.2605   1
  12  -1  -3 77.1071 80.8444  13
  12   1  -3 208.394 142.079   3
  12  -1  -3 64.1394 55.0150   3
 -12  -1   3 172.849 93.4280  14
  11   1  -3 545.950 203.930   3
  11   1  -3 613.313 149.739  15
 -11   1   3 493.486 150.482  14
  11  -1  -3 341.826 171.421   3
 -11  -1   3 459.169 157.395  14
  11   1  -3 470.684 152.222  13
  11  -1  -3 597.895 169.209  13
 -11   1   3 505.513 171.947   1
  10   1  -3 23599.8 986.488  13
  10  -1  -3 23319.7 1021.76  13
  10   1  -3 22909.2 1182.40   3
  10   1  -3 25909.5 929.207  15
  10  -1  -3 22734.3 1115.27   3
 -10   1   3 23544.1 1095.91   1
 -10  -1   3 23915.0 1056.37  14
  -9  -1   3 1158.92 230.885  14
   9  -1  -3 1262.13 259.168   3
   9   1  -3 1131.75 199.822  15
   9  -1  -3 1273.27 226.224  13
  -9   1   3 1205.06 240.040   1
   9   1  -3 1117.56 257.961   3
   9   1  -3 1178.65 208.744  13
  -8   1   3 1053.41 212.006   1
   8   1  -3 1070.49 181.016  15
  -8  -1   3 1158.78 218.086  14
   8   1  -3 1196.22 247.985   3
   8  -1  -3 1200.16 208.631  13
   8  -1  -3 986.651 199.877   3
   8   1  -3 1251.56 202.287  13
   7   1  -3 220.476 87.8570  13
  -7  -1   3 240.271 92.2312  14
  -7   1   3 310.872 126.040   1
   7  -1  -3 229.830 102.114   3
   7   1  -3 236.910 111.571   3
   7  -1  -3 245.249 96.9667  13
   7   1  -3 269.154 93.3084  15
   6   1  -3 444.869 133.943   3
   6  -1  -3 381.132 109.787   3
   6   1  -3 466.437 119.608  15
  -6  -1   3 385.905 75.5310   2
   6   1  -3 442.076 103.022  13
  -6   1   3 316.538 106.069   2
   6  -1  -3 434.368 109.927  13
  -6   1   3 431.531 125.362   1
   5   1  -3 927.899 136.861  13
  -5  -1   3 1064.33 162.943  14
  -5   1   3 1157.24 185.498   1
   5   1  -3 1074.76 186.873   3
  -5   1   3 969.321 177.360   2
   5  -1  -3 1185.12 169.951   3
  -5  -1   3 1081.37 101.251   2
   4   1  -3 21965.9 569.344  13
  -4  -1   3 22367.3 357.478   2
  -4   1   3 22581.8 759.334   1
  -4   1   3 23188.4 745.519   2
  -4  -1   3 23582.8 684.600  14
   3   1  -3 26.0492 23.2703  13
  -3   1   3 20.3138 49.4196   1
  -3  -1   3 13.3475 47.6120  14
  -3   1   3-26.9548 48.2607   2
   2  -1  -3 2495.73 158.340  14
  -2   1   3 2486.35 229.471   1
  -2   1   3 2494.11 221.747   2
  -2  -1   3 2429.56 202.679  14
  -1   1   3 69.2991 41.1890   2
   1  -1  -3 77.0284 42.0206  14
  -1  -1   3 26.0479 33.0920  14
  -1   1   3 104.087 59.2054   1
   0   1   3 8190.92 408.865   1
   0  -1  -3 7737.32 352.231  14
   1   1   3 126.417 53.6469  15
  -1   1  -3 80.4678 26.4516   1
   1   1   3 135.765 70.0631   1
  -1   1  -3 166.810 56.4817  15
  -1  -1  -3 235.947 79.7694  14
   1  -1   3 109.947 22.8340  13
  -2   1  -3 2167.82 123.669   1
  -2   1  -3 2185.80 184.775  15
   2   1   3 1980.94 193.101  15
  -2  -1  -3 2198.26 231.162  14
   2   1   3 2486.96 240.705   3
   2  -1   3 2304.97 138.546  13
   2  -1   3 2397.97 217.986   4
  -3   1  -3 123.130 53.2215  15
   3  -1   3 96.1436 54.5373   4
  -3   1  -3 80.8965 32.8403   1
   3   1   3 102.560 77.6467   3
   3  -1   3 79.0586 37.9088  13
   3  -1   3 38.1118 58.6737   3
   3   1   3 33.9467 39.3797  15
   4   1   3 5900.87 453.742   3
   4  -1   3 5925.19 451.454   3
   4  -1   3 5997.82 365.261   4
  -4   1  -3 6121.51 290.394   1
  -4   1  -3 6098.49 285.199  15
   4   1   3 5541.43 301.208  15
   4  -1   3 5907.32 314.188  13
  -5   1  -3 1703.51 178.329   1
   5  -1   3 1406.56 191.553   4
   5   1   3 1481.69 258.462   3
  -5  -1  -3 1360.13 239.903  14
   5  -1   3 1281.90 234.801   3
   5   1   3 1328.64 142.933  15
  -5   1  -3 1570.14 141.346  15
  -6  -1  -3 6757.17 547.237  14
   6   1   3 7105.44 578.421   3
   6  -1   3 7337.44 579.580   3
   6  -1   3 7794.86 450.441   4
   6  -1   3 7755.19 442.791  13
  -6   1  -3 7516.29 280.344  15
   7  -1   3 629.373 138.883  13
   7   1   3 603.795 195.199   3
   7  -1   3 617.432 194.082   3
  -7  -1  -3 821.712 213.044  14
   7  -1   3 795.846 156.833   4
   8  -1   3 2534.92 298.488  13
   8   1   3 2729.70 405.027   3
  -8  -1  -3 2368.89 369.562  14
   8  -1   3 2799.30 301.763   4
   8  -1   3 2389.95 375.449   3
  -9  -1  -3 631.841 199.611  14
   9   1   3 765.466 248.760   3
   9  -1   3 598.888 165.391  13
   9  -1   3 785.629 241.182   3
  10   1   3 412.286 205.384   3
 -10  -1  -3 579.009 197.190  14
  10  -1   3 524.476 202.297   3
  10  -1   3 460.241 146.106  13
 -11  -1  -3 14.4287 83.1600  14
  11  -1   3 46.7341 41.4410  13
  11  -1   3 67.4671 71.7251   3
 -11   1  -3 42.7770 50.8105   1
  11   1   3-10.9242 99.8314   3
  12   1   3 1348.71 352.162   3
 -12   1  -3 1730.61 314.081   1
 -12  -1  -3 1319.78 343.847  14
  12  -1   3 1675.04 306.904  13
  12  -1   3 1805.30 405.808   3
  13   1   3 415.898 204.376   3
  13  -1   3 507.397 229.674   3
 -13  -1  -3 378.446 192.887  14
 -13   1  -3 597.043 149.727  16
  13   1   3 603.970 126.378  17
  13  -1   3 636.271 139.714  17
 -13   1  -3 558.752 189.535   1
  14  -1   3 597.587 129.730  12
  14   1   3 620.992 138.849  12
 -14   1  -3 667.469 211.389   1
  14   1   3 674.100 292.353   3
  14   1   3 543.847 129.437  17
 -14   1  -3 573.331 154.064  16
  14  -1   3 693.320 278.621   3
  14  -1   3 598.169 137.586  17
 -14  -1  -3 687.420 256.915  14
 -14   1  -3 189.283 139.668  14
  15  -1   3 591.752 132.018  12
 -15   1  -3 411.255 206.665  14
  15  -1   3 373.420 116.551  17
  15   1   3 570.471 132.199  12
 -15  -1  -3 1.23927 240.384  14
  15   1   3 507.173 261.491   3
  15  -1   3 433.421 222.557   3
 -15   1  -3 355.736 167.664   1
  15   1   3 349.237 110.310  17
 -15   1  -3 425.169 146.224  16
  16  -1   3-26.2098 36.4021  12
 -16   1  -3 273.682 177.579  14
  16  -1   3 58.8147 61.4770  17
  16   1   3 38.4073 39.0139  12
 -16  -1  -3 54.1809 94.9023  14
  16   1   3 57.8732 101.969   3
  16  -1   3 66.3676 100.953   3
 -16   1  -3 31.9605 89.0805  16
  17   1   3-295.996 204.570   3
 -17   1  -3-73.5222 78.3442  16
 -17  -1  -3 13.8792 78.7695  14
  17  -1   3 325.132 212.418   3
  17   1   3 62.4733 50.3728  12
  17  -1   3 41.2578 42.9230  12
 -17   1  -3 141.648 129.741  14
  17  -1   3 36.1714 49.4806  17
  18  -1   3 196.783 78.3105  12
 -18  -1  -3 481.556 239.573  14
 -18   1  -3-26.1309 100.528  14
  18  -1   3 60.8998 102.899   8
 -18   1  -3 151.240 100.759  16
  18   1   3 420.342 129.021  12
  18  -1   3 210.902 98.5478  17
  19  -1   3 382.169 107.524  12
  19  -1   3 292.980 121.341   8
  19   1   3 692.704 158.049  12
 -19   1  -3 625.112 202.324  16
  19  -1   3 447.721 130.570  17
  19   1   3 423.626 169.614   8
  20   1   3 12.9891 53.1115   8
  20  -1   3 33.7998 43.6147  17
  20  -1   3-160.276 76.1099  12
  20  -1   3 11.6668 69.5471   8
 -20  -1  -3 70.1098 94.9289  18
  20   1   3 30.0614 72.8837  12
  21  -1   3 8.30344 68.1380   8
  21   1   3-26.2419 40.9542  12
  21  -1   3 164.774 75.3412  12
  21   1   3-26.6221 49.7988   8
 -21  -1  -3-80.3432 71.2659  18
  22   1   3 97.0672 78.4310   8
  22  -1   3 9.09702 57.5976   8
  22   1   3-21.9576 38.5870  12
  22  -1   3 108.627 61.6869  12
  23  -1   3 896.269 150.187  12
  23  -1   3 186.942 105.453   8
  23   1   3 827.297 151.380  12
  23   1   3 169.549 106.142   8
  24  -1   3 7.57783 37.7232   8
  24   1   3 27.9026 39.9332  12
  24   1   3-1.67938 49.0000   8
  25   1   3 51.5664 48.0432   8
  25   2  -3 70.8334 47.5182  12
  25  -2  -3 94.6228 42.2235  12
  25   2  -3 26.5483 44.6567   8
 -25   2   3 99.4867 75.7632  10
 -25  -2   3-2.33920 33.4110  10
  24   2  -3 14.8744 56.9646   8
  24   2  -3-30.4806 45.5751  12
  24  -2  -3-11.4516 32.0327  12
 -24   2   3-24.6195 58.4596  10
 -24  -2   3 38.4475 59.7898  10
  23   2  -3-103.064 62.7797  12
  23  -2  -3-18.7741 42.1893  12
 -23   2   3-120.860 80.7103  10
 -23  -2   3 51.4169 58.1441  10
  22  -2  -3 334.622 103.915  12
  22   2  -3 349.039 117.930  12
  21   2  -3 440.527 126.020  12
  21  -2  -3 548.957 144.686  12
  20   2  -3 247.346 102.215  12
  20  -2  -3 306.672 109.710  12
  19   2  -3 399.001 121.180  12
  19  -2  -3 418.134 130.121  12
  18   2  -3 39.1337 38.2629  12
  18  -2  -3 50.6637 58.1835  12
  17   2  -3 735.874 279.536   3
 -17   2   3 259.310 144.513  16
 -17   2   3 457.643 224.706   1
 -17   2   3 296.581 176.650   2
  17   2  -3 426.880 132.878  12
  17  -2  -3 205.794 152.790  13
  17  -2  -3 286.264 106.862  12
 -16   2   3 31.7210 56.8999   2
  16   2  -3 105.013 63.8340  12
  16  -2  -3 167.799 91.6425  12
  16  -2  -3 118.697 108.710  13
 -16  -2   3 94.5643 70.7793  18
 -16   2   3 43.4640 68.0084  16
  16   2  -3 1.42760 61.4798   3
 -16   2   3-54.9434 73.3546   1
 -15   2   3 706.970 254.926   1
  15  -2  -3 475.685 215.078  13
  15   2  -3 368.729 207.215   3
 -15   2   3 198.115 139.970   2
  15   2  -3 596.051 142.128  12
  15  -2  -3 607.644 145.650  12
 -15  -2   3 551.227 165.642  18
 -15   2   3 554.205 164.666  16
 -15  -2   3 406.660 179.108   7
 -14   2   3 47.8059 79.2224   2
 -14   2   3 13.4669 62.0381   1
  14  -2  -3 131.017 68.6514  12
 -14   2   3-143.665 85.4328   5
  14   2  -3-1.24839 45.4429   3
 -14  -2   3 73.3505 68.0695   7
  14   2  -3 89.2505 57.6055  12
 -14  -2   3 159.337 87.6512  18
 -14  -2   3 276.611 158.210  14
 -14   2   3 119.014 84.6403  16
  14  -2  -3 186.501 118.601  13
 -13   2   3 341.087 132.126  16
 -13  -2   3 514.699 194.869  14
 -13   2   3 226.760 137.540   2
  13  -2  -3 334.442 97.7519  12
  13   2  -3 308.600 98.5564  12
  13  -2  -3 335.289 167.385  13
  13   2  -3 76.2485 95.1017   3
 -13   2   3 286.383 156.722   1
 -12  -2   3 14.1445 53.5725  14
  12  -2  -3 22.7621 62.3236  13
 -12   2   3 146.184 108.857   2
  12   2  -3 74.2762 96.2910   3
 -12   2   3 49.8801 76.1572   1
 -11   2   3 12.0057 60.9681   2
 -11  -2   3 3.06224 48.7463  14
  11  -2  -3 95.4391 119.291  13
  11   2  -3-1.93868 51.2728   3
 -11   2   3 11.1832 63.9946   1
  11   2  -3-10.4641 98.1964  15
  10   2  -3 140.900 107.854   3
  10   2  -3 318.804 118.951  15
 -10   2   3 268.824 140.556   2
  10  -2  -3 243.321 116.465  13
 -10  -2   3 251.888 128.157  14
 -10   2   3 313.197 154.995   1
   9   2  -3 972.963 206.843  15
   9   2  -3 1099.00 273.180   3
  -9   2   3 1089.93 250.149   1
  -9   2   3 1045.24 247.335   2
  -9  -2   3 1030.60 238.896  14
   9  -2  -3 1045.72 227.760  13
  -8   2   3 73.2678 104.569   1
   8   2  -3 71.4118 80.6797   3
   8   2  -3 88.8846 88.3667  15
  -8   2   3 36.7053 87.8055   2
   8  -2  -3 80.6371 87.0316  13
  -8  -2   3 23.1815 69.6176  14
  -7   2   3 10646.4 685.150   2
  -7   2   3 11547.0 726.979   1
   7   2  -3 11287.2 788.622   3
   7  -2  -3 11277.5 654.362  13
   7   2  -3 11135.5 659.853  15
  -7  -2   3 11361.6 701.218  14
  -6   2   3 15.1778 48.3548   1
  -6  -2   3-31.0753 53.5928  14
   6  -2  -3 2.93443 44.9348  13
  -6   2   3 64.7133 54.3469   2
   6   2  -3 72.7446 54.3937  15
  -5  -2   3 776.069 177.341  14
   5  -2  -3 751.698 161.849  13
  -5   2   3 733.777 170.568   2
  -5   2   3 689.816 176.224   1
   5   2  -3 733.983 168.796  15
  -4   2   3 492.072 132.873   2
   4  -2  -3 411.826 122.037  13
  -4   2   3 335.845 122.584   1
   4   2  -3 427.546 125.864  15
  -4  -2   3 359.189 111.836  14
   3  -2  -3 731.660 150.517  13
  -3   2   3 715.239 165.592  15
  -3   2   3 744.884 155.413   2
   3  -2  -3 712.878 136.827  14
   3   2  -3 727.708 154.340  15
  -3   2   3 789.691 168.987   1
  -3  -2   3 780.069 158.978  14
  -2  -2   3 1215.34 197.233  14
  -2   2   3 1191.16 196.608   2
  -2   2   3 1382.53 225.990   1
   2  -2  -3 1168.50 183.458  13
   2  -2  -3 1340.82 184.908  14
   1  -2  -3 8469.04 464.246  14
  -1   2   3 8501.83 548.249   1
  -1  -2   3 8422.20 506.048  14
  -1   2   3 8608.47 487.408   2
   0   2   3-21.7797 51.8333   2
   0  -2  -3-11.3397 38.0826  14
   0  -2   3 23.6156 49.2517  14
   0   2   3-15.2373 60.3523  15
   0  -2   3 9.72138 14.0761  13
   0  -2   3-36.1894 64.1920   4
   0   2   3 56.9579 82.7389   1
   0   2  -3 5.71328 42.4674  15
  -1  -2  -3 3343.44 319.646  14
   1  -2   3 3398.84 184.465  13
  -1   2  -3 3218.56 258.483   1
   1  -2   3 3502.55 322.859   4
   1   2   3 3127.92 344.792   1
   1   2   3 3597.57 338.712  15
  -1   2  -3 3413.71 312.030  15
   2  -2   3 315.023 64.4659  13
   2   2   3 293.421 110.987  15
  -2  -2  -3 302.704 117.444  14
   2  -2   3 373.943 108.839   4
  -2   2  -3 245.753 75.9809   1
  -2   2  -3 342.588 110.480  15
  -3  -2  -3 99.5642 81.7307  14
   3   2   3 96.6820 71.4310  15
   3  -2   3 128.567 48.0081  13
  -3   2  -3 162.832 61.1147   1
  -3   2  -3 124.540 71.8380  15
   3  -2   3 79.2990 53.7003   4
  -4  -2  -3 176.823 108.266  14
  -4   2  -3 162.190 75.2033  15
   4   2   3 173.940 124.639   3
   4  -2   3 119.038 72.3551   4
   4   2   3 188.718 83.6763  15
  -4   2  -3 104.374 60.8016   1
  -5   2  -3-9.73016 41.5024  15
   5  -2   3-1.70544 28.9444  13
   5   2   3 5.93684 67.9985   3
  -5   2  -3 22.4436 35.5242   1
   5  -2   3 39.0503 45.3922   4
   5   2   3 36.5247 39.4958  15
  -5  -2  -3 33.4554 79.4297  14
  -6  -2  -3 62.7899 75.3635  14
   6   2   3 57.2924 55.6907  15
   6   2   3 92.3996 82.2825   3
  -6   2  -3 54.9462 49.6105  15
   6  -2   3 35.8075 33.2448   4
  -6   2  -3 69.5914 67.3417   1
   6  -2   3 111.513 55.5073  13
   7  -2   3 884.495 177.340  13
  -7  -2  -3 634.450 190.697  14
  -7   2  -3 729.611 155.263   1
   7   2   3 748.535 233.187   3
  -7   2  -3 779.997 146.497  15
   7  -2   3 733.302 154.125   4
   8  -2   3 112.850 65.5401   4
   8   2   3 178.262 135.466   3
  -8   2  -3 121.801 68.0845   1
   8  -2   3 164.241 85.8351  13
  -8  -2  -3 189.861 143.508  14
   9  -2   3 5003.12 417.970   4
   9  -2   3 4776.20 449.578  13
  -9   2  -3 4469.31 445.919   1
   9   2   3 4213.22 572.941   3
  -9  -2  -3 3894.47 534.819  14
  10   2   3 1529.60 372.345   3
 -10  -2  -3 1561.86 352.083  14
 -10   2  -3 1659.42 287.968   1
  10  -2   3 1658.01 278.696  13
 -11   2  -3 357.231 148.327   1
  11  -2   3 240.590 107.917  13
 -11  -2  -3 88.5696 58.4743  14
  11   2   3 252.544 150.264   3
  12  -2   3 1821.41 326.955  13
  12  -2   3 1748.80 223.288  17
 -12   2  -3 1896.86 351.477   1
 -12  -2  -3 2188.27 450.855  14
  12   2   3 1307.53 365.253   3
 -12   2  -3 1778.08 277.055  16
  13  -2   3-130.606 99.0026  13
 -13   2  -3 240.404 151.230   1
 -13   2  -3 149.418 91.8197  16
 -13  -2  -3 3.52785 57.0801  14
  13   2   3-41.5598 131.989   3
  13   2   3 8.32945 31.2325  12
  13  -2   3 96.3671 69.0076  17
  13  -2   3-68.4669 50.0631  12
  14  -2   3 346.332 116.921  17
  14  -2   3 312.183 98.5547  12
 -14   2  -3 222.164 101.686  16
  14   2   3 424.629 254.920   3
  14   2   3 259.644 91.8792  12
  14  -2   3 45.2002 70.2072  13
 -14  -2  -3 74.1524 101.461  14
  15  -2   3 108.084 74.2655  17
  15   2   3 241.086 175.888   3
  15  -2   3 85.2950 59.1161  12
  15   2   3 140.698 73.2511  12
 -15  -2  -3 22.5222 83.6842  14
 -15   2  -3 154.103 113.061  16
  16  -2   3-81.9576 59.0704  12
  16  -2   3 43.3903 54.6550   8
 -16  -2  -3-83.5596 113.166  14
 -16   2  -3-20.9225 71.3011  14
  16   2   3 51.9114 100.857   3
  16  -2   3-1.26630 32.8784  17
  16   2   3 55.9512 36.5994  12
 -16   2  -3 8.22464 58.1283  16
 -17   2  -3 133.122 106.672  16
 -17  -2  -3 139.413 248.728  14
  17  -2   3 57.8862 31.6629  12
  17   2   3 145.585 69.7332  12
  17  -2   3 158.049 77.8618  17
  17   2   3-42.6405 177.909   3
 -17   2  -3-101.161 111.124  14
  17  -2   3 29.5807 55.8764   8
 -18   2  -3-11.7565 92.7005  16
  18  -2   3 72.7504 67.5368   8
  18   2   3-17.8573 44.5789  12
  18   2   3-130.410 94.0561   8
  18  -2   3 72.3092 44.9320  12
 -18  -2  -3 58.8507 80.6271  18
  18  -2   3 75.8486 61.5642  17
  19  -2   3 117.635 87.9763   8
  19   2   3 347.951 114.939  12
  19  -2   3 294.994 100.781  17
  19  -2   3 445.052 126.158  12
 -19   2  -3 438.065 173.432  16
 -19  -2  -3 296.003 132.173  18
  19   2   3 107.536 101.268   8
 -20  -2  -3 100.097 89.0597  18
  20   2   3 226.596 92.8827  12
  20   2   3 156.958 95.9189   8
 -20   2  -3 318.044 149.646  16
  20  -2   3 445.692 121.165  12
  20  -2   3 416.539 121.040  17
  21   2   3 741.572 151.745  12
  21  -2   3 692.308 146.923  12
  21  -2   3 678.755 150.973  17
 -21  -2  -3 474.809 144.410  18
  22  -2   3 533.236 117.158  12
  22   2   3 148.075 95.4602   8
  22   2   3 144.449 80.4057  11
  22   2   3 608.465 139.061  12
 -22  -2  -3 259.879 83.5436  18
  23   2   3 27.8820 60.6899   8
  23   2   3 152.413 59.7623  12
  23   2   3 47.4496 51.3307  11
  24   2   3 154.007 67.3896  12
  24   2   3 7.28804 39.1824   8
  24   2   3 76.1059 51.8740  11
  25   2   3-6.61659 39.8616   8
  25   3  -3 15.3360 29.1636  12
  24  -3  -3 86.3550 51.8566  12
  24   3  -3-31.7412 48.1602   8
  24   3  -3 96.9714 60.1579  12
  23  -3  -3 64.2249 47.9432  12
  23   3  -3 4.41697 42.7811   8
  23   3  -3 141.963 66.2769  12
 -23  -3   3-82.7793 54.1103  10
 -22   3   3 14.8368 57.1473  10
  22   3  -3 21.9970 40.0608  12
  22  -3  -3-45.0838 59.0104  12
 -22  -3   3 88.5850 73.7389  10
 -21  -3   3-76.5950 65.7085  10
  21  -3  -3 81.3877 53.1923  12
 -21   3   3-23.9178 51.3809  10
  21   3  -3 21.7435 52.4360  12
  20  -3  -3 30.8251 40.4514  12
  20   3  -3 14.8959 40.5368  12
 -19  -3   3-69.6628 72.1903  18
  19  -3  -3 68.8462 56.4465  12
  19   3  -3 68.9390 70.5118  12
 -18  -3   3 92.6387 77.8116  18
  18  -3  -3-2.70451 43.8167  12
  18   3  -3-17.6654 55.3737  12
  17  -3  -3 15.3527 41.5062  12
 -17   3   3 25.8746 72.0882  16
 -17  -3   3 27.1709 74.5772  18
  17   3  -3-54.6252 45.6445  12
 -16   3   3 31.4000 77.0341  16
 -16   3   3 108.414 120.851   2
  16  -3  -3 37.1137 66.5659  13
 -16   3   3 49.9914 85.2112   5
 -16   3   3-93.0648 108.531   1
  16   3  -3 20.8695 87.5602   3
  16   3  -3 39.5263 51.5530  12
  16  -3  -3 14.6707 49.0267  12
 -16  -3   3-40.4557 86.6169  18
 -15   3   3 67.4049 80.0702   5
 -15   3   3-21.3785 65.2773  16
 -15   3   3 98.9407 150.662   2
  15  -3  -3 175.267 129.487  13
  15   3  -3 169.055 160.426   3
 -15   3   3 256.429 174.060   1
  15   3  -3 71.6777 58.5758  12
 -15  -3   3 96.8101 71.3513  18
  15  -3  -3 73.4487 61.3291  12
 -14   3   3 452.653 231.895   1
 -14   3   3 165.128 98.5623   5
 -14  -3   3 247.436 110.456  18
 -14   3   3 332.001 214.048   2
 -14  -3   3 131.273 122.821  14
  14  -3  -3 509.041 190.384  13
  14  -3  -3 373.309 119.644  12
  14   3  -3 324.947 108.278  12
  14   3  -3 164.848 154.029   3
 -14   3   3 370.741 141.459   7
 -14   3   3 503.301 186.083  16
 -13  -3   3 248.131 112.120  18
 -13   3   3 177.349 106.433  16
  13  -3  -3 257.552 135.689  13
 -13  -3   3 249.284 154.622  14
 -13   3   3 153.977 96.2714   7
 -13   3   3 243.309 119.038   5
 -13   3   3 306.256 166.767   2
  13  -3  -3 193.390 91.6389  12
  13   3  -3 206.762 157.817   3
  13   3  -3 195.721 85.4218  12
 -13   3   3 169.853 131.165   1
 -12   3   3 7.96662 40.2030   7
 -12  -3   3 197.843 98.0262  18
 -12   3   3 62.0308 43.5224   5
 -12   3   3 112.118 109.743   1
  12   3  -3 114.893 123.776   3
  12  -3  -3 115.143 74.2001  12
  12   3  -3 143.112 79.1365  12
 -12   3   3 57.4654 66.7150  16
 -12   3   3 51.5167 86.6701   2
 -12  -3   3 100.642 101.908  14
  12  -3  -3 158.067 125.333  13
  11   3  -3 716.948 209.321  15
 -11   3   3 622.700 224.155   2
  11   3  -3 646.378 252.750   3
 -11   3   3 619.525 227.057   1
  11  -3  -3 754.922 224.432  13
 -11  -3   3 282.513 158.736  14
 -11  -3   3 723.652 171.528  18
 -11   3   3 656.928 170.006   5
  11   3  -3 816.650 162.275  12
  11  -3  -3 696.816 145.477  12
  10  -3  -3 734.753 211.115  13
  10   3  -3 594.250 243.987   3
 -10   3   3 589.399 215.846   1
 -10   3   3 536.746 201.411   2
  10   3  -3 652.403 198.138  15
 -10  -3   3 641.563 216.477  14
   9   3  -3 162.315 122.268   3
  -9  -3   3 51.4892 88.4202  14
   9  -3  -3 227.749 123.199  13
  -9   3   3 182.440 118.705   1
   9   3  -3 241.838 150.696  15
  -9   3   3 107.847 111.993   2
   8  -3  -3 414.098 160.250  13
   8   3  -3 353.482 153.116  15
  -8  -3   3 531.602 194.406  14
   8   3  -3 420.345 166.426   3
  -8   3   3 344.807 139.724   1
  -8   3   3 273.533 133.954   2
  -7   3   3 1375.17 286.996   2
  -7  -3   3 1228.50 278.699  14
  -7   3   3 1269.13 285.995   1
   7   3  -3 1560.48 293.923  15
   7  -3  -3 1430.06 273.398  13
  -6  -3   3 661.863 193.797  14
  -6   3   3 985.508 231.226   2
   6  -3  -3 846.272 200.187  13
  -6   3   3 783.950 220.310   1
   6   3  -3 924.609 223.446  15
   5  -3  -3 39.3117 49.8179  13
  -5   3   3-23.5156 58.5686   2
   5   3  -3 62.1154 94.9360  15
  -5   3   3-56.8855 98.8311  15
  -5   3   3 0.67339 49.6481   1
  -5  -3   3-114.572 90.0143  14
  -4  -3   3 2612.12 364.293  14
  -4   3   3 2656.93 378.498   1
  -4   3   3 2619.16 372.316  15
   4   3  -3 2858.27 371.424  15
   4  -3  -3 2853.11 330.275  14
  -4   3   3 2778.99 358.070   2
   4  -3  -3 2714.38 336.256  13
  -3   3   3 1040.21 233.853  15
  -3   3   3 1062.73 240.000   1
   3  -3  -3 972.683 190.361  14
  -3   3   3 1066.05 222.791   2
   3  -3  -3 1060.51 211.909  13
   3   3  -3 978.684 214.548  15
  -3  -3   3 811.480 203.023  14
  -2  -3   3 4767.91 470.824  14
   2  -3  -3 5504.19 466.693  13
  -2   3   3 5228.24 503.859  15
  -2   3   3 4796.76 498.947   1
   2  -3  -3 5302.89 451.888  14
   2   3  -3 5121.52 478.891  15
  -2   3   3 5098.76 450.500   2
   1   3  -3 207.678 59.8825   2
  -1  -3   3 206.626 120.159  14
  -1  -3   3 158.428 64.5656  13
   1  -3  -3 133.410 90.3546  13
  -1   3   3 117.817 113.618   1
  -1   3   3 172.312 107.894  15
  -1   3   3 103.462 70.9358   2
   1  -3  -3 236.451 116.477  14
   1   3  -3 204.176 98.6908  15
   0   3  -3 2729.99 235.791   2
   0  -3   3 2697.85 219.302  13
   0   3  -3 2634.97 338.769  15
   0  -3  -3 2397.69 307.428  13
   0  -3   3 2259.81 323.543  14
   0   3   3 2570.06 352.862  15
   0  -3   3 2472.94 334.335   4
   0   3   3 2730.57 312.666   2
   0  -3  -3 2624.71 331.165  14
   0   3   3 2742.06 383.083   1
   1  -3   3 551.670 159.875   4
   1   3   3 563.482 174.016  15
   1  -3   3 526.224 161.561  14
   1  -3   3 545.155 99.5721  13
   1   3   3 431.953 160.216   1
  -1   3  -3 473.133 147.382  15
  -1  -3  -3 456.986 153.765  14
  -2   3  -3-35.8254 47.1289   1
   2  -3   3-42.0624 55.7772   4
   2   3   3 23.9506 65.1695  15
  -2  -3  -3-35.4460 50.6893  14
  -2   3  -3 47.0792 72.6940  15
  -3  -3  -3-51.1489 62.5223  14
   3  -3   3 47.2331 57.4863   4
  -3   3  -3 25.7059 50.7709  15
   3   3   3 28.6449 86.8943  15
  -3   3  -3-13.2050 60.5858   1
   4  -3   3 10621.2 635.285   4
  -4  -3  -3 9159.83 709.414  14
   4   3   3 9690.01 680.482  15
  -4   3  -3 9990.52 659.742  15
   4  -3   3 10519.4 520.534  13
  -4   3  -3 9302.83 593.566   1
  -5  -3  -3 485.276 184.590  14
  -5   3  -3 493.064 141.573   1
  -5   3  -3 378.837 135.786  15
   5   3   3 388.311 162.769   3
   5  -3   3 392.435 112.956  13
   5   3   3 560.402 174.613  15
   5  -3   3 374.858 116.537   4
   6   3   3 2100.71 393.572   3
  -6  -3  -3 2676.35 416.690  14
   6   3   3 2403.20 345.204  15
   6  -3   3 2546.86 293.815  13
   6  -3   3 2588.12 308.024   4
  -6   3  -3 2404.94 323.202   1
  -6   3  -3 2529.09 342.048  15
   7   3   3 407.723 173.278   3
   7   3   3 236.791 114.569  15
  -7   3  -3 321.917 132.777   1
  -7  -3  -3 121.894 76.8388  14
  -7   3  -3 369.539 134.644  15
   7  -3   3 314.312 121.348  13
   7  -3   3 282.710 98.5688   4
  -8   3  -3 353.974 138.141  15
   8   3   3 300.886 171.186   3
   8  -3   3 404.254 141.259  13
   8   3   3 469.757 155.963  15
  -8  -3  -3 337.034 166.288  14
  -8   3  -3 402.624 142.695   1
   9  -3   3-137.044 86.5714  13
  -9  -3  -3 98.0585 124.347  14
  -9   3  -3 6.01325 39.0213   1
   9   3   3-28.3474 98.9573   3
 -10  -3  -3 725.397 255.364  14
  10  -3   3 800.713 216.598  13
  10   3   3 983.131 311.902   3
 -10   3  -3 1134.59 259.210   1
  11   3   3 2226.95 256.332  12
  11   3   3 2002.38 469.726   3
  11  -3   3 2330.59 352.850  13
  11  -3   3 2195.17 254.762  17
 -11  -3  -3 1678.53 394.816  14
  12  -3   3 102.435 41.8018  17
  12  -3   3 200.027 146.908  13
 -12  -3  -3 197.336 157.205  14
  12   3   3 351.048 208.703   3
  12  -3   3 131.542 67.1027  12
  12   3   3 239.005 86.5109  12
  13  -3   3 120.619 65.0319  12
  13  -3   3 158.340 77.9138  17
  13   3   3 210.681 172.616   3
 -13  -3  -3 255.787 127.884  18
  13   3   3 138.663 62.3937  12
 -13  -3  -3 293.062 198.136  14
  13  -3   3 68.0151 75.1228  13
 -13   3  -3 168.837 78.5848  16
  14  -3   3 162.972 114.598  13
  14   3   3 353.015 200.951   3
 -14   3  -3 628.744 195.753  16
  14  -3   3 494.629 130.437  12
 -14  -3  -3 624.310 274.850  14
  14  -3   3 472.555 128.687  17
 -14  -3  -3 433.624 150.395  18
  14   3   3 484.520 153.645   8
  14   3   3 313.667 108.815  12
  15  -3   3 2335.44 290.562  17
  15  -3   3 2308.08 274.604  12
  15  -3   3 2443.98 433.870  13
  15   3   3 1877.63 511.617   3
  15   3   3 1797.55 314.470   8
  15   3   3 2118.74 277.652  12
 -15  -3  -3 2176.52 325.353  18
 -15   3  -3 2447.38 379.818  16
 -15  -3  -3 2152.37 498.022  14
  16  -3   3 114.784 65.7961  17
 -16   3  -3 251.820 138.568  16
  16  -3   3 184.837 91.1089  12
  16   3   3 73.9701 80.1787   8
 -16  -3  -3 109.229 83.0251  18
  16   3   3 199.606 84.3261  12
 -17   3  -3 41.7554 85.0795  16
  17   3   3 111.380 87.5640   8
  17   3   3 56.6388 45.3265  12
  17  -3   3-49.0951 47.8186  12
  17  -3   3-9.79276 59.0460  17
 -17  -3  -3 30.3628 67.0238  18
  18  -3   3 1144.41 191.898  12
  18  -3   3 1167.40 205.627  17
  18   3   3 641.872 194.026   8
 -18   3  -3 1067.73 267.505  16
 -18  -3  -3 770.388 190.099  18
  18   3   3 1211.97 217.557  12
  19  -3   3 81.6909 57.2311  12
  19  -3   3-2.96029 34.6743  17
  19   3   3 0.86652 44.0080  12
 -19   3  -3-59.7423 96.8875  16
  19   3   3-23.7843 77.9265   8
 -19  -3  -3 42.1848 67.7870  18
  20  -3   3 1587.43 235.785  17
 -20   3  -3 1800.19 333.690  16
  20  -3   3 1427.26 203.928  12
  20   3   3 789.075 206.501   8
  20   3   3 1471.10 221.669  12
 -20  -3  -3 1326.04 245.655  18
  21  -3   3 45.7491 42.6129  12
  21   3   3 25.8758 55.5912  11
  21   3   3 22.5150 60.8335   8
  21   3   3 23.4869 41.0672  12
 -21   3  -3 17.7756 87.6042  16
  21  -3   3 7.83200 38.8545  17
 -21  -3  -3 132.233 80.5517  18
  22   3   3 23.8170 38.8954  12
  22   3   3 49.6598 61.1545  11
  22   3   3 26.1468 39.0832   8
 -22  -3  -3 60.6446 46.3474  18
  23   3   3-47.4593 51.7552   8
  23   3   3 45.6606 42.8878  12
  23   3   3-11.5622 38.2763  11
 -23  -3  -3-42.9595 44.7459  18
  24   3   3 25.7339 32.5652   8
  23   4  -3 55.9814 49.2812  12
  23  -4  -3 57.4834 39.2136  12
  22  -4  -3 191.108 73.1309  12
  22   4  -3 175.666 69.7598  12
  22   4  -3 57.5701 50.5254   8
  21   4  -3 196.472 85.7584   8
  21  -4  -3-18.6724 54.9289  12
  21   4  -3-25.6602 47.7457  12
 -21  -4   3 257.397 104.233  18
  20   4  -3 48.8976 51.8763  12
 -20  -4   3 82.0687 61.7071  18
  20  -4  -3 70.8404 48.8407  12
  20   4  -3 81.2626 85.5386   8
  19   4  -3 77.4928 65.0560  12
 -19  -4   3 108.878 75.2586  18
  19  -4  -3-2.94149 51.4215  12
  18  -4  -3 109.783 83.1846  12
 -18  -4   3 54.5982 64.8927  18
  18   4  -3 147.370 80.5119  12
 -18   4   3 109.242 55.2800   5
 -17  -4   3 39.7994 42.9326  18
  17   4  -3 10.0254 36.2238  12
  17  -4  -3-150.373 82.3458  12
 -17   4   3 36.3996 65.7792   5
 -17   4   3 7.00069 62.1052  16
 -16   4   3-1.96965 69.5266   5
  16  -4  -3 35.4842 58.8920  12
  16   4  -3-8.19986 44.4531  12
 -16  -4   3 26.8305 70.2107  18
 -16   4   3-107.023 97.1802  16
 -15   4   3 507.461 204.597   7
 -15   4   3 588.738 195.579  16
 -15   4   3 618.658 176.505   5
 -15  -4   3 403.761 156.575  18
  15  -4  -3 723.473 171.552  12
  15   4  -3 787.117 172.509  12
 -14   4   3 423.699 170.908  16
 -14   4   3 250.788 136.957   7
 -14  -4   3 277.308 120.939  18
  14   4  -3 443.147 133.955  12
 -14   4   3 281.684 150.063   5
  14  -4  -3 264.250 100.872  12
  14   4  -3 417.052 250.090   3
 -14  -4   3 233.227 158.658  14
  14  -4  -3 742.155 249.868  13
 -14   4   3 395.324 214.944   1
 -14   4   3 352.969 188.063   2
  13  -4  -3 297.891 177.328  13
 -13   4   3 238.858 119.003   5
 -13  -4   3-9.85199 59.2115  14
 -13   4   3 274.260 137.598  16
  13   4  -3 113.021 136.524   3
  13  -4  -3 231.928 106.100  12
 -13   4   3 317.758 152.366   7
  13   4  -3 178.622 80.6196  12
 -13  -4   3 267.338 117.614  18
 -13   4   3 389.279 200.008   2
 -13   4   3 138.301 137.314   1
 -12  -4   3-106.369 80.0031  18
 -12   4   3 137.466 103.323  16
  12   4  -3 14.0208 45.7562  12
  12   4  -3 82.9734 88.3849   3
 -12   4   3 73.4654 102.793   1
  12  -4  -3-43.2715 71.2410  13
  12  -4  -3-27.9256 52.7211  12
 -12   4   3-95.1673 83.2170   5
 -12   4   3-125.651 120.218   2
 -12  -4   3-43.9194 78.0929  14
 -11   4   3 95.2626 85.3491  16
  11   4  -3 256.837 183.581   3
  11   4  -3 207.305 90.6227  12
 -11   4   3 86.3602 54.8564   5
 -11  -4   3 141.340 67.5727  18
 -11   4   3 122.966 216.110   1
 -11   4   3 87.7379 102.003   2
  11   4  -3-183.661 123.943  15
  11  -4  -3 141.162 89.0367  13
 -11  -4   3 152.368 157.195  14
  11  -4  -3 130.746 61.6053  12
 -10   4   3 271.636 170.560   1
 -10   4   3 626.130 174.539   5
  10   4  -3 696.914 281.729   3
  10   4  -3 761.933 242.804  15
 -10   4   3 765.851 262.000   2
  10   4  -3 606.615 142.072  12
  10  -4  -3 739.057 230.034  13
 -10  -4   3 598.369 168.054  18
  10  -4  -3 665.104 151.302  12
 -10  -4   3 839.000 274.018  14
   9  -4  -3 39.5376 46.5173  13
   9   4  -3 28.5538 93.0726  15
  -9   4   3 102.916 98.8149   2
   9  -4  -3 64.3836 39.0134  12
  -9  -4   3-145.803 120.068  14
  -9   4   3 63.5302 48.5933   5
   9   4  -3 90.7105 72.0866  12
  -9  -4   3 128.145 66.7193  18
  -9   4   3-6.66434 120.982   1
   8   4  -3 13.8951 58.4975  15
   8  -4  -3-63.2641 76.6051  13
  -8  -4   3 117.014 128.644  14
  -8   4   3 67.6825 78.6888   2
   8   4  -3 27.4421 42.1471  12
  -8   4   3-17.4689 73.1398   5
  -8  -4   3 43.4138 75.9850  18
  -8   4   3-202.514 141.020   1
   8  -4  -3 31.1118 47.3451  12
   8   4  -3 12.2959 81.7359   3
   7   4  -3-5.06181 107.979  15
  -7   4   3 53.0616 82.9895   1
  -7   4   3 134.406 122.329   2
  -7  -4   3-0.92117 86.9130  14
   7  -4  -3 36.1076 59.9407  13
  -6   4   3 619.547 204.674   2
   6   4  -3 274.433 149.670  15
  -6   4   3 343.881 171.222   1
  -6  -4   3 391.908 169.269  14
   6  -4  -3 265.202 119.298  13
  -5   4   3 4676.44 596.162   1
  -5   4   3 4900.60 602.919  15
  -5   4   3 4907.18 552.637   2
   5  -4  -3 4862.17 515.456  13
   5   4  -3 4412.79 547.017  15
  -5  -4   3 4688.05 561.422  14
  -4   4   3 221.747 123.730   1
   4   4  -3 113.090 106.710  15
   4  -4  -3 268.202 132.685  13
  -4   4   3 234.843 120.442   2
  -4   4   3 305.551 171.926  15
  -4  -4   3 190.424 126.136  14
   3   4  -3 71.7875 105.441  15
  -3  -4   3 62.1099 63.5635  14
   3  -4  -3 94.2388 76.2539  13
  -3   4   3 184.171 121.283  15
   3  -4  -3 130.176 84.6379  14
  -3   4   3 42.6454 53.8200   2
  -3   4   3 1.77523 75.0226   1
   2  -4  -3 36.7050 59.7971  13
  -2   4   3 71.6790 89.1791  15
  -2  -4   3 6.70185 67.4924  14
  -2   4   3 107.964 85.8645   2
  -2   4   3 37.7624 87.0706   1
   2   4  -3 114.636 91.5054  15
   2  -4  -3 41.9326 64.3117  14
   1  -4  -3 3885.27 443.642  13
   1   4  -3 4198.83 512.994  15
  -1  -4   3 3423.15 462.820  14
  -1   4   3 3727.62 428.448   2
   1  -4  -3 3804.01 464.575  14
  -1  -4   3 3274.17 467.186   4
  -1   4   3 3384.92 490.283   1
  -1   4   3 3777.58 508.981  15
   0   4   3 323.143 184.923  15
   0  -4  -3 216.223 128.982  13
   0   4  -3 197.985 108.139  15
   0  -4   3 150.399 107.630  14
   0   4   3 311.673 150.125   1
   0  -4  -3 275.046 123.591  14
   0  -4   3 312.157 131.740   4
   1   4   3 574.269 209.981  15
   1  -4   3 523.414 182.604   4
  -1  -4  -3 445.819 160.460  14
  -1  -4  -3 380.324 149.751  13
   1  -4   3 584.684 197.573  14
  -1   4  -3 538.881 134.175   2
  -1   4  -3 619.802 196.110  15
  -2   4  -3 5.82500 97.6061  15
  -2  -4  -3-106.996 67.8779  14
   2  -4   3-11.1389 88.0141   4
  -2   4  -3 80.0619 73.9511   2
   2   4   3 55.4698 100.408  15
  -3  -4  -3 1491.51 320.712  14
  -3   4  -3 1720.97 321.838  15
   3   4   3 1672.26 335.116  15
   3  -4   3 1848.49 314.528   4
  -3   4  -3 1863.63 282.464   2
  -3   4  -3 1615.07 297.522   1
  -4   4  -3-96.8692 98.7924  15
  -4   4  -3 24.6259 69.5634   2
   4  -4   3 19.4896 53.7352   4
  -4   4  -3-50.6279 66.2063   1
   4   4   3-45.5370 111.997  15
  -4  -4  -3-11.9798 94.8011  14
  -5   4  -3 2054.57 324.110   2
  -5   4  -3 2034.98 342.800   1
   5  -4   3 2263.80 325.547   4
   5   4   3 2112.80 393.278  15
  -5  -4  -3 2031.96 399.244  14
  -5   4  -3 2026.72 359.978  15
   6   4   3 136.107 111.757   3
  -6  -4  -3 435.870 192.910  14
  -6   4  -3 416.868 135.103   1
   6   4   3 320.197 164.126  15
  -6   4  -3 300.914 129.572  15
   7   4   3 122.981 88.2027  15
  -7  -4  -3 28.3671 93.1692  14
   7   4   3 167.835 142.074   3
   7   4   3 92.8913 72.3798  12
  -7   4  -3-109.869 98.9212  15
   8   4   3 100.289 95.4149  15
   8   4   3 91.9002 149.023   3
   8   4   3 215.672 95.4936  12
  -8   4  -3 207.006 101.016   5
  -8  -4  -3 176.103 105.225  18
  -8   4  -3 287.338 147.436  15
   8  -4   3 209.590 82.2505  17
  -8  -4  -3 26.8800 132.049  14
   9   4   3 29.2171 47.1341  12
   9  -4   3 50.3610 44.5075  17
   9   4   3 33.0787 105.928   3
  -9   4  -3-4.98709 42.1111   5
   9  -4   3 213.105 82.8794  12
  -9  -4  -3 105.151 72.9384  18
  -9  -4  -3 26.1991 124.393  14
  10  -4   3 4.88308 31.3684  17
  10   4   3 155.549 82.4211  12
 -10  -4  -3 67.9103 59.6972  18
 -10   4  -3-16.7927 64.1262   5
  10   4   3 125.354 142.390   3
  10  -4   3 135.351 67.8947  12
 -11  -4  -3 49.6128 47.4531  18
  11  -4   3 1.58102 40.2463  17
  11   4   3 88.2008 121.182   3
  11   4   3 49.9635 51.8822  12
 -11   4  -3-8.25651 99.9837   5
  11  -4   3 141.211 59.5797  12
 -11  -4  -3-89.0378 112.466  14
  12   4   3 235.172 99.9246  12
  12  -4   3 145.955 78.4165  17
  12  -4   3 194.914 78.5273  12
 -12  -4  -3 29.2133 83.6971  14
 -12   4  -3 167.618 96.4225  16
 -12  -4  -3 241.289 121.804  18
  12   4   3 267.896 202.080   3
  13   4   3 1002.60 388.991   3
 -13  -4  -3 635.706 276.700  14
  13   4   3 688.807 180.568   8
 -13  -4  -3 686.630 185.198  18
  13  -4   3 781.733 165.687  17
  13  -4   3 819.206 166.943  12
 -13   4  -3 659.824 196.278  16
  13   4   3 860.247 181.471  12
  14   4   3 925.150 218.016   8
  14  -4   3 1356.20 219.602  12
  14  -4   3 1140.83 209.953  17
 -14  -4  -3 860.767 324.717  14
  14   4   3 1580.14 456.324   3
 -14   4  -3 1061.17 318.885   2
 -14  -4  -3 1091.76 235.549  18
 -14   4  -3 998.615 251.890  16
  14   4   3 989.357 196.787  12
  15   4   3 5427.18 457.949  12
  15   4   3 4221.38 457.133   8
  15  -4   3 5425.28 446.659  17
  15  -4   3 6142.77 460.093  12
 -15   4  -3 5311.17 566.655  16
 -15  -4  -3 4791.34 496.586  18
 -16   4  -3 26.5232 60.8736  16
  16  -4   3 28.9676 49.2544  12
  16   4   3 0.93215 38.1869  12
  16  -4   3 68.4492 58.6197  17
  16   4   3 23.3425 55.7435   8
 -16  -4  -3-22.6136 55.1293  18
  17  -4   3 707.750 165.383  17
 -17  -4  -3 490.974 167.952  18
  17   4   3 578.335 170.599   8
  17  -4   3 948.163 180.497  12
  17   4   3 603.026 153.518  12
 -17   4  -3 504.686 183.133  16
  18  -4   3 683.029 148.691  17
 -18   4  -3 772.629 220.711  16
  18   4   3 272.727 129.733  11
  18   4   3 601.631 165.690   8
  18   4   3 730.339 166.294  12
 -18  -4  -3 736.422 191.294  18
  18  -4   3 872.364 160.105  12
  19  -4   3-124.727 66.3803  12
  19  -4   3 20.2078 38.4716  17
  19   4   3 1.52766 35.7262   8
  19   4   3-56.8264 92.2651  11
 -19   4  -3 66.7580 70.8916  16
 -19  -4  -3-16.7869 46.0446  18
  19   4   3-15.7588 42.2227  12
  20   4   3 251.110 96.3514  12
  20  -4   3 5.86199 44.4596  12
 -20  -4  -3 195.885 82.6273  18
  20   4   3 147.913 80.0402   8
 -20   4  -3 200.638 116.628  16
  20  -4   3 89.7847 64.5156  17
  20   4   3-18.7674 48.3888  11
  21   4   3 79.4052 61.9064  12
  21  -4   3 191.095 70.8087  17
  21   4   3 33.9240 47.0682   8
  21   4   3 21.5842 45.6246  11
 -21  -4  -3 104.515 68.7106  18
  22   4   3 258.215 92.4436   8
  22   4   3 113.456 78.7690  11
  23   4   3 44.4000 59.1758  11
  22  -5  -3 42.7175 33.8726  12
  22   5  -3-33.1569 39.1275  11
 -21  -5   3 116.554 61.1932  18
  21  -5  -3-54.9608 53.1458  12
  21   5  -3 109.554 56.4920  11
  20  -5  -3 588.197 122.828  12
  20   5  -3 582.955 129.765  12
 -20  -5   3 470.932 134.098  18
  19   5  -3 33.8762 65.9477  12
  19  -5  -3 59.0332 61.2585  12
 -19  -5   3-25.4924 51.9248  18
  18   5  -3 92.5040 65.5537  12
  18  -5  -3 7.14045 39.6602  12
 -18  -5   3 8.27822 46.3501  18
 -18   5   3 67.9659 77.0418   5
  17   5  -3-9.88166 42.7250  12
 -17  -5   3 53.3253 49.4055  18
  17  -5  -3 105.302 72.4671  12
 -17   5   3 98.2442 82.9872   5
 -16  -5   3 122.656 95.0359  18
 -16   5   3 104.889 92.3962   5
  16   5  -3 0.47144 70.9728  12
  16  -5  -3 108.428 73.5891  12
  15  -5  -3 24.7716 46.2917  12
 -15   5   3 20.2963 66.4725   5
 -15  -5   3 72.8523 64.3963  18
  15   5  -3-11.1630 72.1846  12
 -15   5   3 95.0251 59.0614  16
 -14   5   3 184.748 114.211  16
  14   5  -3 263.417 103.178  12
 -14   5   3 234.704 126.315   7
 -14  -5   3 178.421 105.096  18
  14  -5  -3 133.976 87.7473  12
 -14   5   3 292.436 147.697   5
 -13   5   3-50.7872 63.6317   5
  13   5  -3 55.9464 60.1117  12
 -13  -5   3-3.69205 70.6439  18
  13  -5  -3-23.7777 39.5257  12
 -13   5   3 20.9754 57.1585   7
  12  -5  -3 20.2190 59.2630  12
  12   5  -3-107.075 124.022   3
 -12   5   3 202.371 161.447   1
 -12   5   3-45.3085 58.7698   5
 -12   5   3-14.2288 61.6236   2
  12   5  -3 85.2853 76.2289  12
 -12  -5   3 5.52994 64.5924  18
 -12  -5   3-265.032 171.397  14
  12  -5  -3-39.2780 86.1678  13
 -11   5   3 615.740 263.221   2
  11  -5  -3 878.960 271.254  13
  11   5  -3 978.229 354.432   3
 -11  -5   3 665.304 194.317  18
 -11  -5   3 612.791 259.802  14
  11   5  -3 911.164 189.868  12
 -11   5   3 953.978 236.057   5
 -11   5   3 1088.79 367.354   1
  11  -5  -3 754.500 173.305  12
 -10   5   3 570.300 264.264   1
  10  -5  -3 645.209 158.405  12
  10   5  -3 481.582 213.535  15
 -10  -5   3 492.383 163.328  18
  10  -5  -3 382.234 178.346  13
 -10   5   3 538.853 165.609   5
  10   5  -3 88.6300 205.763   3
 -10  -5   3 582.855 248.963  14
  10   5  -3 706.358 169.460  12
 -10   5   3 612.231 246.815   2
   9   5  -3 495.250 260.639   3
   9   5  -3 733.223 260.721  15
  -9   5   3 557.812 174.463   5
  -9  -5   3 795.177 199.971  18
   9  -5  -3 874.713 290.306  13
  -9   5   3 490.872 230.083   2
  -9  -5   3 744.762 276.444  14
   9   5  -3 795.968 172.804  12
  -9   5   3 558.914 250.828   1
   9  -5  -3 738.959 165.395  12
  -8   5   3 514.129 160.113   5
   8  -5  -3 504.939 199.117  13
  -8   5   3 446.289 224.898   1
  -8   5   3 657.356 218.487   2
   8   5  -3 687.496 155.662  12
   8   5  -3 380.776 207.071   3
   8   5  -3 848.559 280.902  15
  -8  -5   3 542.806 164.629  18
   8  -5  -3 737.411 166.283  12
  -8  -5   3 825.229 287.671  14
   7  -5  -3 543.921 135.775  12
  -7   5   3 665.287 264.811   1
  -7   5   3 576.816 236.764   2
  -7  -5   3 652.419 174.684  18
   7  -5  -3 566.072 220.076  13
  -7  -5   3 311.305 181.431  14
   7   5  -3 652.066 154.111   5
  -7   5   3 477.465 148.501   5
   7   5  -3 667.818 259.154  15
  -6   5   3 463.961 209.376   1
  -6  -5   3 628.709 260.893  14
   6   5  -3 455.470 239.623  15
  -6   5   3 459.263 197.274   2
   6  -5  -3 447.530 127.323  12
   6  -5  -3 328.777 154.626  13
   6   5  -3 636.180 157.499   5
  -6   5   3 428.962 142.758   5
  -6  -5   3 449.715 144.239  18
   5   5  -3 597.126 162.247   5
   5   5  -3 231.052 159.034  15
   5  -5  -3 464.880 122.067  12
  -5   5   3 783.788 252.526   2
  -5  -5   3 453.171 217.011  14
  -5  -5   3 499.950 146.451  18
  -5   5   3 485.241 152.409   5
   5  -5  -3 628.304 211.467  13
  -5   5   3 244.335 164.454   1
   4  -5  -3 178.702 118.834  13
   4   5  -3 393.432 126.718   5
   4  -5  -3 185.757 82.2483  12
  -4   5   3 148.898 109.160   2
  -4  -5   3 207.858 106.828  18
  -4   5   3 342.166 141.221   5
  -4   5   3 310.382 180.531   1
  -4   5   3 489.254 217.086  15
  -4  -5   3 330.672 187.499  14
   4   5  -3 258.574 179.089  15
  -3  -5   3-87.6024 80.2003  18
  -3   5   3-33.1026 61.0228   2
   3   5  -3-160.832 127.569  15
  -3   5   3-60.2995 90.9376   1
   3  -5  -3-2.35845 63.9531  13
  -3  -5   3 63.4464 85.4361  14
  -3   5   3 97.3822 90.5285   5
   3   5  -3-42.6454 56.1988   5
   2   5  -3 4081.70 588.556  15
  -2   5   3 4108.67 414.659   5
   2  -5  -3 3916.76 508.600  13
  -2  -5   3 4018.52 579.958  14
  -2   5   3 4349.11 641.341  15
  -2  -5   3 3794.23 563.957   4
  -2  -5   3 4198.66 399.446  18
   2   5  -3 4256.69 403.644   5
   2  -5  -3 4412.26 571.542  14
  -2   5   3 3401.47 570.908   1
   1   5  -3 568.167 202.816  15
  -1  -5   3 743.101 168.149  18
   1  -5  -3 723.729 250.267  14
   1  -5  -3 424.261 169.310  13
   1   5  -3 633.392 154.406   5
  -1  -5   3 564.412 224.774  14
  -1   5   3 597.155 166.474   5
  -1  -5   3 415.096 175.370   4
  -1   5   3 452.751 202.912  15
   0  -5  -3 1391.45 297.885  13
   0  -5   3 1658.85 243.476  18
   0  -5  -3 1349.88 316.740  14
   0   5   3 1315.11 236.777   5
   0   5  -3 1622.78 255.046   5
   0  -5   3 1324.31 331.190   4
   0   5  -3 1693.89 369.297  15
   0   5   3 1449.14 376.932  15
  -1  -5  -3-15.0821 65.4586  14
  -1  -5  -3 47.0304 104.215  13
  -1   5  -3 67.5775 54.5146   5
   1  -5   3 41.2527 33.5019  18
   1   5   3 155.858 128.320  15
  -1   5  -3-19.8163 65.5244  15
   1  -5   3-38.3260 68.8710   4
  -2  -5  -3 593.796 232.692  14
   2  -5   3 606.487 217.187   4
   2  -5   3 764.315 169.158  18
  -2   5  -3 738.893 249.397  15
   2   5   3 761.044 265.063  15
  -2  -5  -3 672.029 221.626  13
  -2   5  -3 740.362 172.506   5
  -3  -5  -3 31.8872 74.2036  14
   3  -5   3 408.739 113.356  18
   3   5   3 254.350 162.011  15
  -3  -5  -3 496.261 138.057  18
  -3  -5  -3 97.6857 129.220  13
  -3   5  -3 282.507 118.243   5
  -3   5  -3 512.566 198.849  15
   4   5   3 830.931 273.515  15
  -4  -5  -3 924.925 289.645  14
   4  -5   3 1086.00 180.540  12
  -4  -5  -3 1213.71 306.284  13
  -4  -5  -3 1100.30 218.910  18
  -4   5  -3 1494.58 258.634   5
  -4   5  -3 1075.63 310.748  15
   4  -5   3 1273.92 203.991  18
  -5  -5  -3-12.4773 45.3825  18
  -5   5  -3-1.04291 46.0371  15
   5   5   3 21.4561 75.5295  15
  -5   5  -3-11.2948 48.8717   5
   5  -5   3-24.0476 38.6720  12
   6  -5   3 120.763 74.9902  17
   6   5   3 332.145 187.893  15
   6   5   3 172.226 86.8793  11
   6   5   3 255.089 207.241   3
  -6   5  -3 430.672 176.538   2
  -6   5  -3 178.635 132.682  15
  -6   5  -3 228.857 102.738   5
  -6  -5  -3 79.8219 102.802  14
   6  -5   3 176.927 82.6507  12
  -6  -5  -3 329.025 119.632  18
  -7   5  -3 230.241 151.723  15
   7   5   3 458.097 239.003   3
   7  -5   3 337.674 105.323  12
  -7  -5  -3 100.984 77.3388  18
  -7   5  -3 246.826 123.352   5
  -7   5  -3 157.222 121.521   2
   7   5   3 333.687 125.813  11
  -7  -5  -3 167.097 161.638  14
   7   5   3-60.5604 97.6765  15
   7  -5   3 128.786 56.5100  17
   8  -5   3 173.707 79.1666  12
   8   5   3-69.6838 100.917  15
  -8   5  -3 119.790 105.690   2
   8   5   3 101.880 78.2501  11
  -8  -5  -3-61.8935 100.433  14
   8   5   3 360.900 221.475   3
  -8  -5  -3 42.6008 62.5933  18
  -8   5  -3 92.7520 76.1645   5
   8  -5   3 107.939 67.6929  17
   9  -5   3 172.340 82.4619  17
  -9  -5  -3 442.902 231.254  14
   9   5   3 335.721 217.858   3
   9  -5   3 343.629 110.463  12
  -9   5  -3 290.800 146.430   5
   9   5   3 293.871 122.562  11
  -9  -5  -3 146.279 95.1598  18
 -10   5  -3 322.107 174.363   2
  10   5   3 464.655 314.376   3
  10  -5   3 589.860 145.665  17
 -10   5  -3 441.042 158.780   5
 -10  -5  -3 496.668 163.973  18
  10   5   3 712.799 206.964  11
 -10  -5  -3 267.282 187.825  14
  10  -5   3 486.344 136.628  12
 -11   5  -3 474.692 212.812   2
 -11   5  -3 609.754 183.917   5
 -11  -5  -3 604.904 274.592  14
  11   5   3 754.572 330.246   3
 -11  -5  -3 535.614 170.067  18
  11   5   3 552.684 172.904  11
  11  -5   3 776.590 165.940  17
  11  -5   3 732.284 160.311  12
  12   5   3 755.391 176.886  12
  12  -5   3 881.269 173.088  12
  12  -5   3 879.847 180.674  17
 -12  -5  -3 862.737 218.066  18
 -12   5  -3 915.188 232.679   5
  12   5   3 449.048 169.662  11
 -12   5  -3 642.840 193.402  16
 -13   5  -3 225.066 127.510   5
  13   5   3 237.725 106.491  12
  13  -5   3 330.894 117.387  12
 -13   5  -3 266.125 143.371  16
 -13  -5  -3 195.711 114.702  18
  13   5   3 4.66377 48.8592  11
  13  -5   3 210.722 96.1432  17
  14   5   3 118.492 109.401  11
 -14   5  -3 275.034 131.942   5
  14  -5   3 402.767 119.686  12
  14   5   3 270.914 111.345  12
  14  -5   3 380.789 120.930  17
 -14   5  -3 396.686 164.585  16
 -14  -5  -3 225.190 118.843  18
 -15   5  -3 230.759 117.775  16
  15   5   3 12.4299 50.8532  11
  15  -5   3 140.615 78.2607  12
  15  -5   3 141.702 66.9777  17
 -15  -5  -3 114.660 88.3458  18
 -16  -5  -3 145.302 96.7298  18
 -16   5  -3 150.261 137.950  16
  16  -5   3-183.854 82.0874  12
  16  -5   3 91.1126 77.9354  17
  16   5   3 15.1304 54.0123  11
  17   5   3 165.380 100.101  11
  17  -5   3 529.001 121.187  12
 -17  -5  -3 435.407 151.408  18
 -17   5  -3 470.256 169.141  16
  17  -5   3 608.349 134.336  17
  18   5   3-39.2056 57.5751   6
  18  -5   3 169.051 64.7012  12
  18   5   3 57.5104 69.4472  11
  18  -5   3 143.565 55.4941  17
 -18  -5  -3 155.443 98.0778  18
 -18   5  -3 100.487 106.299  16
  19  -5   3 95.4559 61.6944  17
  19   5   3 23.0282 49.6335  11
 -19  -5  -3 91.8932 75.1934  18
 -19   5  -3 14.3009 88.3584  16
  20   5   3 76.6455 66.6858  11
 -20  -5  -3 111.209 64.3674  18
  21   5   3 71.9425 62.6436  11
 -21  -5  -3 87.8484 63.5894  18
  20  -6  -3 10.2614 23.7253  12
  19  -6  -3 178.951 73.0184  12
 -19  -6   3 204.780 79.0414  18
  19   6  -3 132.927 56.1273  11
  18  -6  -3 56.6850 45.6726  12
  18   6  -3 46.3754 50.3280  11
 -18   6   3-41.8135 52.0299   5
 -18  -6   3-108.247 65.4926  18
  17  -6  -3 594.542 136.954  12
 -17   6   3 777.837 184.307   5
  17   6  -3 98.0586 68.9408  11
 -17  -6   3 662.407 153.711  18
 -16  -6   3-12.6659 46.2393  18
  16  -6  -3 53.8696 68.4997  12
 -16   6   3 58.5189 70.6175   5
  16   6  -3-14.5199 74.3355  11
 -15  -6   3-103.857 79.2315  18
  15  -6  -3 100.129 75.9206  12
 -15   6   3-43.7075 64.7943   5
 -14   6   3-10.9318 56.3407   5
 -14   6   3-55.6294 73.0622   7
 -14  -6   3-12.9861 46.5995  18
  14  -6  -3-0.87153 44.6943  12
  13  -6  -3 319.026 118.802  12
 -13   6   3 378.233 155.348   7
 -13  -6   3 229.990 138.010  18
 -13   6   3 430.468 163.949   5
  12  -6  -3 648.626 163.199  12
 -12   6   3 671.342 205.198   7
 -12   6   3 656.302 192.165   5
 -12  -6   3 228.615 123.060  18
  11  -6  -3 784.322 180.472  12
 -11   6   3 674.887 198.584   5
 -11  -6   3 438.656 177.062  18
 -10  -6   3 334.475 144.370  18
  10  -6  -3 750.130 175.793  12
 -10   6   3 426.965 162.189   5
  -9   6   3-29.8457 62.9868   5
   9  -6  -3 36.6955 54.7712  12
  -9  -6   3 9.34483 62.2567  18
  -8   6   3 647.786 194.637   5
   8  -6  -3 450.171 127.640  12
  -8  -6   3 316.329 133.608  18
  -7  -6   3 107.380 60.0200  18
   7   6  -3 221.678 182.758   3
  -7   6   3-128.980 116.297   2
  -7  -6   3 388.443 217.670   4
   7  -6  -3 418.946 128.662  12
  -7  -6   3-192.810 155.065  14
   7   6  -3 192.058 118.648   5
  -7   6   3 179.959 102.249   5
  -7   6   3 897.455 334.177   1
   7   6  -3 321.175 193.903  15
   6  -6  -3 314.022 113.672  12
  -6   6   3-1.13229 59.7222   2
  -6  -6   3 752.452 293.896  14
   6   6  -3 317.168 131.973   5
   6  -6  -3 104.712 109.787  13
   6   6  -3 336.304 200.268  15
  -6  -6   3 354.777 120.315  18
  -6   6   3 614.349 276.758   1
  -6   6   3 375.927 154.319   5
  -6  -6   3-137.748 144.985   4
   5  -6  -3-232.093 142.747  13
  -5  -6   3 152.682 94.5938  18
  -5  -6   3-24.9990 86.7540   4
   5  -6  -3 97.4587 59.8638  12
  -5   6   3 120.783 83.7929   5
  -5   6   3-218.112 172.754   1
   5   6  -3 191.244 134.608  15
  -5  -6   3 150.008 135.801  14
   5   6  -3 195.619 97.2732   5
  -4  -6   3 142.044 139.227  14
  -4  -6   3 415.366 143.121  18
   4   6  -3 287.204 131.242   5
   4   6  -3 493.361 237.156  15
  -4  -6   3 417.282 216.373   4
   4  -6  -3 165.556 90.8205  12
   4  -6  -3 319.654 162.093  13
  -4   6   3 188.845 98.0204   5
   3   6  -3 1470.10 408.557  15
  -3   6   3 1632.22 293.337   5
   3  -6  -3 1376.59 220.689  12
   3  -6  -3 1569.79 342.919  13
   3   6  -3 1802.78 289.681   5
  -3   6   3 1369.86 422.870  15
  -3  -6   3 1406.78 394.499   4
  -3  -6   3 1604.02 411.819  14
  -3  -6   3 1395.04 256.868  18
   2   6  -3 1026.31 349.889  15
  -2   6   3 1136.85 234.516   5
  -2  -6   3 1223.08 334.680   4
   2  -6  -3 1686.77 367.673  13
   2   6  -3 1078.68 233.601   5
  -2  -6   3 1130.08 216.923  18
  -2   6   3 1148.90 359.149  15
   1  -6  -3 678.506 246.185  14
  -1   6   3 728.100 189.310   5
  -1  -6   3 390.865 280.390   4
   1   6  -3 757.999 302.371  15
   1  -6  -3 588.959 219.490  13
   1   6  -3 563.948 163.837   5
  -1  -6   3 665.096 169.947  18
  -1   6   3 1018.03 324.494  15
   0  -6   3 35.9725 55.8384  18
   0  -6  -3-73.7411 92.0473  13
   0   6   3 42.4219 61.7850   5
   0   6  -3-3.93333 63.0563   5
   0   6  -3-156.089 150.491  15
   0   6   3 14.8765 51.3922   6
   0  -6  -3-200.275 143.505  14
   0   6   3 73.4097 113.454  15
   1  -6   3 380.135 126.540  18
  -1   6  -3 245.345 161.283  15
   1   6   3 44.4285 105.240  15
  -1  -6  -3-97.8210 106.120  14
   1   6   3 131.295 78.9746   5
  -1  -6  -3-283.487 154.566  13
  -1   6  -3 318.207 127.004   5
   2  -6   3 1951.65 282.508  18
  -2   6  -3 1495.25 396.701  15
   2   6   3 1953.52 471.758  15
  -2  -6  -3 1573.36 356.117  13
  -2  -6  -3 1505.11 392.811  14
  -2   6  -3 1506.58 272.174   5
   2   6   3 1927.93 301.356   5
   3  -6   3-44.4196 80.5699  12
  -3   6  -3 167.040 142.481  15
  -3  -6  -3 182.707 83.9386  13
  -3   6  -3-6.98096 71.5915   5
   3   6   3-62.9560 109.271  15
  -3  -6  -3-93.6378 70.3329  18
   3  -6   3-18.2578 39.9868  18
  -3  -6  -3-172.629 142.644  14
  -4  -6  -3 633.210 259.012  14
   4  -6   3 292.149 112.692  12
  -4  -6  -3 268.528 158.930  13
  -4   6  -3 226.815 116.002   5
  -4   6  -3 641.841 248.824  15
   4   6   3 438.058 228.080  15
  -4  -6  -3 424.779 139.962  18
  -5   6  -3 1101.23 344.789  15
  -5   6  -3 679.319 173.001   5
   5   6   3 683.736 284.138  15
   5   6   3 796.486 329.501   3
  -5  -6  -3 863.708 277.946  13
   5  -6   3 927.589 178.162  17
   5  -6   3 777.901 165.656  12
  -5  -6  -3 827.995 195.782  18
  -5  -6  -3 509.231 262.052  14
   6   6   3 456.854 239.152  15
   6  -6   3 339.929 110.737  17
   6  -6   3 92.7680 63.7076  12
  -6  -6  -3 348.358 198.808  14
   6   6   3 291.800 205.752   3
  -6  -6  -3 298.414 127.909  18
  -6   6  -3 109.466 128.758  15
  -6   6  -3 161.918 88.7902   5
  -6  -6  -3 210.907 150.930  13
   7  -6   3 117.830 69.2870  17
   7   6   3-80.8015 128.404   3
  -7   6  -3 190.350 117.074   5
  -7  -6  -3 7.16920 43.8586  18
   7  -6   3 231.267 86.7410  12
   8  -6   3-8.17880 39.7406  12
   8  -6   3-41.0902 64.1174  17
   8   6   3 45.8598 75.6683  11
  -8  -6  -3 84.5588 78.2982  18
   9  -6   3 415.551 128.531  12
   9   6   3 83.5650 113.993  11
  -9   6  -3 286.511 141.018   5
  -9  -6  -3 379.143 143.631  18
   9  -6   3 414.224 122.169  17
 -10  -6  -3 58.4801 92.1136  18
 -10   6  -3 130.894 88.1933   5
 -10   6  -3 89.3355 67.6878  16
  10  -6   3 127.299 76.6682  12
  10  -6   3 92.1702 59.8033  17
  10   6   3 145.360 93.8561  11
 -11   6  -3 47.7802 75.5470   5
  11  -6   3 204.522 87.6746  17
  11  -6   3 112.257 69.8529  12
 -11   6  -3 389.822 144.339  16
  11   6   3 108.497 91.9688  11
 -11  -6  -3 140.185 93.9635  18
  12  -6   3 20.0590 34.7848  17
  12  -6   3-29.4868 47.7852  12
 -12   6  -3-94.9098 76.5746   5
  12   6   3 47.5551 51.7776  11
 -12  -6  -3 18.4442 61.0597  18
 -12   6  -3 58.1763 67.9479  16
  13   6   3 1.79160 72.1610  11
 -13   6  -3-60.5893 73.8152   5
 -13   6  -3 22.7251 100.122  16
 -13  -6  -3 12.4996 50.8600  18
  13  -6   3 29.2603 44.2758  12
  13  -6   3 25.7209 42.0475  17
 -14   6  -3 42.9080 62.5280   5
  14   6   3-13.2188 56.6731  11
 -14  -6  -3-15.8341 67.5188  18
  14  -6   3 80.6982 70.2345  12
 -14   6  -3 68.2484 75.0874  16
  14  -6   3-62.1143 52.6731  17
  15  -6   3 128.045 62.4636  17
  15   6   3 55.0621 86.1548   6
 -15  -6  -3 220.509 110.258  18
  15  -6   3 26.3712 29.6593  12
  15   6   3 111.145 80.4125  11
 -15   6  -3 312.842 126.101  16
 -15   6  -3 193.782 102.150   5
  16   6   3 29.9883 55.8860  11
  16  -6   3-23.7571 34.8794  17
 -16  -6  -3 137.533 93.3172  18
 -16   6  -3 83.4439 47.9049  16
  16   6   3 31.3052 82.7452   6
  17   6   3 50.7346 71.2145   6
 -17  -6  -3 288.282 114.084  18
  17   6   3 65.4774 63.3682  11
 -17   6  -3 236.888 116.247  16
 -18  -6  -3-16.0909 39.8126  18
  18   6   3 96.4786 65.4698  11
 -18   6  -3 42.4678 54.5866  16
  19   6   3 25.1219 37.9782  11
 -19  -6  -3 54.6173 59.7050  18
  17  -7  -3 161.833 56.6359  12
 -17  -7   3 163.009 66.1932  18
 -16  -7   3 152.514 66.2412  18
  16  -7  -3 233.652 73.6550  12
 -16   7   3 132.871 80.3472   5
 -16   7   3-37.9437 50.1600   9
 -15   7   3 182.542 94.1142   5
  15  -7  -3 227.664 81.3098  12
 -15   7   3 19.3217 50.8802   9
 -15  -7   3 125.815 89.2410  18
  14  -7  -3-10.2203 39.6804  12
 -14  -7   3-36.9215 50.7332  18
 -14   7   3 55.2948 59.1009   5
 -13   7   3 30.9565 61.7272   5
  13  -7  -3 101.425 65.4200  12
 -13   7   3-30.9121 57.0439   7
 -13  -7   3-9.12224 50.6989  18
  12  -7  -3 27.8034 53.8526  12
 -12   7   3 18.5104 61.5431   5
 -12   7   3-28.6649 58.9358   7
 -12  -7   3 156.892 90.1627  18
  11  -7  -3 3.65553 51.0868  12
 -11   7   3-3.64144 48.9109   5
 -11   7   3 79.3627 84.2471   7
 -11  -7   3 1.08411 71.1151  18
 -10  -7   3-67.5591 75.6805  18
  10  -7  -3 52.6736 61.2664  12
 -10   7   3 8.15169 68.9696   5
   9  -7  -3-6.89338 34.0678  12
  -9   7   3 64.7810 52.7055   5
  -8  -7   3 63.8539 59.6068  18
  -8   7   3 82.1122 98.3927   5
   8  -7  -3 135.724 77.1179  12
   7  -7  -3 27.3862 43.2401  12
  -7   7   3 51.2319 78.8639   5
  -7  -7   3-31.2085 64.4084  18
  -6   7   3-20.4469 61.7885   5
  -6  -7   3 10.5401 47.3110  18
   6  -7  -3 129.941 86.8271  12
   5   7  -3-44.3480 53.7889   5
  -5   7   3 67.8316 69.8237   5
  -5  -7   3-36.5625 52.7411  18
   5  -7  -3 64.7839 64.3369  12
   4   7  -3 175.940 109.592   5
  -4  -7   3 199.754 98.7585  18
   4  -7  -3 397.049 121.753  12
  -4   7   3 339.296 145.439   5
   3   7  -3 745.163 193.264   5
  -3   7   3 788.211 211.636   5
   3  -7  -3 699.137 160.103  12
  -3  -7   3 1089.94 228.210  18
   2  -7  -3-10.1192 34.4562  12
   2   7  -3-46.8257 87.7436   5
  -2  -7   3 98.0374 79.3575  18
  -2   7   3 65.7389 98.9202   5
   1   7  -3 92.1097 86.2643   5
  -1   7   3 0.63599 116.917   5
   1  -7  -3 53.5796 56.7141  12
  -1  -7   3 167.696 99.4057  18
   0   7   3 36.4300 64.0891   6
   0   7   3 183.703 120.690   5
   0   7  -3 208.761 113.437   5
   0  -7   3 158.010 89.8927  18
  -1   7  -3 714.531 196.135   5
   1  -7   3 610.707 162.788  12
   1   7   3 553.558 169.972   5
   1  -7   3 1073.67 212.095  18
   2   7   3 247.765 116.687   5
  -2   7  -3 99.5839 100.485   5
   2  -7   3 12.2523 45.0300  18
   2   7   3 119.533 92.0896   6
   2  -7   3 4.70791 45.5421  12
   3   7   3-86.0224 80.6538   6
   3  -7   3 69.9128 47.2177  12
   3  -7   3 11.9249 41.9909  17
  -4   7  -3 169.264 120.022   5
   4  -7   3 197.669 81.2957  12
   4   7   3 29.3876 60.9324   6
   4  -7   3 134.369 72.1091  17
  -5   7  -3 53.2934 66.7461   5
   5  -7   3 94.8319 72.1620  17
   5  -7   3-28.6555 59.0638  12
  -5  -7  -3 228.418 106.392  18
   5   7   3 25.0042 73.0594   6
  -6   7  -3 30.0720 67.6526   5
   6  -7   3 48.8151 46.4386  12
   6  -7   3-10.8443 36.5080  17
  -6  -7  -3-24.3480 64.8521  18
   7  -7   3 36.5486 45.3146  17
   7  -7   3 165.210 103.872  12
  -7   7  -3 108.127 88.9253   5
  -7  -7  -3 25.2629 54.3720  18
   8  -7   3 93.9690 66.3368  17
  -8  -7  -3-3.86057 44.4669  18
  -8   7  -3-8.68346 67.5055   5
   8  -7   3 38.9528 47.2924  12
  -9   7  -3 43.2900 65.0969   5
   9  -7   3 118.367 65.0149  17
   9  -7   3-7.37767 34.4799  12
  -9  -7  -3 65.2980 69.3388  18
  10   7   3-111.921 76.0628   6
  10  -7   3-8.89001 35.1600  12
  10  -7   3 125.547 66.0010  17
 -10  -7  -3 86.4875 86.7488  18
 -10   7  -3 97.4531 77.1969   5
 -11  -7  -3-60.6165 88.0082  18
 -11   7  -3-50.2304 91.4329   5
  11  -7   3 43.5994 44.2192  17
  11  -7   3 64.5632 51.4750  12
  11   7   3 24.2584 73.6261   6
  12   7   3-3.41186 67.2857   6
 -12   7  -3 71.4817 52.6127   5
  12  -7   3 143.638 79.6720  12
 -12  -7  -3 149.881 92.4153  18
  13   7   3-50.6702 54.6228   6
  13  -7   3 9.03347 45.6636  12
 -13  -7  -3-7.77708 46.0019  18
  14   7   3 42.5574 56.7877   6
 -14   7  -3 96.6632 81.6704   5
 -14  -7  -3-22.4484 61.7950  18
 -15  -7  -3-41.3537 61.0999  18
  15   7   3-14.1505 42.2018   6
  16   7   3 19.5268 37.6191   6
 -16  -7  -3-110.745 62.7932  18
 -13   8   3 47.7316 39.3590   9
 -13  -8   3 242.935 91.1411  18
  13  -8  -3 339.949 85.5580  12
 -13   8   3 172.632 76.3242   5
  13   8  -3-32.5282 53.5304   6
 -12   8   3 165.118 84.3348   5
 -12   8   3-36.7734 37.7585   9
 -12  -8   3 72.3488 58.6722  18
  12  -8  -3 178.486 76.7133  12
 -11   8   3 83.2178 66.6122   5
 -11  -8   3 48.9317 60.1609  18
  11  -8  -3 112.232 65.1698  12
 -11   8   3-5.53665 34.6520   7
 -10  -8   3-11.8368 41.4945  18
  10  -8  -3-12.6226 31.2559  12
 -10   8   3 49.3292 59.1247   7
 -10   8   3 111.629 75.1663   5
   9  -8  -3 44.6872 44.5636  12
  -9  -8   3-19.6654 44.2085  18
  -9   8   3-58.2969 53.2469   5
  -8   8   3 297.166 121.986   5
  -8  -8   3 231.867 103.873  18
   8  -8  -3 397.265 110.385  12
  -7   8   3 2.11030 48.7226   5
  -7  -8   3 89.8793 64.4206  18
   7  -8  -3 43.7939 48.4733  12
  -6   8   3 8.12644 56.2351   5
   6  -8  -3 28.6979 40.1216  12
  -6  -8   3 31.9065 52.0930  18
  -5   8   3 443.170 150.353   5
   5   8  -3 230.185 101.605   5
   5  -8  -3 402.366 112.903  12
  -5  -8   3 346.945 129.414  18
  -4   8   3 126.125 86.2941   5
   4   8  -3 415.280 134.810   5
  -4  -8   3 274.962 99.7348  18
   4  -8  -3 393.569 111.447  12
   3  -8  -3-9.57943 35.5268  12
  -3  -8   3-0.75503 43.0002  12
  -3   8   3 10.0091 70.9074   5
   3   8  -3 77.4104 68.4629   5
  -3  -8   3-149.532 81.9802  18
   2   8  -3 30.5207 69.5376   5
   2  -8  -3 28.1253 45.9470  12
  -2  -8   3-37.8406 45.6485  12
  -2  -8   3 73.1498 60.9626  18
  -2   8   3 24.2673 65.3011   5
  -1   8   3 117.314 84.9453   5
  -1  -8   3 117.706 83.6812  18
   1  -8  -3 92.9591 61.5573  12
   1   8  -3 72.6494 70.2721   5
  -1  -8   3 58.8716 44.4586  12
   0  -8   3 62.9613 59.3731  17
   0  -8   3-56.9860 52.1153  12
   0   8  -3 61.1340 65.3285   5
   0   8   3 67.0853 53.1657   5
   0  -8  -3 9.69946 52.1980  12
  -1   8  -3 222.702 103.678   5
  -1  -8  -3 272.266 100.016  12
   1  -8   3 237.896 88.8829  17
   1  -8   3 170.018 93.6482  12
   2  -8   3 638.387 146.593  12
  -2   8  -3 553.961 167.280   5
  -2  -8  -3 528.214 137.053  12
   2  -8   3 461.179 115.038  17
  -3   8  -3 123.069 75.6554   5
   3   8   3 226.096 104.324   6
   3  -8   3 151.798 62.3528  12
  -3  -8  -3 4.19510 56.6564  12
   3  -8   3 79.2666 53.1538  17
   4  -8   3 133.691 48.3250  17
  -4   8  -3 26.6555 50.1993   5
   4  -8   3 77.1644 45.8083  12
   4   8   3 13.6819 47.6816   6
  -5   8  -3 129.268 88.1208   5
   5  -8   3 154.459 59.2177  12
   5   8   3-23.2232 64.9343   6
   5  -8   3 239.349 84.6998  17
   6  -8   3 1191.93 182.960  12
  -6   8  -3 991.544 209.542   5
   7  -8   3 168.544 70.8264  12
   7   8   3-6.65912 77.9632   6
  -7   8  -3 122.050 69.1701   5
   8  -8   3 235.933 75.0711  12
  -8  -8  -3 162.757 73.9712  18
  -8   8  -3 310.411 119.471   5
  -9  -8  -3 77.8507 55.9960  18
  -9   8  -3 9.69850 51.3185   5
   9   8   3 5.64298 67.6699   6
   9  -8   3 192.711 69.1125  12
  10   8   3 1.31666 40.3458   6
 -10  -8  -3 16.9883 41.0279  18
 -11   8  -3 175.825 82.3164   5
 -11  -8  -3 104.329 57.2560  18
  11   8   3-61.6691 72.1238   6
  12   8   3 47.1704 47.6833   6
 -12   8  -3 25.3660 63.8437   5
   6  -9  -3 34.1626 27.8952  12
   5  -9  -3 81.7183 61.6239  12
   4  -9  -3-29.9204 35.0056  12
  -4  -9   3 12.2516 31.7771  12
  -3  -9   3 45.4695 36.6683  12
   3  -9  -3 81.5371 48.7725  12
   2  -9  -3 76.1292 50.7507  12
  -2  -9   3 83.6061 49.4782  12
   1   9  -3-34.8183 46.1624   5
   1  -9  -3 76.4497 57.1582  12
  -1  -9   3 94.7891 62.1938  12
   0  -9   3 12.1733 38.7629  12
   0  -9  -3 94.8908 56.8644  12
   0   9  -3 71.2247 56.6906   5
  -1  -9  -3 51.2090 36.8475  12
   1  -9   3 8.78319 28.1125  12
  -1   9  -3 16.5818 47.7368   5
  -2   9  -3-60.5293 69.8388   5
  -2  -9  -3-22.4906 30.7173  12
  -3   9  -3 520.999 126.551   5
  -3  -9  -3 374.877 93.9916  12
  -4  -9  -3 56.6451 49.8993  12
  -4   9  -3-88.0012 60.6651   5
  -5  -9  -3 84.4345 45.9929  12
  -5   9  -3-123.250 67.2430   5
  -6   9  -3 66.8228 44.6149   5
  -6  -9  -3 1.89623 37.7755  12
  26   0  -4-49.7256 56.6267  12
  26   0  -4 29.0918 43.3204   8
 -26   0   4-13.8200 37.3495  10
  25   0  -4 181.283 70.2888  12
  25   0  -4 0.37461 50.6053   8
 -25   0   4 1.69569 67.7809  10
  24   0  -4 104.215 65.5600  12
 -24   0   4 35.3659 66.9206  10
  23   0  -4 75.5234 60.3527  12
  22   0  -4-17.7230 57.5557  12
  21   0  -4 220.340 84.1372  12
  20   0  -4 221.550 92.4420  12
  19   0  -4 65.9937 50.4610  12
  18   0  -4 256.636 98.1875  12
 -18   0   4 36.3219 75.2708   1
  17   0  -4 749.042 242.590   3
  17   0  -4 668.721 153.264  12
 -17   0   4 703.799 260.840   1
  16   0  -4 6898.07 468.306  12
 -16   0   4 6603.98 760.773   1
  16   0  -4 7086.01 824.600   3
 -16   0   4 7762.24 600.830   7
  16   0  -4 7021.67 722.902  13
  15   0  -4 2770.68 288.377  12
  15   0  -4 2683.61 506.193   3
 -15   0   4 2437.52 343.714   7
  15   0  -4 2468.69 413.432  13
 -15   0   4 2710.69 476.115   1
 -14   0   4 14.1468 90.9467   2
  14   0  -4 94.9988 97.3782  13
  14   0  -4 17.8381 32.4290  12
  14   0  -4-198.514 137.942   3
  13   0  -4 755.778 237.187   3
 -13   0   4 914.905 224.050   2
  13   0  -4 583.122 194.237  13
 -12   0   4 679.823 187.007   2
  12   0  -4 902.659 188.535  15
  12   0  -4 795.245 210.369  13
  12   0  -4 687.139 207.494   3
  11   0  -4 3577.34 367.048  15
  11   0  -4 3011.62 380.813  13
  11   0  -4 2745.79 414.552   3
 -11   0   4 3013.25 343.877  14
 -11   0   4 2947.69 366.506   2
  10   0  -4 2696.61 336.766  13
  10   0  -4 3032.99 397.398   3
  10   0  -4 3148.40 334.726  15
 -10   0   4 2766.37 311.031  14
 -10   0   4 2913.64 343.702   2
   9   0  -4 457.965 141.605  13
   9   0  -4 288.340 115.053   3
  -9   0   4 380.221 120.457   2
   8   0  -4 32.0189 46.8604  13
  -8   0   4 2.59342 30.8447  14
   8   0  -4 5.63441 63.6658   3
  -8   0   4-27.3740 39.8066   2
   7   0  -4 606.290 147.706  13
   7   0  -4 714.044 163.879   3
  -7   0   4 523.081 118.879   2
  -7   0   4 574.697 104.248  14
   6   0  -4 2334.74 252.682   3
   6   0  -4 2329.96 240.673  13
  -6   0   4 2350.99 233.587   2
  -6   0   4 2376.12 182.208  14
  -5   0   4 1051.85 98.1704  14
   5   0  -4 1141.62 161.272   3
   5   0  -4 1264.53 167.069  13
  -5   0   4 1233.31 159.172   2
   4   0  -4 14845.4 505.501  13
  -4   0   4 14762.2 515.104   4
   4   0  -4 14591.4 465.776   3
  -4   0   4 14784.9 517.946   2
  -4   0   4 14474.0 243.030  14
  -3   0   4 106.334 51.2854   2
   3   0  -4 160.268 41.3926   3
   3   0  -4 107.976 47.8565  13
  -3   0   4 133.350 54.1347   4
   2   0  -4 660.994 87.1522  13
  -2   0   4 626.447 96.9462   1
  -2   0   4 668.494 108.754   4
   2   0  -4 600.605 52.9126   3
  -1   0   4 207.001 52.6141   1
  -1   0   4 169.970 62.0957   4
   1   0  -4 201.277 48.6318  13
   0   0   4 72273.4 833.598   1
   1   0   4 512.825 86.3655   3
   2   0   4 18398.9 605.815   3
   3   0   4 1514.34 203.932   3
  -4   0  -4 11994.9 330.904  15
   4   0   4 11965.9 630.012   3
  -5   0  -4 504.261 51.9068  15
   5   0   4 756.582 184.230   3
   5   0   4 780.958 154.174   4
   6   0   4 91.8505 74.2919   4
   6   0   4 89.6028 85.7119   3
   7   0   4 1291.67 257.497   3
   8   0   4 11513.0 829.989   3
   9   0   4 700.670 243.234   3
  10   0   4 171.779 122.710   3
  11   0   4 44.6638 119.337   3
 -11   0  -4 82.7939 84.0154  14
 -12   0  -4 144.149 139.923  14
  12   0   4 145.366 130.153   3
  13   0   4 287.172 174.350   3
  13   0   4 153.925 59.7925  17
 -13   0  -4 149.745 124.828  14
  14   0   4-13.8810 29.7739  12
 -14   0  -4 90.1402 102.022  14
 -14   0  -4-44.4925 63.2071  16
  14   0   4-36.3860 93.2595   3
  14   0   4-18.9918 33.1922  17
  15   0   4 137.830 74.9037  17
 -15   0  -4 257.115 168.995  14
  15   0   4 178.764 75.1398  12
  15   0   4 196.128 163.399   3
 -15   0  -4 238.863 124.608  16
 -16   0  -4 182.928 115.400  16
 -16   0  -4 274.123 178.393  14
  16   0   4 219.580 84.3271  12
  16   0   4 276.472 158.084   3
  16   0   4 132.547 70.7248  17
  17   0   4 254.238 103.680  17
  17   0   4 300.005 128.479   8
  17   0   4 378.446 111.071  12
  17   0   4 369.057 218.604   3
 -17   0  -4 150.697 99.3660  16
 -17   0  -4 497.152 240.878  14
 -18   0  -4 864.284 232.489  16
  18   0   4 605.539 155.286  17
  18   0   4 825.823 172.242  12
  18   0   4 469.853 162.028   8
  19   0   4 135.817 116.945   8
  19   0   4 229.316 93.7145  12
  20   0   4 56.1729 47.5809   8
  20   0   4 65.8725 56.6001  12
  21   0   4 65.5892 63.7025   8
  21   0   4 37.7026 36.1608  12
  22   0   4 204.047 78.1935  12
  22   0   4 77.8085 67.8265   8
  23   0   4 221.238 97.2306   8
  24   0   4 31.2408 51.1084   8
  25   0   4 13.5562 36.1732   8
 -26  -1   4 7.03848 37.6663  10
  26  -1  -4-39.6964 33.4884  12
  26   1  -4 22.1307 36.6902   8
  26   1  -4-14.4063 26.1267  12
 -26   1   4 8.62156 37.2905  10
  25  -1  -4 31.8131 30.7024   8
  25   1  -4 9.01556 38.5744   8
  25  -1  -4 90.2302 58.3732  12
  25   1  -4 22.8640 33.0116  12
 -25  -1   4 77.9939 59.6204  10
 -25   1   4-45.0339 58.3230  10
 -24   1   4 35.9220 79.3096  10
  24  -1  -4 50.4591 47.5252  12
 -24  -1   4 63.7488 73.3198  10
  24   1  -4 90.7833 62.0130  12
 -23   1   4 53.5953 68.8181  10
  23   1  -4-1.85914 35.8007  12
  23  -1  -4 22.7117 49.7290  12
  22   1  -4 62.0500 62.8853  12
  22  -1  -4 27.0620 49.7125  12
  21  -1  -4 507.824 140.116  12
  21   1  -4 512.880 142.378  12
  20   1  -4 510.237 140.932  12
  20  -1  -4 467.642 139.653  12
  19   1  -4 46.4793 44.9785  12
  19  -1  -4 129.152 72.9354  12
  18  -1  -4 361.727 181.942  13
  18  -1  -4 406.037 124.661  12
  18   1  -4 267.004 101.813  12
 -18   1   4 289.441 175.559   1
 -17   1   4 1022.46 313.898   2
  17  -1  -4 1167.37 325.254  13
  17  -1  -4 1031.72 189.555  12
  17   1  -4 1001.26 184.262  12
 -17   1   4 1156.33 333.794   1
  17   1  -4 1420.98 391.785   3
 -17  -1   4 926.100 231.521   7
 -16  -1   4 826.227 197.462   7
 -16   1   4 1195.39 331.736   1
 -16   1   4 1019.80 214.838   7
  16  -1  -4 796.933 160.508  12
  16   1  -4 1140.25 341.110   3
  16   1  -4 1044.64 185.364  12
  16  -1  -4 1129.00 350.191   3
 -16   1   4 787.302 242.461   2
  16  -1  -4 688.424 242.597  13
 -15   1   4 74.7227 84.6826   2
 -15  -1   4 224.862 120.363   7
 -15   1   4 414.224 140.741   7
 -15   1   4 69.7685 88.5333   1
  15   1  -4 232.419 88.2599  12
  15  -1  -4 199.274 79.9376  12
  15   1  -4 138.380 122.975   3
  15  -1  -4 32.3256 68.8860  13
  15  -1  -4 125.587 119.426   3
  14  -1  -4 122.414 103.850  13
 -14   1   4 140.187 124.602   1
 -14  -1   4 110.657 73.9459   7
  14  -1  -4 223.713 91.9160  12
  14   1  -4 231.313 131.626   3
 -14   1   4 96.8141 75.6787   7
 -14   1   4 151.391 139.621   2
  14   1  -4 105.854 62.2157  12
  14  -1  -4 29.3596 92.8067   3
  13  -1  -4 2285.67 410.022   3
 -13   1   4 1934.79 372.328   1
  13  -1  -4 1688.76 325.543  13
 -13   1   4 1948.26 353.752   2
  13   1  -4 1923.61 399.721   3
 -12   1   4 485.970 189.095   1
 -12   1   4 645.303 208.653   2
  12   1  -4 534.625 165.410  15
  12  -1  -4 486.356 178.353  13
 -12  -1   4 582.938 177.825  14
  12   1  -4 545.328 219.182   3
  12   1  -4 416.221 149.478  13
  12  -1  -4 797.390 234.688   3
  11   1  -4 2003.99 281.257  15
  11  -1  -4 1849.74 329.524   3
 -11  -1   4 2042.56 311.066  14
  11  -1  -4 1786.39 310.168  13
 -11   1   4 2012.65 332.161   2
 -11   1   4 1914.68 336.675   1
  11   1  -4 2013.62 371.386   3
  11   1  -4 2101.09 317.026  13
 -10   1   4 62.3323 48.5791  14
 -10   1   4 58.0829 86.2334   2
 -10   1   4 38.9369 61.2757   1
 -10  -1   4 18.5550 38.5827  14
  10   1  -4 105.502 99.6336  15
  10  -1  -4 5.52030 57.4169  13
  10   1  -4 35.2453 46.7202  13
  10   1  -4 55.7629 76.8856   3
  10  -1  -4 12.9272 55.2658   3
 -10  -1   4-45.6251 42.6116   2
   9   1  -4 1157.84 213.706  15
   9   1  -4 1371.80 225.798  13
   9   1  -4 1218.80 251.669   3
  -9  -1   4 1422.90 236.846  14
   9  -1  -4 1327.32 248.236   3
   9  -1  -4 1264.08 228.163  13
  -9   1   4 1097.68 242.371   1
  -9   1   4 1247.57 241.672   2
  -9  -1   4 1271.30 180.654   2
   8   1  -4 225.753 121.671   3
  -8  -1   4 195.267 71.5272   2
   8   1  -4 188.874 79.7641  15
  -8  -1   4 289.294 102.934  14
   8   1  -4 230.831 89.2091  13
   8  -1  -4 180.204 88.2810  13
  -8   1   4 172.549 89.0632   1
   8  -1  -4 140.140 98.5569   3
  -8   1   4 176.654 89.0450   2
   7   1  -4 8592.80 529.828  15
   7   1  -4 9518.95 622.401   3
   7  -1  -4 9293.21 555.304  13
  -7   1   4 9213.06 593.662   1
   7  -1  -4 8886.23 531.924   3
  -7  -1   4 8900.77 388.339   2
   7   1  -4 8655.34 488.643  13
  -7   1   4 8926.99 572.667   2
  -6   1   4-17.4847 61.5730   1
   6   1  -4-40.4873 51.1852  15
  -6  -1   4-0.47178 20.9187   2
  -6  -1   4 40.9114 37.8747  14
   6   1  -4 28.0194 63.3556   3
   6  -1  -4 7.02462 44.4616  13
  -6   1   4 9.60534 64.2358   2
   6   1  -4-7.90038 31.7961  13
   6  -1  -4-20.0045 53.0586   3
  -5   1   4 4104.71 349.973   2
   5   1  -4 4353.73 354.931  15
  -5  -1   4 4312.02 305.091  14
   5  -1  -4 4310.64 344.914  13
  -5   1   4 4307.02 363.979   1
   5   1  -4 4776.90 384.318   3
  -5  -1   4 4467.13 213.877   2
   5   1  -4 4078.68 274.882  13
   4  -1  -4 451.666 113.379  13
  -4  -1   4 501.415 100.233  14
   4   1  -4 485.188 121.536  15
  -4   1   4 598.436 141.519   2
   4   1  -4 452.919 82.9467  13
  -4   1   4 437.427 56.0431   4
  -4   1   4 529.606 128.300   1
  -3  -1   4 35.9051 26.8560  14
   3   1  -4 39.9387 23.9579  13
  -3   1   4 33.2234 24.4925   4
  -3   1   4 2.33938 40.1327   1
  -2   1   4 32.7866 30.3393   4
   2  -1  -4 0.92336 18.2269  14
  -2   1   4-1.39353 35.9925   1
   2   1  -4 27.8518 18.8448  13
  -2  -1   4-10.1324 24.3009  14
  -2   1   4 15.9525 52.4234   2
  -1   1   4 7990.75 340.191   4
   1  -1  -4 7824.70 323.160  14
  -1   1   4 7445.50 408.566   2
  -1   1   4 7792.63 422.931   1
   0  -1  -4 2738.49 220.815  14
   0   1   4 2998.47 211.390   3
   0   1   4 2911.51 227.409   4
   0   1   4 2661.55 254.383   1
   0   1  -4 2910.10 249.496  15
  -1  -1  -4 1750.55 200.346  14
   1   1   4 1635.00 182.965   4
   1   1   4 1858.59 212.799   1
  -1   1  -4 1800.37 186.650  15
   1   1   4 1918.64 194.714   3
  -2   1  -4 311.656 79.7397  15
   2   1   4 231.635 85.8878   3
  -2  -1  -4 228.420 98.3863  14
   3   1   4 4278.78 364.677   3
  -3  -1  -4 4503.17 377.360  14
  -3   1  -4 4253.43 265.920  15
  -3   1  -4 4296.85 177.463   1
   3  -1   4 3986.25 328.784   4
  -4   1  -4 184.405 70.1059  15
   4  -1   4 95.3626 49.6267  13
  -4  -1  -4 118.897 83.3395  14
   4   1   4 197.172 89.2697   3
   4  -1   4 123.709 68.9701   4
   4  -1   4 134.986 79.8127   3
  -4   1  -4 162.993 45.1786   1
   5   1   4 160.082 113.012   3
  -5  -1  -4 254.673 113.284  14
  -5   1  -4 191.018 50.5376  15
  -5   1  -4 144.942 53.7042   1
   5  -1   4 180.807 95.5905   3
   5  -1   4 148.796 77.6078   4
  -6  -1  -4 197.509 104.095  14
   6  -1   4 287.430 92.7475  13
   6   1   4 150.669 102.330   3
  -6   1  -4 195.654 50.2287  15
   6  -1   4 221.949 117.590   3
   6  -1   4 162.827 94.1304   4
   7   1   4 4734.04 517.444   3
   7  -1   4 4626.29 506.567   3
   7  -1   4 5068.79 411.777   4
  -7  -1  -4 5100.66 523.022  14
   7  -1   4 5114.66 391.272  13
   8  -1   4 268.184 106.953  13
   8   1   4 296.898 159.842   3
  -8  -1  -4 300.872 142.162  14
   8  -1   4 283.577 104.487   4
   8  -1   4 205.519 141.351   3
   9   1   4 213.506 133.923   3
   9  -1   4 431.353 142.644  13
   9  -1   4 413.194 192.961   3
   9  -1   4 372.069 133.521   4
  -9  -1  -4 362.887 153.259  14
 -10  -1  -4 501.638 189.110  14
  10  -1   4 353.048 181.185   3
  10   1   4 400.773 186.028   3
  11   1   4 684.976 239.848   3
 -11   1  -4 799.662 198.760   1
 -11  -1  -4 671.555 239.770  14
  11  -1   4 513.873 208.810   3
  12   1   4 39.5944 91.8822   3
 -12   1  -4-51.8189 61.8273   1
  12  -1   4 29.2401 78.9501   3
 -12  -1  -4-45.8204 118.908  14
  13   1   4 68.7126 48.6125  17
  13   1   4-33.2281 66.1289   3
  13  -1   4-39.3397 85.8992   3
 -13   1  -4 39.0554 58.6971  16
 -13   1  -4-30.9298 56.0946   1
 -13  -1  -4 19.1216 77.9838  14
  13  -1   4 29.5879 59.8059  17
  14   1   4-33.0707 40.9360  17
 -14   1  -4-49.1340 65.7161  16
  14  -1   4-269.893 88.2804  12
  14   1   4 62.4890 51.1924  12
  14  -1   4 100.691 58.7203  17
  14   1   4 49.3055 100.088   3
 -14   1  -4-77.0482 85.0858   1
  14  -1   4 114.270 94.4644   3
 -14   1  -4-177.411 139.119  14
 -14  -1  -4-197.756 150.788  14
  15  -1   4 348.750 110.122  17
 -15  -1  -4 628.948 259.771  14
 -15   1  -4 382.661 226.475  14
  15  -1   4 296.216 91.4466  12
 -15   1  -4 269.142 129.009  16
  15   1   4 318.670 195.136   3
  15   1   4 314.819 105.226  17
  15   1   4 291.003 94.7368  12
  15  -1   4 108.585 126.354   3
  16   1   4 143.963 71.5286  12
 -16   1  -4 130.642 80.4464  16
  16  -1   4 95.7294 69.4836  12
 -16  -1  -4 164.899 140.701  14
  16  -1   4 178.484 88.6977   8
 -16   1  -4 282.562 184.030  14
  16   1   4 319.001 204.323   3
  16  -1   4 77.6284 56.8794  17
  16  -1   4 228.084 175.556   3
 -17   1  -4 127.663 100.945  16
 -17  -1  -4 102.002 125.946  14
  17   1   4 269.974 188.827   3
  17  -1   4 262.010 94.1797  12
  17  -1   4 279.233 101.694  17
  17  -1   4 86.2231 88.6861   8
  17   1   4 83.8679 76.8671   8
  17   1   4 221.471 78.8620  12
  17  -1   4 143.023 145.703   3
 -17   1  -4 188.655 157.468  14
  18  -1   4 85.6555 80.7319   8
 -18   1  -4 72.8652 110.602  16
  18  -1   4-191.761 84.1631  12
  18   1   4-19.7159 39.6662  12
  18   1   4 62.8012 49.2979   8
  18  -1   4 33.7411 42.1621  17
 -19   1  -4 42.4378 81.8715  16
  19  -1   4 24.7100 40.7240  12
  19  -1   4 43.0832 62.0320   8
  19   1   4 66.2037 56.5688  12
  19  -1   4 50.8529 46.5570  17
  19   1   4 74.7806 75.6068   8
  20  -1   4 50.1131 47.7855  12
 -20  -1  -4 150.274 112.122  18
  20  -1   4 24.3874 55.4955   8
  20   1   4-3.71101 70.0527   8
  20   1   4 46.2811 43.0112  12
  20  -1   4 8.98948 34.3708  17
 -21  -1  -4 193.719 107.075  18
  21   1   4 201.395 101.139  11
  21  -1   4 260.159 89.3393  12
  21   1   4 1.17229 73.1846   8
  21  -1   4 205.865 107.672   8
  21   1   4 334.573 106.759  12
 -22  -1  -4-13.8361 49.9741  18
  22   1   4 109.098 80.1788   8
  22  -1   4-24.5755 51.3588   8
  22   1   4-0.33752 28.1233  12
  23   1   4 263.258 89.3634  12
  23  -1   4 196.279 87.9650   8
  23   1   4 113.600 69.5280   8
  24   1   4 64.2746 75.4380   8
  24  -1   4-28.0015 40.6183   8
  25   1   4 112.622 59.5699   8
  25   2  -4 28.3611 41.8860   8
  25  -2  -4 114.274 63.2368  12
 -25  -2   4 47.5831 56.1413  10
 -25   2   4 18.5047 45.4144  10
  24  -2  -4 33.4702 33.5616  12
 -24   2   4-4.45256 61.8853  10
  24   2  -4 18.9914 44.3773  12
 -24  -2   4-40.4241 49.0355  10
  23  -2  -4-57.6911 49.0727  12
 -23  -2   4-0.93628 41.0534  10
  23   2  -4 15.3625 42.8772  12
 -23   2   4 27.3785 57.3874  10
  22   2  -4 119.561 78.7614  12
 -22   2   4 2.63071 60.5209  10
  22  -2  -4 197.703 91.5526  12
 -22  -2   4 107.611 68.4895  10
  21  -2  -4 283.908 101.716  12
  21   2  -4 433.257 130.134  12
  20  -2  -4 109.308 79.7951  12
  20   2  -4 121.882 70.5552  12
  19   2  -4 42.4274 61.3530  12
  19  -2  -4-38.2959 60.2157  12
  18  -2  -4 133.879 84.3368  12
  18   2  -4 87.6741 75.5434  12
 -17   2   4 911.315 296.510   2
 -17   2   4 850.820 310.335   1
  17  -2  -4 904.256 287.574  13
  17   2  -4 900.891 182.253  12
  17   2  -4 785.841 310.806   3
  17  -2  -4 933.087 191.848  12
 -16   2   4 2926.22 525.385   2
 -16   2   4 3794.76 414.388   5
  16   2  -4 3321.06 338.710  12
 -16   2   4 3230.39 569.325   1
 -16   2   4 4142.80 455.904   7
  16  -2  -4 3357.32 339.629  12
  16   2  -4 2884.82 585.835   3
  16  -2  -4 2929.23 492.901  13
 -16  -2   4 3653.18 441.498   7
 -15   2   4 539.192 181.804  16
 -15   2   4 588.242 172.592   7
 -15   2   4 564.818 238.077   2
  15  -2  -4 434.899 125.127  12
  15   2  -4 382.201 128.596  12
 -15  -2   4 355.874 139.791   7
  15  -2  -4 444.634 187.477  13
  15   2  -4 309.689 188.613   3
 -15   2   4 524.535 146.816   5
 -15   2   4 410.357 206.019   1
  14  -2  -4 761.146 155.308  12
 -14   2   4 710.203 185.708  16
 -14  -2   4 649.935 175.231   7
 -14   2   4 772.550 264.906   1
  14  -2  -4 644.614 231.406  13
 -14   2   4 510.392 220.965   2
  14   2  -4 687.842 148.932  12
  14   2  -4 723.661 272.231   3
 -14   2   4 616.794 181.385   7
 -14   2   4 628.025 173.676   5
 -13   2   4 146.872 115.693   2
 -13   2   4 182.579 122.377   1
 -13   2   4 115.536 67.8120   5
 -13   2   4 235.746 114.290  16
  13   2  -4 158.940 81.6845  12
  13  -2  -4 129.983 71.5682  12
  13   2  -4 171.909 161.350   3
  13  -2  -4 128.394 99.0254  13
 -13   2   4 341.861 126.880   7
 -13  -2   4 293.383 143.873  14
 -13  -2   4 50.7068 61.4116   7
 -12   2   4 471.839 201.326   2
 -12   2   4 491.422 194.176   1
  12   2  -4 284.796 137.188   3
  12   2  -4 605.925 166.837  15
 -12  -2   4 550.777 185.201  14
  12  -2  -4 504.117 182.146  13
  11  -2  -4 300.680 137.120  13
 -11   2   4 582.461 206.281   2
  11   2  -4 424.582 149.025  15
  11   2  -4 538.348 211.290   3
 -11  -2   4 293.974 144.272  14
 -11   2   4 346.085 158.748   1
 -10   2   4 6791.87 646.651   2
  10   2  -4 7187.00 724.736   3
 -10  -2   4 7514.84 646.723  14
  10  -2  -4 6833.59 603.142  13
 -10   2   4 6785.49 648.028   1
  10   2  -4 7200.96 591.889  15
   9  -2  -4 72.3792 72.3748  13
   9   2  -4 39.5627 66.5112  15
  -9   2   4 131.408 83.6289   1
  -9  -2   4 198.752 110.545  14
  -9   2   4 99.2691 104.721   2
   9   2  -4 80.5405 99.2970   3
  -8   2   4 86.2242 82.5137   2
   8  -2  -4 108.305 58.9455  13
  -8  -2   4 91.6952 84.1795  14
  -8   2   4 201.158 123.606   1
   8   2  -4 97.6425 88.1605   3
   8   2  -4 111.470 78.9875  15
   7   2  -4 293.299 151.436   3
  -7   2   4 132.148 71.6439   2
  -7   2   4 122.998 99.1489   1
  -7  -2   4 200.509 110.368  14
   7  -2  -4 220.489 99.6977  13
   7   2  -4 114.675 108.938  15
   6   2  -4 4321.00 414.101  15
   6  -2  -4 4558.74 419.197  13
  -6   2   4 4165.56 437.335   1
  -6   2   4 4660.43 448.461   2
  -6  -2   4 4268.30 410.949  14
   5   2  -4 2.24336 46.5240  15
  -5  -2   4 62.0036 67.1991  14
  -5   2   4 47.2157 52.5208   1
   5  -2  -4 20.4805 59.8790  13
  -5   2   4 56.0542 71.1065   2
  -4  -2   4 8528.95 539.050  14
   4  -2  -4 9246.66 553.386  13
  -4   2   4 8792.73 591.811   1
   4   2  -4 9151.08 575.178  15
  -4   2   4 8217.32 549.701   2
   3  -2  -4 67.9110 65.4666  13
  -3  -2   4 74.8555 69.4081  14
   3   2  -4 77.7723 65.0461  15
   3  -2  -4 63.6033 42.6284  14
  -3   2   4 42.8868 80.9817   2
  -3   2   4 61.2469 60.5355   1
  -2   2   4 13.0639 68.6544   1
   2  -2  -4 69.7732 58.1977  13
   2   2  -4 70.6365 53.1830  15
   2  -2  -4 42.9331 50.9863  14
  -2  -2   4 47.0890 56.8608  14
  -2   2   4 76.0567 57.3190   2
  -1  -2   4 27.9489 50.2112   4
   1  -2  -4-9.42801 38.2227  14
  -1  -2   4 17.5859 49.6911  14
  -1  -2   4 24.5318 12.0797  13
   1  -2  -4 38.3252 53.1513  13
  -1   2   4 50.1309 65.6396   2
  -1   2   4 67.4619 64.2287   1
   1   2  -4 37.4458 49.8671  15
  -1   2   4 56.7333 60.9415  15
   0   2   4 511.240 142.343   1
   0  -2  -4 335.453 104.440  14
   0  -2   4 409.844 118.618  14
   0  -2   4 359.213 110.196   4
   0   2  -4 375.792 116.990  15
   0   2   4 486.661 140.286  15
   1   2   4 13.4319 53.3333   1
   1  -2   4 53.4794 22.1619  13
  -1  -2  -4 66.4506 60.8801  14
   1  -2   4 63.3406 52.7084   4
   1   2   4 51.1732 76.9283  15
  -1   2  -4 133.621 76.3054  15
  -2   2  -4 15306.0 503.916   1
   2   2   4 15766.4 728.999  15
   2  -2   4 15205.2 703.424   4
   2  -2   4 15581.4 389.339  13
  -2  -2  -4 15905.3 761.231  14
  -2   2  -4 16162.1 690.448  15
   3   2   4 621.152 150.925  15
  -3  -2  -4 644.713 165.873  14
   3   2   4 402.969 136.829   3
   3  -2   4 583.973 94.4414  13
   3  -2   4 493.233 134.644   4
  -3   2  -4 534.415 98.9323   1
  -3   2  -4 739.621 150.073  15
   4  -2   4 4183.06 377.906   4
   4   2   4 4299.12 442.686   3
   4   2   4 3857.95 359.234  15
  -4   2  -4 4279.20 346.840  15
   4  -2   4 4332.93 283.512  13
  -4   2  -4 3970.15 282.127   1
  -4  -2  -4 4065.98 437.744  14
  -5  -2  -4 340.995 144.429  14
   5   2   4 326.768 104.710  15
   5  -2   4 322.695 117.055   4
   5   2   4 337.505 154.384   3
  -5   2  -4 350.286 113.827  15
  -5   2  -4 314.194 87.3675   1
  -6  -2  -4 1532.60 296.561  14
   6   2   4 1806.83 331.075   3
   6  -2   4 1926.19 230.421  13
  -6   2  -4 1782.66 217.606   1
   6   2   4 1785.46 244.745  15
   6  -2   4 1906.57 263.761   4
  -6   2  -4 2058.82 239.136  15
  -7   2  -4 167.772 71.1607  15
   7   2   4 107.486 65.1861  15
  -7   2  -4 143.861 69.2938   1
  -7  -2  -4 74.5861 112.822  14
   7  -2   4 153.899 79.2476  13
   7   2   4 154.027 115.456   3
   7  -2   4 183.271 94.7715   4
  -8  -2  -4 2321.69 404.936  14
   8  -2   4 3036.97 333.702  13
  -8   2  -4 2782.52 316.442   1
   8  -2   4 2962.59 336.770   4
   8   2   4 2475.22 431.187   3
  -9  -2  -4 1102.33 289.170  14
  -9   2  -4 1236.80 231.041   1
   9   2   4 1158.27 319.880   3
   9  -2   4 1431.33 247.641   4
   9  -2   4 1328.30 237.390  13
 -10  -2  -4 3259.65 519.111  14
  10  -2   4 3537.92 407.305  13
  10  -2   4 3918.25 414.930   4
  10   2   4 3106.29 521.631   3
 -10   2  -4 3359.72 396.296   1
  11   2   4 600.299 261.279   3
 -11  -2  -4 337.274 197.256  14
  11  -2   4 573.519 178.467  13
 -11   2  -4 651.132 199.066   1
  12  -2   4 4326.36 503.372  13
 -12  -2  -4 4551.49 655.593  14
  12   2   4 3679.90 619.792   3
  12  -2   4 4370.97 355.524  17
 -13  -2  -4 506.521 234.611  14
  13   2   4 838.443 154.304  12
  13  -2   4 944.166 173.112  17
 -13   2  -4 757.177 198.039  16
  13   2   4 624.002 256.883   3
  14   2   4-5.72072 107.974   3
 -14  -2  -4 141.125 136.977  14
  14   2   4 66.3658 53.8629  12
  14  -2   4 147.199 80.1277  12
  14  -2   4 90.9165 63.5489  17
 -14   2  -4-84.3002 76.9251  16
 -15   2  -4 85.1561 75.5675  16
  15  -2   4 78.9103 59.9333  17
  15   2   4-74.4082 108.007   3
 -15  -2  -4 176.815 155.340  14
  15   2   4-112.372 84.4814   8
  15   2   4 57.4996 53.2775  12
  15  -2   4 27.4747 39.2035  12
  16  -2   4 41.9504 42.3962  17
 -16   2  -4-67.0464 100.234  14
 -16  -2  -4 4.31163 83.2760  14
 -16   2  -4 110.578 111.301  16
  16   2   4 178.690 165.283   3
  16   2   4-30.3210 42.0843  12
  16  -2   4-27.0324 41.1563  12
  16   2   4 162.809 97.8264   8
  17   2   4 238.527 97.2338  12
 -17   2  -4 22.8817 53.0641  14
 -17   2  -4 317.086 149.049  16
  17  -2   4 74.8778 99.9794   8
  17   2   4 170.342 100.286   8
  17  -2   4 201.367 90.1578  12
  17  -2   4 315.001 109.212  17
 -18   2  -4 353.683 167.577  16
  18  -2   4 436.928 124.011  12
  18   2   4 203.374 121.411   8
  18  -2   4 370.811 123.724  17
  18  -2   4 223.033 119.083   8
  18   2   4 450.327 134.070  12
 -18  -2  -4 447.964 165.264  18
  19  -2   4 53.6826 46.3313  17
 -19   2  -4 66.1962 89.9122  16
  19   2   4 24.0941 61.1054  12
  19  -2   4 54.6801 70.1979  12
 -19  -2  -4-20.0486 54.4900  18
  19   2   4 0.62859 70.4985   8
 -20   2  -4 47.2175 81.1139  16
  20   2   4-41.6402 60.2433   8
  20   2   4 2.01750 35.5767  12
  20   2   4 95.7422 77.9229  11
 -20  -2  -4-1.63679 45.3825  18
  20  -2   4-9.20268 34.2461  12
  20  -2   4-21.1087 44.7490  17
  21  -2   4 180.618 92.9181  17
  21   2   4 108.533 88.8748   8
  21   2   4 242.435 90.3332  12
 -21  -2  -4 169.061 96.4674  18
  21   2   4 87.7940 86.5349  11
  22   2   4 234.287 118.786   8
 -22  -2  -4 172.929 86.3193  18
  23   2   4 110.859 53.9387  12
  23   2   4 10.1541 65.5868   8
  23   2   4-37.8737 67.4481  11
 -23  -2  -4 57.6585 55.3273  18
  24   2   4 234.030 99.7473   8
  25   2   4 29.9035 37.7083   8
  25   3  -4 12.5910 28.1413  12
  24  -3  -4 86.1802 56.5004  12
  24   3  -4 9.03165 34.7072   8
  24   3  -4 80.3114 50.3079  12
 -23  -3   4 29.1001 42.8439  10
  23  -3  -4 9.27607 27.2344  12
  23   3  -4 61.3525 63.7027   8
  23   3  -4 54.8021 58.3721  12
 -22  -3   4-103.943 70.1708  10
  22  -3  -4 4.26185 32.5603  12
  22   3  -4 77.8158 53.2527  12
 -22   3   4-131.653 78.3348  10
 -21  -3   4 90.2125 70.8836  10
  21   3  -4 293.910 108.009  12
  21  -3  -4 253.326 101.182  12
 -21   3   4-44.2715 54.6219  10
  20  -3  -4 336.924 117.720  12
 -20  -3   4 215.188 127.278  10
  20   3  -4 233.163 107.474  12
 -20   3   4 12.4321 51.7826  10
 -19   3   4-17.9695 45.4440  10
  19   3  -4 12.2674 43.7546  12
  19  -3  -4 53.0778 63.0606  12
  18   3  -4 77.4503 64.6194  12
  18  -3  -4 9.50063 43.1186  12
 -18  -3   4 29.8036 73.6678  18
  17   3  -4 409.283 128.732  12
 -17   3   4 633.054 179.695   5
  17  -3  -4 445.319 133.846  12
 -17  -3   4 612.412 169.217  18
  16  -3  -4 325.915 110.620  12
 -16   3   4 345.186 126.521   5
 -16  -3   4 525.779 167.976  18
  16   3  -4 673.563 295.255   3
  16  -3  -4 347.639 179.832  13
 -16   3   4 337.618 201.386   1
 -16   3   4 273.066 138.167   7
 -16   3   4 85.6158 106.607   2
  16   3  -4 304.293 110.969  12
 -16   3   4 342.018 146.118  16
 -15   3   4 195.623 103.740   5
 -15   3   4-59.5363 88.7266   2
  15  -3  -4 280.383 159.022  13
  15   3  -4 110.051 58.6106  12
  15   3  -4 111.004 124.659   3
  15  -3  -4 125.520 82.6918  12
 -15   3   4 324.357 138.203   7
 -15   3   4 417.721 216.103   1
 -15  -3   4 204.158 102.964  18
 -15   3   4 64.4836 81.1526  16
  14  -3  -4-17.6772 52.4526  13
  14   3  -4-13.0192 69.0385   3
 -14   3   4 57.8530 85.9322   5
 -14  -3   4 95.1741 88.1104  18
 -14   3   4-94.0817 111.474   1
 -14   3   4 73.5962 114.279   2
 -14   3   4-9.64446 64.2115   7
  14  -3  -4 106.577 79.2950  12
  14   3  -4 74.6272 51.6131  12
 -14   3   4 29.3318 64.4857  16
 -13   3   4 687.522 241.822   2
 -13   3   4 603.171 232.278   1
 -13   3   4 976.656 218.338  16
  13   3  -4 627.313 260.441   3
  13  -3  -4 954.272 181.509  12
  13   3  -4 1012.90 184.987  12
 -13  -3   4 899.967 203.235  18
 -13   3   4 764.037 200.023   7
 -13  -3   4 1102.96 313.412  14
 -13   3   4 871.573 218.913   5
  13  -3  -4 618.291 232.493  13
  12  -3  -4 36.4202 69.9680  13
 -12   3   4 144.153 105.083   5
  12   3  -4 161.891 81.6510  12
 -12   3   4 11.0476 65.9205   2
 -12   3   4 94.1242 77.5438  16
  12  -3  -4 197.452 84.2906  12
 -12   3   4 277.476 122.236   7
  12   3  -4 232.389 130.666  15
 -12  -3   4 306.424 157.064  14
  12   3  -4 11.4436 78.2637   3
 -12  -3   4 73.4288 49.5703  18
 -12   3   4 116.634 117.911   1
 -11   3   4 1842.38 381.321   2
  11   3  -4 2714.42 419.079  15
  11  -3  -4 2108.89 252.150  12
  11  -3  -4 2008.85 372.759  13
 -11  -3   4 2235.52 421.751  14
  11   3  -4 1850.78 423.204   3
 -11   3   4 2201.83 302.625   5
 -11   3   4 2137.89 323.259   7
  11   3  -4 1913.07 240.409  12
 -11   3   4 1740.61 385.399   1
 -11  -3   4 2193.04 291.301  18
  10  -3  -4 575.374 199.988  13
 -10   3   4 428.470 201.296   2
  10   3  -4 316.114 156.830  15
 -10   3   4 338.783 155.232   1
 -10  -3   4 317.609 159.897  14
  10   3  -4 364.632 220.659   3
   9   3  -4 9.22488 66.9461   3
   9   3  -4-22.8997 77.7503  15
  -9   3   4 53.5819 97.4216   1
   9  -3  -4 38.3665 65.2985  13
  -9   3   4 50.5585 86.2521   2
  -9  -3   4-5.55773 71.9478  14
   8   3  -4 361.376 166.280   3
  -8   3   4 814.062 237.540   2
   8  -3  -4 523.554 179.584  13
  -8   3   4 503.443 186.274   1
   8   3  -4 611.581 199.455  15
  -8  -3   4 634.602 211.510  14
  -7   3   4 3260.36 460.740   1
  -7  -3   4 4061.93 484.657  14
   7  -3  -4 3716.85 435.697  13
  -7   3   4 3550.07 461.699   2
   7   3  -4 3708.09 456.601  15
   6  -3  -4 48.9604 73.5837  13
  -6  -3   4 114.003 93.0686  14
   6   3  -4 95.9688 81.4336  15
  -6   3   4 91.0008 111.375   2
  -6   3   4 142.069 124.565   1
  -5  -3   4 558.720 178.877  14
  -5   3   4 654.913 198.364   1
  -5   3   4 340.907 132.404   2
   5  -3  -4 538.109 162.959  13
   5   3  -4 579.694 183.147  15
  -4   3   4-28.0393 58.0955   2
   4  -3  -4 20.4455 38.4696  14
   4  -3  -4-154.722 92.4445  13
   4   3  -4 83.1079 71.9945  15
  -4  -3   4-29.2762 48.8442  14
  -4   3   4-49.5756 107.074   1
  -3   3   4 6834.59 555.469   2
  -3   3   4 6719.31 606.600  15
   3   3  -4 6766.82 577.913  15
   3  -3  -4 6799.61 540.198  13
  -3  -3   4 6628.22 560.954  14
   3  -3  -4 7126.39 511.736  14
  -3   3   4 6240.69 588.180   1
  -2   3   4 152.494 101.171   1
   2  -3  -4 135.029 82.6797  14
  -2  -3   4 84.6738 44.5726  13
  -2   3   4 96.1033 76.4134   2
  -2  -3   4 166.995 107.718  14
   2  -3  -4 157.466 86.4545  13
   2   3  -4 82.3602 77.2525  15
  -2   3   4 23.2985 78.8088  15
   1  -3  -4 58.5502 62.8477  13
  -1   3   4-2.47235 86.6309  15
   1   3  -4 3.31360 22.4134   2
  -1  -3   4-9.19267 24.0112  13
   1   3  -4 55.4463 78.8704  15
   1  -3  -4 20.9237 48.0170  14
  -1   3   4-83.7681 105.752   1
  -1   3   4 26.8946 51.7732   2
  -1  -3   4 43.1305 74.0351   4
  -1  -3   4 51.0918 86.3453  14
   0  -3   4 243.277 56.7338  13
   0   3   4 68.4331 74.1746  15
   0  -3   4 244.070 108.744   4
   0  -3  -4 173.969 98.9121  13
   0  -3   4 176.959 102.007  14
   0   3   4 138.204 96.1496   1
   0  -3  -4 128.412 77.9066  14
   0   3  -4 175.410 111.557  15
   1  -3   4-2.20188 59.1438   4
   1  -3   4 0.16571 16.4738  13
  -1  -3  -4-64.7946 81.6846  14
   1   3   4 62.3428 82.1477   1
   1   3   4 53.9085 71.9456  15
  -1   3  -4 40.5545 57.2291  15
  -2  -3  -4 7.57562 65.8229  14
   2   3   4 89.3942 91.9310  15
  -2   3  -4-43.4373 76.1788  15
   2  -3   4 64.8096 34.8117  13
   2  -3   4-9.12046 65.6584   4
   3  -3   4 1754.16 185.642  13
  -3  -3  -4 1620.17 298.003  14
  -3   3  -4 1330.06 211.187   1
   3  -3   4 1545.86 260.584   4
  -3   3  -4 1308.95 241.409  15
   3   3   4 1369.71 267.465  15
   4  -3   4 441.242 152.241   4
  -4   3  -4 257.857 89.9891   1
  -4  -3  -4 244.052 126.922  14
   4   3   4 291.866 138.499  15
  -4   3  -4 217.417 104.001  15
   4   3   4 314.053 148.966   3
  -5  -3  -4 15377.7 986.544  14
   5  -3   4 16512.3 836.895   4
   5  -3   4 16828.4 678.625  13
   5   3   4 15911.1 893.483  15
  -5   3  -4 15289.0 739.104   1
  -5   3  -4 16745.6 864.713  15
   5   3   4 15088.0 1003.61   3
   6  -3   4 886.159 196.891   4
   6   3   4 784.247 206.164  15
  -6   3  -4 692.546 179.367  15
  -6  -3  -4 565.988 185.336  14
  -6   3  -4 646.988 161.658   1
   6  -3   4 692.583 149.332  13
   6   3   4 739.182 231.809   3
  -7  -3  -4 123.250 118.491  14
   7  -3   4 132.701 73.4094  13
   7  -3   4 65.7815 60.9682   4
  -7   3  -4 59.3380 59.7297   1
  -7   3  -4 83.9745 90.3753  15
   7   3   4 231.055 108.471  15
   7   3   4 42.5720 70.1769   3
   8   3   4 115.294 60.3310  15
   8   3   4 8.22930 92.7849   3
   8  -3   4 49.7607 52.3834  13
  -8  -3  -4-12.7601 122.730  14
   8  -3   4 10.4825 36.5351   4
  -9  -3  -4 66.7317 101.950  14
   9  -3   4 104.651 93.7610  13
   9   3   4 54.7570 90.1660   3
  10  -3   4 319.134 129.910  13
 -10  -3  -4 2.27668 65.6444  14
  10   3   4 243.428 202.431   3
  10  -3   4 272.193 90.6646  17
  11   3   4 9.70007 46.5349   8
 -11  -3  -4-148.527 136.289  14
  11   3   4 91.5098 56.8033  12
  11   3   4 31.3202 78.9683   3
  11  -3   4-31.3968 51.3706  13
  11  -3   4 64.2551 52.9457  17
  12   3   4-138.428 142.975   3
  12  -3   4-17.4757 36.5672  12
  12  -3   4-30.6561 57.1442  13
  12  -3   4-54.8220 66.4515  17
 -12  -3  -4-28.4828 75.8900  14
  12   3   4 98.0863 62.2239  12
  12   3   4 48.9137 60.1587   8
 -13  -3  -4 224.297 170.027  14
  13   3   4 43.7110 48.0984   8
  13  -3   4-107.989 89.9898  13
  13  -3   4-7.89590 35.7633  12
  13   3   4 277.936 189.355   3
  13  -3   4 98.3392 47.0457  17
 -13   3  -4 182.392 105.703  16
  13   3   4 88.5336 55.4186  12
 -14   3  -4-4.07823 75.1027  16
  14   3   4 177.856 118.501   8
  14  -3   4-36.2327 44.9683  12
  14   3   4-54.9295 115.046   3
  14   3   4 70.6069 33.7856  12
  14  -3   4 21.7868 40.6525  17
 -15   3  -4 2586.10 387.806  16
  15   3   4 3086.05 332.303  12
  15   3   4 3135.97 653.981   3
 -15  -3  -4 2998.33 604.535  14
 -15  -3  -4 2962.75 377.442  18
  15  -3   4 3490.61 332.616  12
  15  -3   4 2975.15 331.713  17
  15   3   4 2678.59 380.542   8
  16   3   4 4724.65 417.971  12
  16  -3   4 4614.38 415.831  17
 -16   3  -4 4374.06 521.730  16
  16  -3   4 5194.52 407.746  12
 -16  -3  -4 4192.10 458.340  18
  16   3   4 4049.17 470.627   8
 -17   3  -4 413.742 177.757  16
  17   3   4 289.348 98.3457  12
  17  -3   4 380.788 118.254  12
  17  -3   4 325.133 112.256  17
 -17  -3  -4 221.200 124.550  18
  17   3   4 269.681 133.344   8
  18  -3   4 58.1432 63.7978  17
 -18   3  -4 67.5287 89.1089  16
  18   3   4 79.5442 94.6270   8
  18  -3   4-81.9925 59.9990  12
 -18  -3  -4 103.212 83.2459  18
  18   3   4 97.0732 42.5009  12
  19  -3   4 210.727 92.9628  17
 -19  -3  -4 247.981 107.200  18
 -19   3  -4 181.748 124.711  16
  19   3   4 100.688 100.523  11
  19   3   4 257.979 102.941  12
  19   3   4 178.669 98.4567   8
  20   3   4 1.16615 91.1374  11
 -20   3  -4 266.960 146.627  16
  20   3   4 159.313 93.8288   8
 -20  -3  -4 309.101 122.515  18
  20   3   4 228.149 90.8868  12
  20  -3   4 313.445 99.7530  17
 -21   3  -4 738.363 219.607  16
  21   3   4 560.103 127.713  12
  21   3   4 311.759 115.232   8
  21   3   4 230.964 115.414  11
  21  -3   4 401.695 118.403  17
 -21  -3  -4 514.608 145.655  18
  22   3   4 61.0527 76.2165   8
 -22  -3  -4 198.963 81.6525  18
  22   3   4 178.369 70.2660  12
  22   3   4 75.8660 77.9848  11
 -23  -3  -4 33.8631 44.2727  18
  23   3   4 24.9925 41.0878   8
  23   3   4 129.133 68.1758  11
  24   3   4-18.7077 29.4706   8
  23   4  -4 79.2812 55.7269  12
  23  -4  -4 128.722 51.7925  12
  22   4  -4 65.8008 49.5474   8
  22   4  -4 14.7128 37.3050  12
  22  -4  -4 150.868 69.5244  12
  21  -4  -4-0.69180 41.4681  12
  21   4  -4-23.5348 71.3739   8
  21   4  -4-37.9454 55.8664  12
  20  -4  -4 110.327 67.4306  12
 -20  -4   4 84.4720 86.3678  18
  20   4  -4 67.2359 54.4889  12
  19  -4  -4-55.8413 60.4590  12
  19   4  -4 114.252 73.0698  12
 -19  -4   4 100.848 91.2021  18
 -18   4   4-128.978 96.1311   5
  18   4  -4 64.8807 50.7104  12
  18  -4  -4 69.4193 62.6607  12
 -18  -4   4 15.2986 57.0046  18
 -17   4   4 161.144 104.864   5
  17   4  -4 155.887 79.3250  12
 -17  -4   4 127.884 104.155  18
  17  -4  -4 63.1497 74.9252  12
 -16   4   4-2.64814 66.0344   5
  16  -4  -4-35.1498 64.4054  12
 -16  -4   4-21.2991 54.4431  18
  16   4  -4 33.7025 54.1319  12
 -16   4   4-193.926 117.727   7
 -15   4   4 161.578 114.384   5
  15  -4  -4 306.962 123.394  12
 -15   4   4 426.844 175.790   7
  15   4  -4 249.943 107.764  12
 -15   4   4 359.501 153.985  16
 -15  -4   4 182.856 105.011  18
  14   4  -4 41.4893 49.5779  12
 -14   4   4-4.64497 53.1305  16
  14  -4  -4 28.6416 49.0424  12
  14  -4  -4-411.556 194.680  13
 -14   4   4 89.9220 105.150   5
  14   4  -4-277.919 198.068   3
 -14  -4   4 118.701 68.0851  18
 -14   4   4-5.03956 52.4502   7
 -14   4   4-69.3461 93.9404   1
 -14   4   4-36.9881 73.0642   2
 -13   4   4-17.2551 90.7568   5
 -13  -4   4 92.1041 109.698  14
 -13   4   4-163.578 100.842  16
 -13   4   4-434.419 216.555   2
 -13   4   4-82.0167 106.365   1
  13  -4  -4-1.03910 82.2698  13
  13   4  -4 357.759 223.755   3
 -13  -4   4 98.0255 82.0994  18
  13  -4  -4-31.0398 36.6467  12
 -13   4   4 36.0559 65.2194   7
  13   4  -4 103.099 74.6742  12
 -12   4   4 16.3660 68.2647   1
 -12   4   4-32.6306 66.8350  16
 -12  -4   4-64.7758 89.9684  14
 -12   4   4 24.6628 49.6708   5
  12  -4  -4 146.901 121.705  13
  12  -4  -4 32.5505 38.7666  12
 -12   4   4-243.573 126.753   7
 -12   4   4-85.6840 113.465   2
  12   4  -4 159.286 149.374   3
  12   4  -4 77.7093 59.8111  12
 -12  -4   4 10.0747 79.1174  18
  11   4  -4-86.2954 97.2440  15
 -11  -4   4-137.845 119.609  14
 -11   4   4-28.4221 67.4828   1
  11   4  -4 195.070 169.872   3
 -11   4   4-7.70107 65.5904   5
 -11  -4   4 148.174 104.117  18
  11  -4  -4-9.98328 47.8912  12
 -11   4   4 242.215 158.493   2
  11  -4  -4 159.006 131.658  13
  11   4  -4 13.9529 56.9758  12
  10  -4  -4 19.0482 43.0656  12
 -10  -4   4-28.8025 48.8398  18
  10  -4  -4 324.861 159.455  13
  10   4  -4 52.4276 67.1259  12
 -10  -4   4 116.350 109.894  14
  10   4  -4 111.776 121.241   3
 -10   4   4 51.8373 107.083   2
 -10   4   4 67.1052 98.6195   1
 -10   4   4-31.1348 92.4527   5
  10   4  -4 130.133 109.144  15
  -9  -4   4 28.6274 59.2754  18
  -9  -4   4-6.05614 54.4817  14
   9   4  -4 108.707 124.524   3
  -9   4   4 106.369 78.7223   5
  -9   4   4 2.99407 58.1885   2
   9  -4  -4 66.4394 46.8317  12
   9  -4  -4 173.185 143.550  13
   9   4  -4 80.1680 95.2756  15
   9   4  -4 118.359 56.7761  12
  -9   4   4 56.4041 83.6966   1
  -8   4   4 1150.54 327.217   1
  -8   4   4 793.260 184.229   5
   8  -4  -4 1179.90 189.707  12
   8  -4  -4 686.035 218.086  13
  -8   4   4 1006.91 276.260   2
  -8  -4   4 997.831 283.963  14
   8   4  -4 931.582 271.305  15
  -8  -4   4 947.651 200.779  18
   8   4  -4 924.371 171.906  12
  -7  -4   4 400.263 133.757  18
  -7  -4   4 210.569 146.335  14
  -7   4   4 308.397 138.642   2
   7   4  -4 190.397 105.874  15
  -7   4   4 485.144 225.460   1
   7  -4  -4 295.971 101.318  12
   7  -4  -4 74.3980 78.3498  13
  -7   4   4 439.764 132.611   5
   6  -4  -4 150.444 102.823  13
  -6  -4   4 66.2339 103.448  14
  -6   4   4 30.7236 81.7987   2
   6   4  -4-39.6436 105.323  15
  -6   4   4 265.600 157.831   1
   5  -4  -4 1044.01 251.890  13
   5   4  -4 1256.92 303.880  15
  -5   4   4 1361.08 297.525   2
  -5   4   4 833.662 270.520   1
  -5  -4   4 1095.49 279.221  14
  -4   4   4 35.0835 76.0361   1
  -4   4   4 117.125 97.7372   2
   4  -4  -4-0.67646 67.4202  13
   4   4  -4 0.79611 67.4223  15
  -4  -4   4 5.59661 50.2234  14
  -4   4   4 106.813 110.326  15
   3  -4  -4 64.1874 76.8739  13
  -3   4   4 192.481 162.263   1
  -3   4   4 52.3051 75.6106   2
   3   4  -4 82.2355 107.259  15
  -3  -4   4 284.258 163.818  14
  -3   4   4 207.745 147.602  15
   3  -4  -4 93.3519 83.0667  14
   2  -4  -4 478.893 164.143  13
  -2  -4   4 416.398 171.363  14
  -2   4   4 318.627 177.035  15
  -2  -4   4 375.292 177.789   4
   2   4  -4 426.848 182.734  15
  -2   4   4 389.156 149.940   2
   2  -4  -4 518.906 169.348  14
  -2   4   4 199.684 144.271   1
  -1  -4   4 1676.86 333.948  14
  -1   4   4 1659.82 341.983  15
  -1  -4   4 1787.74 348.780   4
   1  -4  -4 1795.36 314.249  14
   1  -4  -4 1676.23 306.651  13
  -1   4   4 1679.52 359.790   1
   1   4  -4 1912.50 344.123  15
   0  -4   4 150.462 101.522   4
   0  -4  -4 67.9830 54.0273  13
   0   4  -4 30.2256 71.8340  15
   0  -4   4 140.612 117.377  14
   0  -4  -4 90.5396 79.8427  14
   0   4   4 37.3986 105.644   1
   0   4   4 137.290 108.053  15
  -1  -4  -4-2.68179 48.0951  13
   1  -4   4 107.630 99.1931   4
  -1   4  -4 104.431 85.6261  15
   1   4   4-20.3987 100.425  15
  -1  -4  -4 210.832 105.370  14
   2  -4   4 320.420 141.117   4
  -2   4  -4 400.185 123.918   2
   2   4   4 388.349 185.125  15
  -2  -4  -4 251.837 142.660  14
  -2   4  -4 342.762 132.616  15
  -3   4  -4 22.0557 64.4733   2
  -3  -4  -4-32.9439 65.2186  14
   3   4   4-14.5447 84.0180  15
  -3   4  -4 0.74631 83.9222  15
   3  -4   4 66.3587 117.652   4
   4   4   4 2015.44 392.320  15
  -4  -4  -4 1539.36 330.945  14
  -4   4  -4 1850.37 338.885  15
   4  -4   4 1964.30 326.437   4
  -5   4  -4 430.646 174.900  15
   5   4   4 373.547 170.486  15
  -5  -4  -4 331.639 200.088  14
   5   4   4 353.322 186.771   3
   5  -4   4 278.049 127.768   4
   6   4   4 2032.75 427.490   3
  -6   4  -4 1850.70 347.579  15
   6   4   4 1934.83 379.508  15
  -6  -4  -4 1868.50 388.869  14
  -7  -4  -4 246.203 103.174  18
  -7   4  -4 243.338 131.901  15
  -7   4  -4 98.4813 68.7460   5
  -7  -4  -4 9.72074 64.8838  14
   7   4   4 250.529 162.806   3
   7   4   4 160.524 65.8959  12
   7  -4   4 166.100 73.2660  17
   7   4   4 97.1582 80.3562  15
  -8  -4  -4 1749.59 413.577  14
   8   4   4 1858.80 235.773  12
  -8  -4  -4 1918.81 287.235  18
   8  -4   4 1701.86 226.699  17
  -8   4  -4 2164.67 292.170   5
   8   4   4 1825.58 430.342   3
   8   4   4 1816.52 374.289  15
   9   4   4 106.483 120.383   3
   9  -4   4 191.703 88.1453  17
   9  -4   4 263.592 90.9860  12
  -9  -4  -4 414.329 213.279  14
  -9   4  -4 252.382 120.309   5
   9   4   4 118.708 63.1792  12
  -9  -4  -4 227.679 111.865  18
 -10  -4  -4 95.5561 118.439  14
  10  -4   4 146.110 66.0173  12
  10   4   4 366.892 243.159   3
  10   4   4 47.1911 42.1712  12
 -10   4  -4 240.221 108.398   5
  10  -4   4 88.9414 61.5062  17
 -10  -4  -4 183.297 100.191  18
 -11  -4  -4 597.827 276.169  14
 -11   4  -4 649.538 182.841   5
  11   4   4 845.295 326.754   3
  11   4   4 673.899 154.212  12
  11  -4   4 711.075 162.061  17
  11  -4   4 634.340 137.208  12
 -11  -4  -4 609.917 177.014  18
  12  -4   4 90.3904 57.9425  12
  12   4   4-48.5272 57.8712   8
  12   4   4 47.5929 51.1314  12
  12   4   4 63.6080 139.929   3
 -12  -4  -4 238.619 128.557  18
  12  -4   4 67.3128 59.2903  17
  13   4   4 1134.79 229.734   8
  13  -4   4 1198.18 209.388  17
 -13  -4  -4 1177.51 246.357  18
 -13  -4  -4 1053.08 366.193  14
  13   4   4 952.408 362.995   3
  13   4   4 926.576 190.711  12
  13  -4   4 1173.32 197.469  12
 -13   4  -4 1005.62 237.002  16
 -14  -4  -4 4635.50 488.668  18
 -14   4  -4 4306.94 501.992  16
  14   4   4 3984.33 387.039  12
  14  -4   4 4416.79 408.634  17
  14  -4   4 5198.88 412.932  12
  14   4   4 4522.98 475.361   8
 -15  -4  -4 121.112 70.3504  18
  15   4   4 5.29110 47.6331   8
  15   4   4 60.9429 83.9362  12
  15  -4   4 99.2475 52.0251  12
  15  -4   4-47.5878 54.5124  17
 -15   4  -4 152.341 132.106  16
  16   4   4 452.141 153.637   8
  16  -4   4 578.131 139.673  12
 -16   4  -4 373.144 162.003  16
  16   4   4 600.281 147.208  12
  16  -4   4 433.135 138.740  17
  16   4   4 56.3946 106.918  11
 -16  -4  -4 377.843 143.008  18
  17  -4   4 309.601 110.072  17
  17   4   4 256.490 115.923   8
  17   4   4 69.3415 93.3449  11
 -17   4  -4 194.618 116.303  16
  17   4   4 274.666 103.653  12
  17  -4   4 355.185 99.1032  12
 -17  -4  -4 220.746 116.703  18
 -18  -4  -4 185.961 100.484  18
  18  -4   4 240.196 98.9996  17
 -18   4  -4 293.264 147.669  16
  18   4   4 208.497 105.049  12
  18   4   4 171.523 94.3804   8
  18   4   4 94.7300 82.8595  11
 -19  -4  -4 325.194 131.417  18
  19  -4   4 266.473 95.6429  17
 -19   4  -4 434.220 164.803  16
  19   4   4 201.028 97.3995   8
  19   4   4 307.120 98.5231  12
  19   4   4 196.089 93.3316  11
  20  -4   4 46.0690 45.8268  17
  20   4   4 37.3911 51.6092   8
  20   4   4-40.3843 44.5422  12
 -20   4  -4-35.2723 72.7137  16
  20   4   4-76.5136 80.8515  11
 -20  -4  -4-3.70856 56.2343  18
  21   4   4-132.164 71.8212   8
  21   4   4 54.0159 69.6077  11
 -21  -4  -4 77.0311 48.4916  18
  21  -4   4 111.465 61.5629  17
 -21   4  -4 70.4046 76.4833  16
  22   4   4-12.5877 34.7799  11
 -22  -4  -4-45.4530 33.7116  18
  22   4   4-99.0542 56.7101   8
  22  -5  -4 39.0217 31.4126  12
  22   5  -4-14.5446 30.6784  11
  21  -5  -4 243.329 79.6890  12
  20  -5  -4 57.3021 42.6404  12
 -20  -5   4 38.2533 48.9137  18
 -19   5   4-20.2752 49.8580   5
  19  -5  -4 147.505 74.1018  12
 -19  -5   4-10.4026 61.7434  18
  19   5  -4-0.37408 34.0949  12
 -18  -5   4-32.1557 61.3088  18
 -18   5   4 29.7864 67.0981   5
  18  -5  -4 129.073 79.9451  12
 -18   5   4 17.1050 50.8221   9
  18   5  -4 14.8509 46.7523  12
 -17   5   4 229.092 116.914   5
  17   5  -4 31.0742 57.9266  12
  17  -5  -4 79.0678 71.5155  12
 -17  -5   4 118.239 81.1870  18
 -17   5   4 21.2404 55.8269   9
  16   5  -4-27.0989 48.4789  12
 -16  -5   4 0.55725 63.0092  18
 -16   5   4 36.5116 76.0837   5
  16  -5  -4-3.16007 43.1059  12
 -16   5   4 18.8562 56.0410   7
 -15   5   4 1168.09 265.816   5
  15  -5  -4 1167.92 216.632  12
 -15   5   4 1375.77 279.545   7
 -15  -5   4 1131.62 242.155  18
  15   5  -4 1012.41 204.231  12
  14   5  -4 93.0414 87.6206  12
 -14   5   4 64.8150 78.4722   5
 -14   5   4 252.136 133.958   7
  14  -5  -4 221.279 97.5914  12
 -14  -5   4 45.1385 73.8764  18
 -13   5   4 702.317 206.714   5
  13   5  -4 444.148 133.370  12
 -13  -5   4 568.511 180.161  18
  13  -5  -4 581.483 154.018  12
 -13   5   4 510.319 185.344   7
 -12  -5   4-20.7667 48.9321  18
 -12   5   4 34.7798 67.3218   5
  12   5  -4 35.4173 62.5136  12
 -12  -5   4 76.9315 93.3569  14
  12  -5  -4 12.2813 42.3326  12
  11   5  -4 731.895 173.277  12
 -11  -5   4 656.602 262.203  14
 -11   5   4 542.987 169.321   5
 -11   5   4 1013.32 323.201   2
  11  -5  -4 1016.17 296.558  13
 -11  -5   4 726.078 191.149  18
 -11   5   4 541.263 259.770   1
  11   5  -4 1025.34 313.299  15
  11  -5  -4 697.438 166.744  12
  11   5  -4 747.333 331.211   3
  10  -5  -4 270.969 156.444  13
  10  -5  -4 9.93101 67.9105  12
  10   5  -4 153.444 150.997   3
 -10   5   4 63.9186 69.1850   5
 -10   5   4-197.222 162.522   1
 -10  -5   4-30.0825 74.7844  14
  10   5  -4 50.0797 55.8983  12
 -10  -5   4-38.7188 60.7351  18
 -10   5   4 135.494 120.658   2
  10   5  -4 372.313 194.241  15
   9   5  -4 782.714 288.834  15
  -9   5   4 1140.45 247.703   5
  -9   5   4 1055.30 320.840   2
   9  -5  -4 1023.27 280.359  13
  -9  -5   4 1020.69 317.037  14
  -9  -5   4 977.176 218.294  18
   9   5  -4 937.592 192.187  12
   9  -5  -4 1136.95 208.085  12
   9   5  -4 1017.14 374.061   3
  -9   5   4 1050.51 360.664   1
   8   5  -4 392.112 214.910  15
   8   5  -4 333.771 218.597   3
   8  -5  -4 645.717 151.311  12
  -8  -5   4 717.126 193.620  18
  -8  -5   4 493.277 219.315  14
   8  -5  -4 345.064 170.612  13
  -8   5   4 601.146 254.312   1
  -8   5   4 624.698 181.606   5
  -8   5   4 652.121 247.210   2
   7  -5  -4 23.8830 66.3184  13
  -7   5   4 506.340 238.399   1
  -7   5   4 245.441 154.787   2
   7  -5  -4 289.166 106.784  12
  -7  -5   4 107.451 82.2574  18
  -7  -5   4 151.943 102.634  14
   7   5  -4 104.349 114.220  15
  -7   5   4 184.009 118.919   5
  -6   5   4-3.05168 81.6620   2
  -6  -5   4-16.4580 38.2311  18
  -6   5   4-22.9676 51.8862   5
  -6  -5   4-21.0335 62.9383  14
  -6   5   4 27.2800 73.6251   1
   6   5  -4 6.59683 47.9275  15
   6  -5  -4-51.5817 79.0172  13
   6  -5  -4 114.529 71.5509  12
  -5  -5   4 14.3502 56.8890  18
  -5   5   4 36.3857 87.7238   1
   5  -5  -4 1.91324 56.8844  12
   5   5  -4-117.371 113.715  15
  -5   5   4 143.705 138.069   2
  -5   5   4-75.7485 69.5106   5
   5  -5  -4 84.5963 87.6489  13
  -5  -5   4-30.0088 66.3378  14
  -4   5   4 1419.55 327.837   2
  -4   5   4 1606.48 400.773   1
  -4  -5   4 1402.22 249.497  18
  -4   5   4 1441.90 259.492   5
   4  -5  -4 1388.36 317.846  13
  -4  -5   4 1473.52 366.939  14
   4  -5  -4 1100.34 192.781  12
  -4  -5   4 1403.75 361.393   4
   4   5  -4 1395.89 347.774  15
  -3   5   4-209.868 153.135  15
   3  -5  -4-0.82869 40.5318  13
   3   5  -4 81.7847 96.4735  15
  -3  -5   4 80.4417 120.811  14
   3   5  -4 170.426 84.2268   5
  -3  -5   4-140.947 121.206   4
  -3   5   4-75.6425 86.4515   2
  -3   5   4 184.505 101.599   5
  -3  -5   4 71.5990 39.3763  18
  -3   5   4 132.517 124.746   1
   3  -5  -4 206.740 129.424  14
   2  -5  -4 167.553 77.1687  14
  -2   5   4 119.743 121.908   1
  -2  -5   4 291.698 161.827  14
  -2  -5   4 10.5059 50.2269   4
   2   5  -4 87.6487 70.2080   5
  -2   5   4 152.783 130.449  15
   2  -5  -4 94.4413 86.2266  13
  -2   5   4 74.3351 53.5700   5
   2   5  -4-134.375 117.670  15
  -2  -5   4 181.520 89.6853  18
  -1  -5   4-1.97655 38.9178  14
  -1   5   4-37.6982 87.3431  15
   1  -5  -4-55.3617 74.7535  14
  -1   5   4-54.4850 58.5978   5
   1   5  -4 74.3343 80.8927   5
   1  -5  -4-268.332 140.768  13
  -1  -5   4-29.1282 48.0057  18
  -1   5   4 20.5314 42.4703   6
   1   5  -4 87.3440 92.4233  15
  -1  -5   4 68.6096 104.635   4
   0  -5  -4 239.030 146.906  13
   0   5   4 259.411 168.482  15
   0   5   4 251.849 110.905   5
   0   5  -4 230.387 100.019   5
   0  -5   4 154.858 80.9344  18
   0  -5  -4 89.8006 95.0219  14
   0  -5   4 447.823 192.024   4
   0   5  -4 417.987 203.196  15
   1  -5   4-18.6341 56.3195   4
  -1  -5  -4-16.1103 65.1399  14
   1   5   4 173.096 179.175  15
  -1  -5  -4 68.0842 99.3061  13
  -1   5  -4-17.9301 114.545  15
  -1   5  -4-2.39561 58.7526   5
   1  -5   4-8.80277 33.4518  18
   2   5   4-95.9746 110.251  15
  -2   5  -4 42.1875 137.536  15
  -2  -5  -4 180.115 130.846  14
  -2  -5  -4 84.2285 88.8521  13
   2  -5   4 18.8393 58.5218   4
   2  -5   4 74.7092 59.4764  18
  -2   5  -4 56.7847 70.5831   5
  -3   5  -4 1370.49 354.664  15
   3   5   4 1037.99 318.826  15
  -3  -5  -4 804.806 284.740  14
   3  -5   4 1474.65 320.780   4
   3  -5   4 1469.28 227.946  18
  -3  -5  -4 935.567 294.690  13
  -3   5  -4 1025.36 208.534   5
  -4   5  -4 1229.59 331.485  15
   4  -5   4 1259.80 214.883  18
  -4  -5  -4 834.149 250.306  13
   4  -5   4 956.585 166.918  12
  -4  -5  -4 821.673 277.161  14
  -4   5  -4 1203.13 229.799   5
  -4  -5  -4 1221.84 221.354  18
   4   5   4 719.399 263.885  15
  -5  -5  -4 327.940 138.966  18
  -5  -5  -4 435.037 219.550  14
   5   5   4 526.652 252.454   3
   5   5   4 208.943 202.111  15
  -5   5  -4 424.039 196.631  15
   5  -5   4 529.428 135.101  12
  -5   5  -4 388.056 139.599   5
   5  -5   4 705.782 159.407  18
   5   5   4 547.953 152.682  11
  -6  -5  -4 179.944 103.971  18
  -6  -5  -4 236.988 95.7672  14
   6   5   4 296.493 187.260   3
   6   5   4 100.169 117.239  15
   6   5   4 147.073 90.8709  11
  -6   5  -4 117.777 85.7092   5
   6  -5   4 105.739 68.3544  12
   6  -5   4 200.335 98.0815  18
  -6   5  -4 204.923 142.514  15
   6  -5   4 131.027 67.3443  17
  -7   5  -4-323.799 171.228  15
   7  -5   4 15.7673 50.4562  12
  -7  -5  -4 204.336 152.475  14
  -7   5  -4 1.11134 75.1072   5
   7   5   4-5.84248 152.505   3
   7   5   4-36.0997 81.0509  15
   7  -5   4 24.5980 50.4917  17
  -7   5  -4-198.653 128.723   2
   7   5   4 125.031 91.0210  11
  -7  -5  -4-131.696 87.7682  18
  -8  -5  -4 198.151 146.193  14
   8   5   4 161.145 150.844   3
  -8  -5  -4 220.062 108.981  18
  -8   5  -4 103.690 47.8186   5
   8  -5   4 371.128 124.009  12
   8   5   4 408.012 128.249  11
   8  -5   4 114.245 81.1900  17
  -8   5  -4 305.192 162.561   2
   9   5   4-180.658 160.960   3
  -9  -5  -4 150.241 93.5934  18
  -9  -5  -4-120.818 127.957  14
   9  -5   4 50.0303 52.7760  17
  -9   5  -4-7.16110 66.4039   5
  -9   5  -4-174.939 133.297   2
   9   5   4 78.5561 69.9314  11
   9  -5   4 46.3300 48.5831  12
 -10   5  -4 470.391 204.420   2
 -10  -5  -4 27.7148 95.6466  14
 -10   5  -4 369.004 125.464   5
  10  -5   4 545.625 146.055  17
  10   5   4 301.143 156.364  11
 -10  -5  -4 300.973 134.373  18
  10  -5   4 424.626 124.775  12
  10   5   4 631.085 326.462   3
 -11  -5  -4 1070.32 241.407  18
 -11   5  -4 1193.07 314.957   2
  11  -5   4 1121.85 198.521  17
 -11  -5  -4 726.307 301.329  14
 -11   5  -4 1020.67 232.893   5
  11   5   4 306.972 216.898   3
  11   5   4 853.763 228.926  11
  11  -5   4 1221.96 199.215  12
  12  -5   4 53.2969 41.5818  17
 -12   5  -4 25.4734 63.5481  16
 -12   5  -4 53.8875 69.6966   5
  12   5   4 30.6262 60.2658  11
  12  -5   4-56.8362 54.7498  12
 -12  -5  -4 31.9111 76.1713  18
 -13   5  -4 402.604 165.359   5
  13  -5   4 203.089 94.1284  12
 -13   5  -4 128.816 81.9766  16
 -13  -5  -4 323.885 130.990  18
  13   5   4 110.111 106.418  11
  13  -5   4 230.469 82.6452  17
  14  -5   4 135.504 78.6376  17
  14   5   4 56.0529 68.4290  11
 -14  -5  -4 173.603 96.5472  18
 -14   5  -4 158.853 86.4309  16
  14  -5   4 250.045 90.0229  12
  15  -5   4 363.689 112.382  17
  15  -5   4 357.189 114.765  12
 -15   5  -4 234.332 126.567  16
  15   5   4 112.150 82.6409  11
 -15  -5  -4 259.382 109.492  18
 -16   5  -4 33.1138 84.0615  16
  16  -5   4-20.4373 41.2982  17
  16   5   4-53.7332 96.7917  11
 -16  -5  -4-64.9771 72.1016  18
  16   5   4 40.6103 64.8862   6
 -17   5  -4 370.544 151.903  16
  17   5   4-72.6810 68.1435   6
 -17  -5  -4 455.297 157.082  18
  17   5   4 90.7296 106.868  11
  17  -5   4 535.986 133.614  17
 -18   5  -4 140.474 69.3161  16
 -18  -5  -4 80.7163 94.1225  18
  18  -5   4 102.591 60.2282  17
  18   5   4-6.95271 46.4022  11
  19  -5   4-2.50948 45.6696  17
  19   5   4-21.8177 45.7347  11
 -19   5  -4-16.1882 58.2254  16
 -19  -5  -4-10.2937 44.5558  18
 -20  -5  -4 64.5365 53.4286  18
  20  -5   4 9.31353 24.6354  17
  20   5   4 22.2947 40.2421  11
 -20   5  -4 14.5662 61.2253  16
  21   5   4 54.5784 48.1846  11
 -21  -5  -4 35.4546 35.1892  18
  20  -6  -4-17.5469 33.6355  12
  19   6  -4-120.691 61.6027  11
  19  -6  -4-17.9075 28.1168  12
 -18   6   4 192.487 89.0332   5
  18  -6  -4 216.212 80.9969  12
 -18   6   4 68.1617 56.1183   9
  18   6  -4 98.2933 62.3177  11
 -18  -6   4 210.052 85.8961  18
  17  -6  -4 22.1429 46.4732  12
 -17   6   4-34.4368 46.9110   9
  17   6  -4-37.6295 49.8292  11
 -17  -6   4 121.483 78.5646  18
 -17   6   4 72.1786 69.7771   5
 -16   6   4-31.5582 78.2256   5
 -16   6   4 18.5084 54.8393   9
 -16  -6   4 34.1557 44.7829  18
  16  -6  -4-12.4486 42.8672  12
 -15   6   4 164.569 112.364   5
  15  -6  -4 121.217 62.2631  12
 -15  -6   4 54.9149 62.8225  18
 -14   6   4 649.617 190.982   5
 -14   6   4 641.063 192.934   7
  14  -6  -4 678.340 162.810  12
 -14  -6   4 398.417 145.223  18
 -13   6   4 84.8193 111.163   7
  13  -6  -4 60.8022 47.4397  12
 -13   6   4 48.5758 67.4654   5
 -13  -6   4 23.9250 69.2983  18
 -12   6   4 44.2265 65.0866   5
 -12   6   4 204.056 111.885   7
  12  -6  -4 7.84618 47.5107  12
 -12  -6   4-28.3630 65.6580  18
 -11   6   4 149.834 66.5917   5
  11  -6  -4 273.633 102.044  12
 -11  -6   4 224.824 123.955  18
  10  -6  -4 54.2585 59.9378  12
 -10   6   4-15.1399 57.8491   5
 -10  -6   4-0.62176 85.3214  18
  -9   6   4 225.480 118.676   5
   9  -6  -4 287.767 109.726  12
  -9  -6   4 288.526 150.839  18
  -8   6   4 277.336 142.544   5
   8  -6  -4 334.845 121.514  12
   8   6  -4 131.145 59.1819   5
  -8  -6   4 118.740 85.1509  18
   7   6  -4 86.6892 68.4273   5
   7  -6  -4 172.633 106.400  13
  -7  -6   4 151.158 77.2052  18
  -7  -6   4 77.6206 120.490   4
  -7   6   4-113.740 113.643   2
  -7   6   4 226.993 104.332   5
  -7  -6   4 188.813 147.527  14
   7   6  -4 294.503 185.346  15
   7  -6  -4 165.988 73.2978  12
  -7   6   4-140.093 147.001   1
  -6   6   4 455.831 154.677   5
   6  -6  -4 544.276 215.353  13
  -6  -6   4 201.631 161.899  14
  -6   6   4 797.318 314.127   1
  -6  -6   4 146.548 136.564   4
   6  -6  -4 383.192 123.587  12
   6   6  -4 383.932 140.151   5
   6   6  -4 280.130 201.125  15
  -6  -6   4 573.110 165.755  18
   5   6  -4 901.609 205.198   5
  -5  -6   4 929.230 317.442  14
   5  -6  -4 829.659 260.995  13
  -5  -6   4 463.464 235.866   4
   5  -6  -4 887.801 182.468  12
  -5   6   4 817.995 213.353   5
  -5  -6   4 955.059 227.421  18
  -5   6   4 603.505 274.536   1
   5   6  -4 982.719 327.638  15
  -4  -6   4-146.332 141.311  14
  -4  -6   4-17.6738 81.1455   4
   4   6  -4 85.7039 108.572  15
   4   6  -4 84.3583 74.8223   5
   4  -6  -4-64.4544 57.6600  12
  -4   6   4-146.974 98.7936   5
   4  -6  -4 186.159 105.015  13
  -4  -6   4-31.8928 54.7070  18
   3   6  -4-1.30345 48.7181  15
  -3   6   4 16.2608 61.6531   5
   3  -6  -4-65.0277 87.0260  13
   3  -6  -4-13.1280 48.4333  12
   3   6  -4 64.1829 64.9934   5
  -3  -6   4 46.6296 75.1334  18
   2  -6  -4 1100.81 296.359  13
   2   6  -4 1209.32 242.766   5
  -2  -6   4 1251.33 230.550  18
  -2   6   4 1072.41 233.714   5
   2   6  -4 908.399 316.487  15
  -2  -6   4 1261.69 360.495   4
  -1   6   4 380.068 143.387   5
   1  -6  -4 596.213 234.765  14
  -1   6   4 155.306 195.059  15
  -1  -6   4 456.136 217.522   4
   1   6  -4 515.556 153.170   5
   1  -6  -4 250.018 141.176  13
  -1  -6   4 639.056 170.443  18
   1   6  -4 469.275 231.226  15
   0   6  -4 927.645 312.822  15
   0   6  -4 963.771 215.026   5
   0   6   4 391.942 161.271   6
   0  -6  -4 1070.23 316.467  14
   0  -6  -4 1450.67 341.874  13
   0   6   4 755.022 193.708   5
   0  -6   4 1082.09 225.487  18
   0   6   4 721.078 273.439  15
  -1  -6  -4 238.801 149.358  13
   1   6   4 406.408 141.782   5
  -1   6  -4 412.424 213.529  15
  -1  -6  -4 348.183 185.103  14
  -1   6  -4 401.438 141.614   5
   1   6   4 9.40714 87.5304   6
   1  -6   4 439.498 140.420  18
   1   6   4 540.920 250.557  15
  -2  -6  -4 12.2124 58.6462  13
   2   6   4 108.716 135.588  15
  -2  -6  -4 185.408 143.276  14
  -2   6  -4 202.516 110.267   5
  -2   6  -4-131.580 125.388  15
   2  -6   4 192.895 89.1983  18
  -3  -6  -4-128.157 118.916  13
  -3  -6  -4 244.269 169.506  14
  -3   6  -4-32.7557 76.6411   5
   3  -6   4-27.0095 40.1292  12
   3   6   4-362.722 217.577  15
   3  -6   4 193.067 96.1946  18
  -3   6  -4-154.849 132.503  15
   4  -6   4-11.8193 40.3330  18
  -4  -6  -4 402.549 191.241  13
  -4   6  -4-120.443 122.691  15
   4   6   4-238.650 189.530   3
  -4   6  -4 52.2837 48.2424   5
   4  -6   4 7.70342 35.0451  12
  -4  -6  -4 102.818 96.2159  18
   4   6   4 153.594 153.950  15
  -4  -6  -4-353.026 127.053  14
   5   6   4 302.607 200.654  15
  -5   6  -4 1159.22 353.864  15
  -5  -6  -4 734.359 282.123  14
   5   6   4 1261.11 408.474   3
  -5   6  -4 780.841 208.324   5
  -5  -6  -4 660.839 249.440  13
   5  -6   4 775.229 166.375  12
  -5  -6  -4 896.487 201.983  18
   5  -6   4 694.536 156.093  17
  -6  -6  -4 178.837 100.960  18
  -6  -6  -4 119.009 124.541  13
   6  -6   4 3.71768 35.0073  12
  -6  -6  -4 228.499 161.868  14
  -6   6  -4 106.365 75.5496   5
   6  -6   4-9.14943 54.3994  17
   6   6   4 218.459 160.186  15
  -7  -6  -4 16.0009 50.0303  18
  -7   6  -4 13.7802 54.2794   5
   7  -6   4 90.4959 53.9250  17
   7  -6   4 46.6459 53.4899  12
   7   6   4 37.8899 52.9756  11
  -8  -6  -4 14.0144 63.4587  18
   8  -6   4 101.671 65.3685  12
   8  -6   4-100.697 68.3262  17
   8   6   4-42.0103 61.6701  11
  -8   6  -4 14.6479 66.3846   5
   9   6   4 48.4335 84.4050  11
   9  -6   4 93.8812 66.9233  17
  -9   6  -4 133.482 96.6127   5
   9  -6   4 189.535 90.7395  12
  -9  -6  -4 33.4324 53.5911  18
 -10  -6  -4-11.2025 62.3916  18
  10  -6   4 98.2052 66.2039  12
  10   6   4-71.2166 53.0018  11
 -10   6  -4 48.5375 72.3602   5
  10  -6   4 45.0995 53.6705  17
 -10   6  -4-52.0474 106.646  16
 -11  -6  -4 48.8276 77.1143  18
 -11   6  -4-27.0476 73.8247   5
  11  -6   4-6.72121 34.2718  17
  11   6   4 79.4239 76.7902  11
  11  -6   4 47.9273 53.7015  12
 -11   6  -4 111.348 86.3136  16
  12   6   4 3.04656 42.5827  11
 -12   6  -4 98.4055 80.8945   5
 -12  -6  -4-144.718 96.0630  18
  12  -6   4-8.97522 42.0834  17
  12  -6   4-21.9858 36.0575  12
 -12   6  -4 62.4604 101.602  16
  13  -6   4 6.88958 36.0674  12
 -13   6  -4 20.3566 58.1446  16
  13   6   4 55.2292 92.2367   6
 -13  -6  -4 22.7867 49.9430  18
  13   6   4 33.8423 67.0963  11
  13  -6   4 14.0394 50.9060  17
 -13   6  -4-39.9276 67.2692   5
 -14  -6  -4 18.8473 45.2403  18
  14   6   4-13.3294 49.3401   6
  14  -6   4 130.176 67.9089  17
 -14   6  -4 54.6160 66.3984  16
 -14   6  -4-122.728 102.600   5
  14   6   4-42.6220 45.0953  11
 -15  -6  -4 0.51479 52.4413  18
  15  -6   4 57.7820 37.4330  17
 -15   6  -4-44.8436 60.0226  16
  15   6   4 44.0554 48.5870   6
 -16  -6  -4 169.332 99.1278  18
 -16   6  -4 273.668 110.657  16
  16   6   4 118.611 85.9872  11
  16  -6   4 334.422 96.1647  17
  16   6   4 21.2882 50.8334   6
  17  -6   4 15.8877 29.8946  17
 -17   6  -4 101.636 63.5669  16
  17   6   4 48.2386 38.1137  11
 -17  -6  -4 130.014 76.9949  18
  18   6   4 8.96035 44.0567  11
 -18  -6  -4 39.6874 65.4619  18
 -18   6  -4 34.8607 53.6307  16
 -19  -6  -4-5.56970 38.9830  18
  19   6   4-8.22160 33.1246  11
 -17  -7   4-4.33213 38.6613  18
  17  -7  -4 7.75815 25.8898  12
 -16  -7   4-6.58517 38.9401  18
 -16   7   4 86.1884 63.0601   5
  16  -7  -4 55.6147 44.0403  12
 -16   7   4 39.8855 70.8716   9
 -15   7   4 310.842 121.307   5
  15  -7  -4 357.936 97.9577  12
 -15  -7   4 276.108 100.051  18
  14  -7  -4 142.170 68.0088  12
 -14  -7   4 58.6541 72.5074  18
 -14   7   4-76.1864 67.4179   7
 -14   7   4 81.6237 74.5886   5
  13  -7  -4 82.6130 58.0835  12
 -13   7   4 66.5491 76.3068   5
 -13   7   4 0.54177 49.8187   7
 -13  -7   4 129.978 79.0795  18
  12  -7  -4 71.2749 50.8547  12
 -12   7   4 127.839 92.8436   5
 -12   7   4 94.3702 86.4092   7
 -12  -7   4 102.160 84.0841  18
 -11  -7   4-80.6974 66.3451  18
 -11   7   4 71.5993 79.8477   5
  11  -7  -4 39.3011 48.0660  12
 -11   7   4 1.93859 75.4967   7
  10  -7  -4 200.570 91.2971  12
 -10  -7   4 102.968 93.9572  18
 -10   7   4-4.37141 53.4921   5
  -9   7   4 545.337 181.595   5
   9  -7  -4 676.006 154.799  12
  -9  -7   4 584.415 181.884  18
  -8   7   4 387.225 146.872   5
   8  -7  -4 586.758 149.412  12
  -8  -7   4 296.704 125.715  18
  -7  -7   4-16.3887 42.4662  18
   7  -7  -4 18.8556 46.6195  12
   7   7  -4 47.2675 73.4151   5
  -7   7   4 22.3799 78.1809   5
  -6   7   4 34.3731 68.8495   5
   6  -7  -4 46.2563 45.1852  12
   6   7  -4 117.582 59.2861   5
  -6  -7   4 120.615 87.1161  18
  -5  -7   4 12.7695 49.3310  18
   5  -7  -4 0.44097 58.9312  12
  -5   7   4 35.0703 64.6487   5
   5   7  -4-42.3246 63.1743   5
  -4  -7   4 355.982 121.567  18
  -4   7   4 294.860 132.676   5
   4   7  -4 224.464 108.412   5
   4  -7  -4 263.409 99.2637  12
  -3  -7   4-85.2033 74.3728  18
  -3   7   4-2.61589 65.0441   5
   3  -7  -4 8.76628 40.2524  12
   3   7  -4-26.7124 61.6681   5
   2   7  -4 70.8168 75.7611   5
   2  -7  -4 10.4921 41.4604  12
  -2  -7   4 142.722 89.9919  18
  -2   7   4 12.2873 53.5617   5
   1  -7  -4 319.669 117.241  12
  -1   7   4 402.889 123.533   5
   1   7  -4 270.293 127.720   5
  -1  -7   4 297.223 100.057  18
   0   7  -4 197.528 107.954   5
   0   7   4 334.397 143.491   5
   0  -7   4 226.660 101.912  18
   0   7   4-110.217 84.6135   6
   1   7   4 748.332 199.954   5
   1  -7   4 699.409 177.236  18
  -1   7  -4 820.734 219.871   5
   1  -7   4 544.428 141.714  12
   1   7   4 335.789 136.275   6
   2  -7   4 601.546 154.141  12
   2  -7   4 1068.21 221.822  18
  -2   7  -4 716.591 198.801   5
   3  -7   4 793.044 169.437  12
   3  -7   4 663.600 157.158  17
  -3   7  -4 865.654 212.470   5
   3  -7   4 1047.66 201.916  18
   4  -7   4 1201.46 205.352  12
  -4   7  -4 1153.90 255.279   5
   4  -7   4 1039.95 190.410  17
   5  -7   4-9.59301 40.9466  17
  -5   7  -4-29.7750 63.8559   5
   5  -7   4 15.5332 47.6360  12
  -6   7  -4 295.087 136.096   5
   6   7   4 72.0530 76.8361   6
   6  -7   4 402.378 133.497  12
  -6  -7  -4 295.894 128.479  18
   6  -7   4 281.549 100.922  17
   7   7   4-116.366 93.3492   6
   7  -7   4-13.9683 44.7903  17
  -7   7  -4-4.31861 67.9645   5
   7  -7   4 13.0133 79.4555  12
  -7  -7  -4 5.29595 41.9243  18
  -8  -7  -4 599.175 170.339  18
   8  -7   4 630.914 143.719  12
   8  -7   4 708.443 147.457  17
  -8   7  -4 475.154 164.355   5
   8   7   4 86.7431 83.2639   6
   9   7   4-84.6334 97.2258   6
  -9   7  -4 75.9149 51.1148   5
   9  -7   4 88.4569 54.9682  17
  -9  -7  -4-91.0138 74.1747  18
   9  -7   4 105.443 66.5974  12
 -10   7  -4 95.0622 80.9855   5
  10  -7   4 310.036 102.861  17
  10  -7   4 294.523 97.6621  12
 -10  -7  -4 266.941 110.271  18
 -11   7  -4-5.52947 53.3585   5
 -11  -7  -4 17.9221 63.6207  18
  11  -7   4 176.294 71.7126  17
  11   7   4-0.59516 55.2570   6
  12  -7   4-30.5458 36.0612  17
 -12   7  -4-107.202 84.1335   5
 -12  -7  -4 28.2447 42.2452  18
  12   7   4-3.32865 64.4360   6
 -13  -7  -4 56.7365 51.4430  18
  13  -7   4 265.360 79.3212  17
  13   7   4-111.303 78.6009   6
 -13   7  -4 134.578 96.7704   5
  13   7   4-19.3272 41.3132  11
 -14   7  -4 23.3280 43.4157   5
  14   7   4-8.07433 67.8748   6
 -14  -7  -4 54.0366 43.9886  18
 -15  -7  -4 147.763 69.5333  18
  15   7   4-52.3715 52.0832   6
 -16  -7  -4-65.8690 49.0630  18
 -13   8   4 7.77108 33.2497   5
 -13   8   4 112.663 65.4680   9
  13  -8  -4 109.247 48.2692  12
 -13  -8   4 29.2974 38.2719  18
 -12   8   4 17.0668 58.2286   9
  12  -8  -4 95.2414 46.6589  12
 -12  -8   4 134.694 70.2573  18
 -12   8   4 97.3267 63.2301   5
 -11   8   4 76.0264 71.3412   9
 -11   8   4 131.495 75.9934   5
 -11  -8   4 89.6023 58.1601  18
  11  -8  -4 119.325 59.2021  12
 -11   8   4-14.4161 45.3961   7
 -10  -8   4 9.71351 48.6168  18
  10  -8  -4-10.3199 32.5053  12
 -10   8   4 14.6249 56.3869   7
 -10   8   4 84.4322 80.5913   5
  -9   8   4 156.631 88.7935   5
   9  -8  -4 2.20800 30.4258  12
  -9  -8   4 115.307 71.5556  18
  -9   8   4 250.002 91.3175   7
  -8   8   4 19.4667 54.9269   5
  -8  -8   4 151.928 87.5722  18
   8  -8  -4 5.32198 36.2578  12
   7  -8  -4 155.144 86.2106  12
  -7   8   4 263.724 116.180   5
  -7  -8   4 36.0887 67.9846  18
  -6   8   4 164.639 95.1691   5
   6   8  -4 113.390 86.5856   5
   6  -8  -4-20.6821 58.0500  12
  -6  -8   4 35.8924 46.5767  18
  -5   8   4 118.853 86.7943   5
  -5  -8   4-5.48709 50.8216  18
   5   8  -4 42.0862 55.2010   5
   5  -8  -4 44.9011 52.3211  12
  -4   8   4-46.8189 60.9267   5
   4  -8  -4 18.2006 40.3641  12
   4   8  -4 23.2809 63.1975   5
  -4  -8   4-179.972 90.6222  18
  -3   8   4 42.3779 67.1801   5
   3  -8  -4 367.679 109.847  12
   3   8  -4 302.471 118.075   5
  -3  -8   4 90.3787 75.2091  12
  -3  -8   4 202.611 98.6461  18
   2   8  -4 103.157 79.8583   5
   2  -8  -4 24.5571 51.4001  12
  -2  -8   4 278.586 106.617  18
  -2  -8   4 67.8963 64.2082  12
  -2   8   4 261.368 101.784   5
  -1   8   4 47.5186 84.5453   5
   1  -8  -4 28.0808 42.7258  12
   1   8  -4 71.2189 79.3968   5
  -1  -8   4-49.2686 48.9950  12
  -1  -8   4 110.966 50.8083  18
   0   8   4 126.758 85.2724   5
   0   8  -4 242.085 120.469   5
   0  -8   4 278.787 102.966  12
   0  -8   4 479.647 130.030  18
   0  -8  -4 192.435 84.7449  12
   0  -8   4 208.792 81.2953  17
  -1   8  -4 199.502 102.705   5
   1  -8   4-4.60876 32.7566  12
   1  -8   4 145.445 73.1248  17
  -1  -8  -4-12.0902 34.3527  12
   2  -8   4-26.5745 39.8367  17
  -2   8  -4-59.6092 63.6036   5
   2  -8   4 56.4026 51.9202  12
  -2  -8  -4 54.7171 63.2547  12
   2   8   4-120.619 79.9159   6
  -3  -8  -4 120.548 76.6487  12
  -3   8  -4 121.973 101.131   5
   3  -8   4-47.3113 44.8219  17
   3  -8   4 110.142 60.2882  12
   3   8   4-25.2265 73.1791   6
   4   8   4 152.620 91.4968   6
  -4   8  -4 168.523 97.4221   5
   4  -8   4 16.0101 39.1603  17
   4  -8   4 108.708 64.4032  12
   5   8   4 24.4826 74.7723   6
   5  -8   4 12.0552 32.0131  17
  -5   8  -4 123.289 89.2836   5
   6   8   4-82.8759 70.4016   6
   6  -8   4-9.01361 34.7466  12
  -6   8  -4 35.7826 52.2791   5
   6  -8   4 121.852 49.4018  17
   7  -8   4 82.0988 42.0795  17
  -7   8  -4 91.4456 79.8255   5
   7  -8   4 12.3121 47.2818  12
   7   8   4-20.0884 49.1250   6
   8   8   4 28.4983 63.5185   6
  -8   8  -4 76.9705 66.4467   5
  -9   8  -4 78.4599 68.3680   5
   9   8   4 77.2316 71.5455   6
 -10   8  -4 403.019 129.377   5
  10   8   4 61.8991 63.1271   6
 -10  -8  -4 305.236 88.5601  18
  11   8   4-3.07013 51.0977   6
 -11   8  -4 93.7733 64.9391   5
  12   8   4 59.8028 38.6601   6
   6  -9  -4 3.10047 31.9544  12
   5  -9  -4 132.073 56.2201  12
   4  -9  -4 60.6849 41.5491  12
   3  -9  -4 40.8229 42.4886  12
   2  -9  -4 26.2898 29.5174  12
   1   9  -4-36.6934 41.9056   5
   1  -9  -4 36.4732 35.5251  12
   0   9  -4 87.5547 71.9562   5
   0  -9  -4 88.2398 59.5577  12
  -1   9  -4-32.7677 45.0372   5
  -1  -9  -4 11.2585 42.9198  12
  -2  -9  -4 36.9506 56.3589  12
  -2   9  -4-55.3642 72.3962   5
  -3  -9  -4 56.0052 42.3230  12
  -3   9  -4-11.6374 49.9842   5
  -4   9  -4 7.31976 59.4088   5
  -4  -9  -4 127.749 57.3790  12
  -5  -9  -4 213.960 69.5514  12
  -5   9  -4 193.809 71.7265   5
  26   0  -5-3.67030 25.1765   8
  26   0  -5-8.19029 36.2291  12
 -26   0   5-3.34928 31.8276  10
  25   0  -5-0.84803 27.5645  12
 -25   0   5 162.183 89.2314  10
 -24   0   5 41.6169 45.9466  10
  24   0  -5 10.8912 44.2179  12
  23   0  -5 11.0758 43.5767  12
 -23   0   5 13.5329 47.0316  10
  22   0  -5 175.508 93.7205  12
  21   0  -5 103.369 75.4156  12
  20   0  -5 55.6256 46.1853  12
  19   0  -5 13.7107 39.1907  12
 -18   0   5 65.0918 68.5277   7
  18   0  -5-14.6970 32.5090  12
 -18   0   5 19.5557 79.4717   1
 -17   0   5-73.6112 99.6378   1
 -17   0   5 48.3926 62.1231   7
  17   0  -5-92.4237 87.8366  13
  17   0  -5 137.707 73.5579  12
 -16   0   5-8.62045 54.4309   1
  16   0  -5 7.28798 46.8746  13
  16   0  -5 66.0666 28.9623  12
 -16   0   5 2.36055 45.9298   7
  15   0  -5-40.4876 61.6311  13
  15   0  -5 45.5103 45.4417  12
 -15   0   5-10.1271 51.6156   7
  15   0  -5-14.5786 58.3958   3
 -15   0   5 46.8017 75.5811   1
  14   0  -5-7.84616 51.9072  12
  14   0  -5-136.472 99.9752  13
 -14   0   5 64.5762 66.3204   2
 -14   0   5 69.7117 88.6372   1
 -14   0   5 114.964 78.8592   7
  14   0  -5 83.5166 96.3011   3
  13   0  -5 72.0953 114.160  13
  13   0  -5 75.3476 82.1756   3
 -13   0   5 85.1625 40.4351   2
  12   0  -5-27.7536 45.8388  15
  12   0  -5-57.6395 66.8814  13
  12   0  -5 134.066 99.9368   3
 -12   0   5 80.8098 69.5747   2
  11   0  -5-9.82339 47.0068  13
  11   0  -5-14.2693 71.5761   3
 -11   0   5 39.1246 53.8421   2
  11   0  -5 67.9700 65.6404  15
  10   0  -5-72.9014 53.2180  15
 -10   0   5-116.918 73.3012   2
  10   0  -5 59.4812 63.1596  13
  10   0  -5-30.9437 63.0107   3
   9   0  -5 18.8874 51.8041  13
   9   0  -5-11.3344 61.3997   3
  -9   0   5-11.2858 24.7482  14
  -9   0   5-32.2719 40.1280   2
  -8   0   5 66.3924 56.7624   2
  -8   0   5 39.3702 30.6581  14
   8   0  -5-38.2883 40.6256  13
   8   0  -5 56.3943 79.2111   3
  -7   0   5 42.2000 26.2155  14
   7   0  -5-29.3604 49.8474   3
   7   0  -5-10.7227 48.6789  13
  -7   0   5-32.8245 46.2107   2
  -6   0   5-8.52920 38.0012   4
   6   0  -5-14.5281 46.8112  13
   6   0  -5 24.3001 41.6046   3
  -6   0   5 4.42731 9.70199  14
  -6   0   5-19.2831 45.7903   2
  -5   0   5-0.27351 47.1652   4
   5   0  -5 35.9811 38.7583  13
  -5   0   5 22.3721 42.0504   2
   5   0  -5 16.9780 40.9109   3
  -4   0   5 15.6743 35.4264   4
   4   0  -5-7.65028 37.7512  13
  -4   0   5-29.3332 34.1680   2
   4   0  -5 20.6424 21.7188   3
  -4   0   5 11.6425 34.5278   1
   3   0  -5 25.3667 41.0736  13
  -3   0   5 61.7797 45.2845   1
   3   0  -5-1.19300 13.6745   3
  -3   0   5-8.03585 33.9604   2
  -3   0   5-1.97352 33.4934   4
  -2   0   5 7.40661 50.7552   4
  -2   0   5-17.8331 29.5348   1
   2   0  -5 4.05239 32.0094  13
   1   0  -5-20.8717 34.2288  13
  -1   0   5 5.37088 27.6265   1
  -1   0   5 3.27008 38.2636   4
   0   0   5 2.89441 20.6600   1
   1   0   5 9.56360 24.0734   3
   2   0   5-12.8183 35.2458   3
   3   0   5 26.8672 40.7358   3
   4   0   5 33.8773 51.7373   4
   4   0   5-16.0954 47.1679   3
  -5   0  -5 7.30615 18.4163  15
   5   0   5 3.44506 52.1539   3
   5   0   5 40.9925 75.6290   4
   6   0   5 12.0625 56.3965   3
   6   0   5-14.7240 43.9991   4
   7   0   5-19.1350 84.8378   3
   7   0   5 76.4966 70.6083   4
   8   0   5-20.9658 91.0741   3
   9   0   5-13.4642 61.7793   3
  10   0   5-51.5958 87.5500   3
  11   0   5 48.7627 110.398   3
 -11   0  -5 22.1010 50.4269  14
 -12   0  -5 23.0914 65.4580  14
  12   0   5 6.84317 84.7383   3
  13   0   5-15.5468 35.6203  17
 -13   0  -5 91.2190 107.858  14
 -13   0  -5 148.203 86.6161  16
  13   0   5 3.73215 95.7424   3
  14   0   5 1.10822 50.0236  17
 -14   0  -5 58.5749 90.6107  16
  14   0   5 133.357 83.4035   8
  14   0   5 160.382 150.445   3
 -14   0  -5-93.7370 110.157  14
  15   0   5 46.2398 30.9403  17
  15   0   5 2.83819 60.5986   8
 -15   0  -5 22.4643 80.2720  14
  15   0   5-31.8158 79.3456   3
 -15   0  -5 147.220 113.674  16
  16   0   5 24.4826 52.6007   8
 -16   0  -5-31.8649 59.9762  16
  16   0   5 29.8987 35.8166  12
 -16   0  -5-95.2971 118.618  14
  16   0   5-89.6739 61.8860  17
  16   0   5 76.8539 117.586   3
  17   0   5-2.55479 35.0158  17
 -17   0  -5 97.3037 92.1623  16
  17   0   5 49.7087 48.1282  12
  17   0   5 74.0600 103.389   3
  17   0   5-113.159 87.7770   8
  18   0   5-109.545 67.1949  12
  18   0   5 3.03393 44.7928  17
  18   0   5 40.2870 70.6263   8
  19   0   5 9.39103 52.5221   8
  20   0   5 20.6501 49.6100   8
  21   0   5-70.7243 75.3490   8
  22   0   5 31.5758 60.9308   8
  23   0   5 81.5508 52.3765   8
  24   0   5-16.3353 39.0473   8
  26   1  -5 15.7953 39.6467  12
  26   1  -5 40.2992 39.1436   8
  26  -1  -5-24.4544 36.9107  12
 -26   1   5-16.9719 37.9087  10
 -26  -1   5 68.9490 51.4909  10
  25   1  -5 132.951 61.5205  12
  25  -1  -5 154.695 67.0068  12
  25  -1  -5-7.60512 32.7976   8
 -25  -1   5-37.8923 46.8180  10
 -25   1   5 74.1816 64.1501  10
 -24   1   5 13.4825 45.5384  10
 -24  -1   5 0.46115 38.7387  10
  24   1  -5 31.2462 31.6046  12
  24  -1  -5 53.2904 46.6545  12
 -23  -1   5 71.2858 68.4943  10
  23   1  -5 125.293 64.9332  12
  23  -1  -5 130.341 67.7017  12
 -23   1   5 174.539 93.7032  10
 -22  -1   5 61.1302 70.4679  10
 -22   1   5 78.4680 86.0734  10
  22   1  -5 361.582 117.259  12
  22  -1  -5 395.932 109.672  12
  21   1  -5 199.895 89.9743  12
  21  -1  -5 122.933 77.6624  12
  20   1  -5 4.32421 33.4251  12
  20  -1  -5-13.7478 36.8683  12
  19  -1  -5 207.311 84.6400  12
 -19  -1   5 81.7074 74.9764   7
  19   1  -5 155.256 76.0904  12
 -18  -1   5-24.2288 55.5110   7
  18   1  -5-33.2724 46.9105  12
  18  -1  -5 31.9152 45.2218  12
 -18   1   5-64.9963 71.0116   7
 -18  -1   5 83.4620 104.666   1
 -18   1   5 137.500 131.070   1
  18  -1  -5 89.1993 95.0399  13
 -17   1   5 500.342 230.483   1
 -17  -1   5 773.610 215.920   7
  17  -1  -5 684.508 239.933  13
  17   1  -5 546.090 140.245  12
 -17   1   5 714.360 193.503   7
  17  -1  -5 633.564 149.587  12
 -16   1   5 212.120 132.634   2
 -16   1   5 162.318 47.9983   7
  16   1  -5 68.0722 98.4488   3
 -16  -1   5 173.077 101.723   7
  16  -1  -5 137.224 110.837  13
  16   1  -5 0.39504 26.7597  12
 -16   1   5 201.664 141.406   1
  16  -1  -5 64.2883 45.8040  12
 -15   1   5 221.280 107.326   7
 -15   1   5 296.194 166.490   1
  15  -1  -5 134.116 139.171  13
 -15  -1   5 233.530 115.875   7
  15  -1  -5 164.484 78.3036  12
  15   1  -5 128.810 117.663   3
 -15   1   5 106.161 44.4875   5
 -15   1   5 181.623 121.425   2
  15   1  -5 93.1171 65.3709  12
 -14   1   5 164.161 120.135   2
 -14   1   5 221.443 65.9323   5
  14  -1  -5 32.8510 43.6268  13
  14  -1  -5 193.028 81.6827  12
 -14   1   5 103.982 103.842   1
  14   1  -5 119.015 47.9971  12
 -14  -1   5 79.3962 63.1418   7
  14  -1  -5 74.5058 89.9178   3
 -14   1   5 16.3579 46.9893   7
  14   1  -5-22.9076 68.9949   3
  13  -1  -5 732.269 226.514  13
 -13   1   5 692.465 231.332   1
  13   1  -5 733.047 217.370  13
  13   1  -5 783.241 257.629   3
  13   1  -5 928.854 162.273  12
  13  -1  -5 746.989 227.166   3
 -13   1   5 798.168 236.621   2
  13  -1  -5 812.847 152.204  12
  12  -1  -5 1570.73 301.692  13
  12   1  -5 1762.77 301.557  13
  12   1  -5 1380.07 314.307   3
 -12   1   5 1796.76 353.423   1
 -12   1   5 1552.49 317.120   2
  12   1  -5 1861.00 299.060  15
  12  -1  -5 1731.42 330.648   3
  11   1  -5 504.383 159.051  15
 -11   1   5 556.389 191.768   1
 -11   1   5 329.455 149.645   2
  11   1  -5 506.369 161.387  13
  11  -1  -5 446.451 153.884  13
  11   1  -5 329.269 161.622   3
  11  -1  -5 435.113 170.318   3
 -10  -1   5 3381.81 360.244  14
  10   1  -5 2902.56 407.335   3
  10  -1  -5 3047.50 376.387   3
  10   1  -5 3165.79 365.879  13
  10  -1  -5 2792.56 369.900  13
  10   1  -5 3450.66 386.765  15
 -10   1   5 2946.72 408.855   1
 -10   1   5 3019.85 397.113   2
  -9   1   5 1612.16 277.657   2
  -9  -1   5 1620.51 203.716   2
   9  -1  -5 1365.15 244.974  13
  -9  -1   5 1924.32 256.186  14
   9   1  -5 1478.78 284.990   3
   9  -1  -5 1370.64 241.238   3
   9   1  -5 1407.53 236.479  13
  -9   1   5 1494.89 282.222   1
   9   1  -5 1610.36 266.032  15
  -8   1   5 97.3461 61.6173   2
   8   1  -5 159.037 90.6225  15
   8   1  -5 137.130 75.4669  13
  -8   1   5 117.847 74.9649   1
   8   1  -5 224.444 125.274   3
   8  -1  -5 121.168 79.6698   3
  -8  -1   5 151.480 56.6331   2
   8  -1  -5 127.388 90.5480  13
   7   1  -5 1204.11 226.451   3
  -7  -1   5 1380.67 158.749   2
  -7   1   5 1500.01 245.204   2
   7  -1  -5 1583.48 211.988   3
   7   1  -5 1337.38 199.610  13
   7   1  -5 1337.70 231.399  15
  -7   1   5 1424.19 250.834   1
   7  -1  -5 1407.05 230.359  13
   6   1  -5 1055.72 196.393  15
  -6   1   5 1060.81 199.269   2
  -6  -1   5 1157.16 162.341  14
   6   1  -5 939.431 150.969  13
   6  -1  -5 1051.46 186.521  13
  -6  -1   5 1182.67 134.675   2
  -6   1   5 764.813 75.7303   4
   6   1  -5 1097.19 204.254   3
  -6   1   5 1029.60 196.068   1
   5  -1  -5 107.376 69.3561  13
  -5   1   5 97.8187 68.0094   1
  -5  -1   5 52.8683 33.0340  14
  -5   1   5 79.2377 43.0156   2
   5   1  -5 129.703 76.1315  15
   5   1  -5 56.4481 34.7075  13
  -5   1   5 66.0902 24.2255   4
  -4  -1   5 4362.19 290.514  14
   4   1  -5 4104.04 245.735  13
   4  -1  -5 4431.09 346.710  13
  -4   1   5 4574.06 373.270   1
  -4   1   5 4244.27 221.389   4
  -4   1   5 4333.65 362.918   2
  -4  -1   5 3998.89 378.252   4
   4   1  -5 4149.92 364.025  15
  -3   1   5 255.518 103.525   2
  -3  -1   5 255.625 111.518   4
   3  -1  -5 242.481 40.5033  14
   3  -1  -5 252.191 87.0468  13
  -3   1   5 324.747 99.3627   1
   3   1  -5 308.201 58.7334  13
  -3  -1   5 311.285 78.2295  14
  -3   1   5 314.546 69.1906   4
   2   1  -5 39427.3 478.410  13
   2  -1  -5 38705.8 968.559  13
   2  -1  -5 39798.2 639.160  14
  -2   1   5 40739.8 813.836   4
  -2   1   5 38796.7 1031.06   2
  -2   1   5 39479.6 1026.65   1
   1   1  -5 108.049 74.0965  15
   1  -1  -5 159.930 71.4001  13
  -1   1   5 141.339 73.4433   1
  -1   1   5 152.579 40.9967   3
  -1   1   5 138.758 63.3764   4
   1  -1  -5 136.530 49.2282  14
   0  -1  -5 48324.5 978.977  14
   0   1   5 48435.9 1129.69   1
   0   1   5 51425.7 868.935   3
   0   1  -5 48634.8 1089.03  15
  -1   1  -5 312.547 86.9300  15
  -1  -1  -5 232.854 88.6637  14
   1   1   5 338.061 88.7090   3
   1   1   5 227.879 83.1562   1
  -2   1  -5 2090.28 213.177  15
   2   1   5 1608.41 210.662   3
  -2  -1  -5 1914.64 241.421  14
   2   1   5 1796.02 228.194   4
  -3  -1  -5 563.540 147.931  14
   3   1   5 677.018 153.734   3
   3  -1   5 615.377 142.105   4
   3   1   5 528.019 145.703   4
  -3   1  -5 582.853 113.856  15
  -4  -1  -5 762.701 184.257  14
   4   1   5 786.351 180.679   3
  -4   1  -5 677.356 78.2812   1
  -4   1  -5 812.964 125.621  15
   4  -1   5 769.020 165.852   4
   4  -1   5 811.409 186.933   3
  -5  -1  -5 51.2920 66.7510  14
  -5   1  -5 123.289 64.0114  15
   5   1   5 115.041 72.3872   3
  -5   1  -5 79.3841 33.0375   1
   5  -1   5 81.3702 52.5798   4
   5  -1   5 66.2615 70.3185   3
   6  -1   5 9085.65 688.134   3
   6   1   5 9947.91 718.836   3
   6  -1   5 8712.32 567.306   4
  -6  -1  -5 8030.98 645.247  14
  -6   1  -5 9817.56 361.937  15
  -6   1  -5 9543.83 438.166   1
  -7  -1  -5 698.417 215.100  14
   7   1   5 501.334 186.728   3
  -7   1  -5 601.434 129.047   1
   7  -1   5 503.607 148.948   4
   7  -1   5 475.128 173.237   3
   8  -1   5 7.46140 52.3134   4
   8   1   5-24.5554 114.659   3
  -8  -1  -5 9.28051 77.3283  14
   8  -1   5-43.4708 101.726   3
  -8   1  -5 40.3300 49.4131   1
  -9  -1  -5 123.207 95.8077  14
   9  -1   5 154.619 91.4326   4
  -9   1  -5 157.015 75.3176   1
   9   1   5 256.885 164.936   3
   9  -1   5 150.514 116.547   3
  10   1   5 1657.07 377.888   3
 -10  -1  -5 1665.25 372.114  14
 -10   1  -5 2008.91 294.306   1
  10  -1   5 1678.12 385.413   3
 -11  -1  -5 75.2039 98.8759  14
  11  -1   5 90.9883 94.2224   3
 -11   1  -5 42.2462 64.8081   1
  11   1   5 114.937 151.215   3
  12  -1   5 98.7194 77.6651   3
  12  -1   5-55.7874 44.4688  17
 -12  -1  -5-62.6951 90.8680  14
  12   1   5 102.532 61.0303  17
  12   1   5-157.139 133.362   3
 -12   1  -5 1.97161 30.0184   1
 -13   1  -5 145.574 87.1005  16
  13  -1   5 90.6227 66.7643  17
 -13  -1  -5 53.4888 72.2831  14
  13   1   5-58.6395 100.798   3
  13   1   5-24.4980 41.3664  17
  13  -1   5 11.4860 167.248   3
  13  -1   5-27.4516 70.2008   8
 -14  -1  -5 50.8510 57.1687  14
  14  -1   5 63.2355 53.9302  17
  14   1   5-62.1924 66.0534   8
  14  -1   5-10.3496 53.4829   8
 -14   1  -5-116.792 123.917  14
  14   1   5-88.3055 53.8461  12
  14   1   5 13.7877 36.2643  17
  14   1   5-70.0436 108.524   3
  14  -1   5 111.757 125.866   3
 -14   1  -5-1.15537 57.4357  16
  15   1   5 431.149 122.607  12
  15   1   5 233.645 180.486   3
  15  -1   5 488.457 149.679   8
  15   1   5 366.487 143.000   8
  15   1   5 264.815 91.1715  17
 -15   1  -5 627.985 276.145  14
 -15   1  -5 365.530 153.746  16
  15  -1   5 722.621 316.533   3
  15  -1   5 289.547 102.876  17
 -15  -1  -5 219.590 167.180  14
  16  -1   5 105.117 77.2879  17
 -16   1  -5 158.446 69.7784  16
 -16  -1  -5 346.570 206.519  14
 -16   1  -5 244.845 168.944  14
  16  -1   5 94.7954 49.9156   8
  16   1   5 149.663 89.7833   8
  16   1   5 235.751 87.2641  12
  16  -1   5-51.3535 102.713   3
  16   1   5-65.3109 119.016   3
 -17  -1  -5-352.954 218.286  14
  17  -1   5 69.7261 68.0250  17
 -17   1  -5 97.6552 113.316  16
 -17   1  -5-393.153 222.376  14
  17   1   5-88.2180 77.8988   8
  17  -1   5 114.762 96.5528   8
  17   1   5 112.167 65.6218  12
  17   1   5 227.595 175.556   3
  17  -1   5 232.773 187.840   3
  18   1   5 254.061 104.012  12
 -18   1  -5 136.315 113.435  16
  18  -1   5 22.3889 50.8299   8
  18   1   5-2.57178 58.7629   8
  18  -1   5 79.0881 74.9558  17
  19  -1   5 392.043 148.739   8
  19   1   5 200.515 124.966   8
  19   1   5 535.948 144.131  12
 -19   1  -5 553.011 192.374  16
  19   1   5 173.952 127.345  11
  19  -1   5 581.436 151.359  17
 -20   1  -5 130.598 115.661  16
  20  -1   5 54.3887 60.0892  17
  20  -1   5-135.407 89.3183   8
  20   1   5 115.653 101.756   8
  20   1   5 101.912 48.7364  12
  20   1   5-195.707 103.171  11
  21  -1   5-11.1678 47.4031   8
 -21  -1  -5 48.2349 53.5241  18
 -22  -1  -5 91.0943 68.9780  18
  22  -1   5 71.3863 66.1103   8
  22   1   5 55.9246 47.8597   8
  23   1   5-7.30506 51.8795   8
  23  -1   5-123.807 71.2985   8
  24  -1   5-0.30815 69.1036   8
  24   1   5-20.4814 47.4412   8
  25   1   5 80.3927 52.2960   8
  25   2  -5 87.4033 56.5946  12
  25   2  -5-11.3306 34.4273   8
  25  -2  -5 43.0399 39.8171  12
 -25  -2   5 28.2709 42.2212  10
 -25   2   5-38.2835 44.7718  10
 -24   2   5 145.669 84.9640  10
  24   2  -5 31.9691 35.7271  12
  24  -2  -5 30.3330 38.1168  12
 -24  -2   5 49.4275 45.3413  10
 -23   2   5 110.750 79.0592  10
 -23  -2   5-26.7812 73.1795  10
  23   2  -5 147.622 68.1592  12
  23  -2  -5 98.5577 54.5759  12
 -22   2   5 66.7874 60.2806  10
  22   2  -5 176.035 84.3065  12
  22  -2  -5 161.052 84.6165  12
 -22  -2   5 60.8429 74.5484  10
 -21  -2   5 37.8387 47.0066  10
  21   2  -5 14.2185 46.1574  12
 -21   2   5 46.8670 54.0500  10
  21  -2  -5-32.8696 44.0802  12
  20   2  -5 17.0194 40.7678  12
  20  -2  -5-27.0976 55.0678  12
  19  -2  -5 21.0961 53.1601  12
  19   2  -5-24.0053 47.0251  12
  18   2  -5 465.464 133.881  12
  18  -2  -5 588.585 148.547  12
 -18   2   5 524.639 176.144   7
 -17   2   5 3033.81 567.071   1
  17   2  -5 3006.33 328.899  12
 -17   2   5 3176.46 387.544   5
 -17   2   5 3038.88 538.828   2
  17  -2  -5 3065.19 333.063  12
  17  -2  -5 3071.61 507.996  13
 -17   2   5 4044.50 464.174   7
 -17  -2   5 3173.25 416.182   7
 -16   2   5 860.231 300.246   2
 -16   2   5 1151.71 233.551   5
 -16   2   5 1123.06 340.745   1
  16  -2  -5 862.841 265.144  13
  16   2  -5 1079.85 196.353  12
  16  -2  -5 1073.42 193.693  12
  16   2  -5 907.363 317.363   3
 -16   2   5 1142.73 247.760   7
 -16  -2   5 1045.17 233.119   7
  15   2  -5-21.9670 64.1031   3
 -15   2   5 1.10272 88.8839   5
 -15   2   5-113.172 111.465   2
  15   2  -5 64.4403 45.4428  12
 -15   2   5-180.927 139.954   1
  15  -2  -5 180.682 129.455  13
 -15   2   5 90.2278 80.3290   7
  15  -2  -5 115.492 66.5880  12
 -15  -2   5-15.6003 60.6831   7
 -14   2   5 187.833 99.6007   5
 -14   2   5 62.7633 86.5058   2
 -14   2   5 183.504 160.655   1
  14   2  -5 64.0587 42.1157  12
 -14  -2   5 8.97001 58.4020   7
  14   2  -5 208.861 154.136   3
  14  -2  -5 1.90120 29.1410  12
  14  -2  -5 42.5505 73.7934  13
 -14   2   5 70.9945 86.8082   7
 -13   2   5 2250.91 424.246   2
 -13   2   5 1705.37 379.332   1
  13   2  -5 2041.11 248.851  12
 -13   2   5 2038.59 293.092   5
  13  -2  -5 2260.15 260.404  12
 -13  -2   5 2080.90 315.295   7
  13   2  -5 2277.78 466.133   3
 -13   2   5 2150.46 315.257   7
 -13   2   5 2127.70 320.239  16
  13  -2  -5 1966.61 368.743  13
  12   2  -5 1594.44 300.208  15
  12   2  -5 1636.63 216.605  12
 -12   2   5 1572.50 356.121   1
 -12  -2   5 1682.21 325.600  14
 -12   2   5 1460.21 326.895   2
  12  -2  -5 1575.25 318.666  13
  12  -2  -5 1712.66 217.284  12
 -12  -2   5 1406.58 260.201   7
  12   2  -5 1475.08 354.588   3
 -11   2   5 1839.37 352.299   2
  11   2  -5 2099.51 419.248   3
  11  -2  -5 2132.74 359.786  13
 -11  -2   5 2253.03 355.356  14
 -11   2   5 2092.89 386.785   1
  11   2  -5 2378.22 362.657  15
  10   2  -5 209.789 112.981  15
  10  -2  -5 109.036 78.2438  13
 -10   2   5 124.718 102.663   2
 -10  -2   5 168.674 109.699  14
  10   2  -5 72.5658 75.8566   3
 -10   2   5 75.3100 103.273   1
  -9   2   5 3335.67 444.021   2
   9   2  -5 3975.21 510.431   3
  -9  -2   5 3766.77 424.349  14
   9   2  -5 3914.89 445.227  15
  -9   2   5 3656.85 472.299   1
   9  -2  -5 3762.16 436.931  13
   8   2  -5 433.240 157.301   3
  -8   2   5 538.296 180.556   2
   8  -2  -5 545.525 172.232  13
  -8   2   5 439.168 173.918   1
  -8  -2   5 364.675 124.327  14
   8   2  -5 390.077 140.804  15
   7  -2  -5 524.733 157.753  13
   7   2  -5 490.550 148.572  15
  -7  -2   5 484.833 156.405  14
  -7   2   5 354.426 129.435   2
   7   2  -5 713.260 201.596   3
  -7   2   5 561.731 175.646   1
  -6   2   5 228.830 92.5393   2
  -6  -2   5 308.920 105.487  14
   6  -2  -5 187.367 107.142  13
  -6   2   5 204.187 102.839   1
   6   2  -5 130.413 80.0498  15
  -5   2   5 3566.38 393.796   2
  -5  -2   5 3631.07 363.209  14
   5   2  -5 3546.00 385.510  15
  -5   2   5 3582.24 408.571   1
   5  -2  -5 3346.42 354.532  13
  -4  -2   5 450.814 129.584  14
  -4   2   5 512.040 157.893   2
   4  -2  -5 605.625 153.896  13
   4   2  -5 371.899 131.241  15
  -4   2   5 448.043 141.303   1
  -3   2   5 213.675 99.9461   1
   3  -2  -5 101.556 50.0735  14
   3  -2  -5 146.679 77.4050  13
  -3  -2   5 169.819 106.575   4
  -3   2   5 140.084 99.1692   2
   3   2  -5 116.508 64.1597  15
  -3  -2   5 154.240 74.2592  14
   2  -2  -5-15.2195 62.6891  13
  -2  -2   5 45.6205 39.3575  14
   2  -2  -5 24.3885 51.9951  14
  -2   2   5-21.7598 58.0003   2
   2   2  -5 20.1768 48.5404  15
  -2   2   5-17.8057 57.5987   1
  -2  -2   5 16.3415 67.5841   4
   1  -2  -5 926.177 181.589  13
  -1  -2   5 1007.30 207.130   4
   1   2  -5 1082.27 203.523  15
  -1  -2   5 1008.95 188.087  14
   1  -2  -5 961.768 164.561  14
  -1   2   5 1022.82 211.261   1
   0   2  -5 71.0273 75.1751  15
   0  -2   5 59.0106 78.4828   4
   0   2   5-0.50197 59.7129   1
   0  -2  -5 41.0822 40.7633  14
  -1  -2  -5 5734.72 439.693  14
   1  -2   5 5787.09 468.245   4
  -1   2  -5 6598.16 462.314  15
   1   2   5 5438.89 485.207   1
   2   2   5 121.046 66.1305   3
  -2   2  -5 98.2086 69.3659  15
   2  -2   5 118.383 90.4278   4
  -2  -2  -5 112.844 76.1513  14
   3   2   5 1731.03 272.646   3
   3  -2   5 1526.17 130.553  13
  -3   2  -5 1703.17 232.967  15
   3  -2   5 1617.94 243.875   4
  -3   2  -5 1329.56 129.740   1
  -3  -2  -5 1708.40 272.871  14
  -4   2  -5-12.2402 40.7825  15
  -4  -2  -5 14.5671 57.4966  14
   4  -2   5 2.57514 23.4887  13
   4   2   5-2.88065 77.8425   3
  -4   2  -5-65.3076 36.8764   1
   4  -2   5 25.1279 64.2876   4
  -5  -2  -5 82.9660 68.7384  14
  -5   2  -5 92.2300 42.1629   1
  -5   2  -5 84.2927 64.7940  15
   5  -2   5 142.884 88.0473   4
   5   2   5 184.157 108.281   3
  -6   2  -5 5.53329 43.1013  15
  -6  -2  -5 159.984 145.639  14
   6  -2   5 85.1417 47.0461  13
   6   2   5 106.070 118.248   3
  -6   2  -5 23.5107 28.8446   1
   6  -2   5 36.1060 46.1093   4
   7   2   5 6650.47 675.474   3
  -7   2  -5 8257.35 474.931  15
  -7  -2  -5 6790.38 670.632  14
   7  -2   5 7552.81 487.851  13
  -7   2  -5 7192.01 442.145   1
   7  -2   5 7555.87 565.805   4
   8  -2   5 306.728 125.429   4
  -8  -2  -5 45.7071 79.9435  14
   8  -2   5 133.787 80.1601  13
   8   2   5 250.157 156.864   3
  -9  -2  -5 4200.54 577.457  14
   9   2   5 4109.68 589.541   3
   9  -2   5 4969.85 457.576  13
   9  -2   5 5346.84 501.589   4
 -10  -2  -5 278.807 144.992  14
  10   2   5 264.400 161.274   3
  10  -2   5 428.991 150.211  13
  10  -2   5 269.909 116.529   4
  11   2   5 263.951 105.661   8
  11  -2   5 259.430 92.5605  17
 -11  -2  -5 321.471 170.305  14
  11   2   5 295.003 189.609   3
 -12  -2  -5 130.062 126.169  14
  12   2   5 8.70449 42.7468   8
  12  -2   5 27.7390 40.6589  17
  12   2   5 52.2104 173.028   3
  13   2   5 14.7913 53.4854   8
  13   2   5 28.8092 33.4003  12
 -13  -2  -5-47.6268 90.9628  14
  13  -2   5 67.2365 35.5673  17
  13   2   5 120.625 133.257   3
 -13   2  -5-90.4509 109.736  16
 -14  -2  -5 296.025 184.502  14
  14   2   5 47.0858 75.5505   8
 -14   2  -5 200.350 97.1856  16
  14   2   5 358.303 236.230   3
  14   2   5 154.039 81.2652  12
  14  -2   5 132.100 75.3173  17
  15  -2   5 0.85216 29.8692  17
 -15  -2  -5 75.7605 107.657  14
  15   2   5-82.3050 73.0652   8
  15   2   5-56.1768 51.3572  12
 -15   2  -5 4.71604 65.7895  16
  16  -2   5 30.8817 50.5363  17
 -16   2  -5-19.7535 73.4261  16
 -16   2  -5-212.221 166.244  14
 -16  -2  -5 148.022 139.632  14
  16   2   5-22.7410 71.4344   8
  16   2   5-11.1902 34.4408  12
  16   2   5 22.6827 89.8992   3
  17  -2   5 124.563 78.3504  17
 -17   2  -5 333.983 163.655  16
  17   2   5 113.980 100.064   8
  17   2   5 83.6348 69.2300  12
  18   2   5 82.3022 81.1744   8
 -18   2  -5 195.149 112.353  16
  18  -2   5 80.9325 70.3731  17
  18   2   5 187.280 93.1255  12
  19   2   5 115.600 88.5333   8
 -19   2  -5 85.2278 99.3749  16
  19   2   5 191.624 91.8278  12
 -19  -2  -5 6.31361 47.4426  18
  19   2   5 66.2217 65.3079  11
  19  -2   5 67.2393 50.4436  17
  20   2   5 110.983 106.833   8
  20   2   5 213.571 100.891  12
  20  -2   5 140.959 74.0955  17
 -20   2  -5 117.809 70.7697  16
  20   2   5 12.8189 57.8571  11
 -20  -2  -5 287.205 135.574  18
 -21   2  -5 221.780 131.993  16
  21  -2   5 169.375 86.9671  17
  21   2   5 122.797 81.0926   8
 -21  -2  -5 199.336 96.8963  18
  21   2   5 6.27035 70.4324  11
  22   2   5 60.4915 66.5112   8
  22   2   5 70.2926 81.9553  11
 -22  -2  -5 156.893 82.5067  18
  23   2   5-13.4847 36.4356   8
 -23  -2  -5 51.1679 53.3225  18
  23   2   5 124.710 77.3326  11
  24   2   5 132.050 73.1723   8
  24  -3  -5 107.965 58.1730  12
  24   3  -5 127.278 61.9172  12
  24   3  -5 78.1997 44.8448   8
 -23  -3   5 108.969 63.9935  10
  23   3  -5 21.6873 45.9122  12
  23  -3  -5 9.45807 42.4967  12
  22   3  -5-1.80545 47.2262  12
  22  -3  -5-33.3499 44.5790  12
 -22   3   5-156.487 79.8412  10
  21   3  -5 28.7685 39.7365  12
  21  -3  -5 70.1310 47.4482  12
 -21  -3   5 73.5952 65.5497  10
 -21   3   5 8.93809 41.0164  10
  20   3  -5 43.4318 41.7747  12
 -20  -3   5 70.4322 60.5133  10
 -20   3   5 12.3767 47.8628  10
 -19   3   5-29.4682 56.0476  10
 -19  -3   5 117.033 83.6066  10
  19   3  -5 156.602 89.8325  12
  19  -3  -5 67.3637 68.2415  12
  18   3  -5 3.22765 52.4364  12
 -18  -3   5 33.6977 62.5294  10
  18  -3  -5-91.6713 62.5636  12
 -18   3   5 63.8353 68.3597   5
 -18   3   5-2.24678 45.5181  10
 -17   3   5 94.7513 75.2717  10
 -17  -3   5-5.63753 46.6773  10
  17   3  -5 317.405 111.711  12
 -17   3   5 246.826 118.480   5
 -17   3   5 502.277 173.873   7
 -17  -3   5 558.390 171.147  18
  17  -3  -5 470.295 135.962  12
 -16   3   5 2201.68 505.388   1
 -16   3   5 1839.22 301.276   5
 -16   3   5 2215.44 474.998   2
  16  -3  -5 2161.31 438.797  13
  16   3  -5 1711.55 255.567  12
  16  -3  -5 1713.46 254.110  12
 -16   3   5 2073.85 354.521   7
  16   3  -5 1660.38 460.578   3
 -16  -3   5 2129.71 309.496  18
 -15   3   5-19.1739 69.0942   1
  15  -3  -5 178.063 130.850  13
  15  -3  -5 155.721 75.1606  12
 -15   3   5 109.159 89.2839   7
 -15   3   5 52.3200 66.9829   5
 -15  -3   5 214.561 103.175  18
 -15   3   5 21.9533 71.4107   2
  15   3  -5 19.9820 42.0931  12
 -14   3   5 351.608 152.916  16
 -14   3   5 327.408 130.821   5
 -14   3   5 524.082 224.339   2
  14   3  -5 416.174 134.066  12
  14  -3  -5 613.182 230.641  13
 -14   3   5 126.198 135.426   1
  14  -3  -5 410.683 123.104  12
 -14   3   5 459.424 178.921   7
  14   3  -5 390.915 220.890   3
 -14  -3   5 545.822 159.206  18
 -13   3   5 679.066 253.112   2
 -13   3   5 788.503 196.760  16
  13   3  -5 843.063 324.625   3
  13   3  -5 696.701 161.697  12
 -13  -3   5 861.377 196.385  18
  13  -3  -5 1014.66 283.479  13
 -13   3   5 634.317 251.534   1
  13  -3  -5 659.525 155.478  12
 -13   3   5 855.130 211.638   7
 -13   3   5 651.326 192.727   5
 -12   3   5 1950.96 315.647   7
 -12   3   5 2163.68 325.949  16
  12  -3  -5 1707.13 357.990  13
  12   3  -5 1677.75 415.802   3
  12   3  -5 1649.35 232.727  12
  12  -3  -5 1790.31 237.083  12
 -12   3   5 1850.25 426.626   1
 -12  -3   5 1707.45 370.280  14
 -12   3   5 1880.70 294.677   5
 -12   3   5 1802.02 399.956   2
  12   3  -5 2387.57 405.758  15
 -12  -3   5 1848.69 278.724  18
 -11  -3   5 391.550 130.018  18
 -11  -3   5 119.245 76.6879  14
 -11   3   5 434.076 146.974   5
 -11   3   5 329.372 191.151   2
  11  -3  -5 303.920 144.667  13
  11   3  -5 393.876 202.530   3
  11   3  -5 377.363 108.487  12
  11  -3  -5 426.787 119.978  12
 -11   3   5 497.696 225.404   1
 -11   3   5 422.742 129.127   7
  11   3  -5 217.304 129.182  15
 -10  -3   5 139.698 121.486  14
 -10   3   5-26.1577 51.8108   5
  10   3  -5-67.3410 94.5025   3
  10  -3  -5-51.7278 77.2002  13
  10  -3  -5-24.2199 37.1848  12
 -10   3   5 19.0365 99.5667   1
 -10   3   5 76.8434 91.7851   2
  10   3  -5 40.2595 70.7412  15
   9   3  -5 292.742 168.867   3
  -9   3   5 285.416 152.904   2
  -9  -3   5 526.112 193.898  14
   9  -3  -5 514.869 175.126  13
  -9   3   5 510.494 189.224   1
   9   3  -5 463.360 175.045  15
   8   3  -5 326.233 172.225   3
   8  -3  -5 220.293 112.781  13
  -8   3   5 372.065 166.267   2
  -8  -3   5 387.857 157.780  14
   8   3  -5 334.995 155.651  15
  -8   3   5 377.351 170.957   1
  -7  -3   5 383.460 160.962  14
  -7   3   5 252.622 109.325   2
   7  -3  -5 454.844 169.128  13
   7   3  -5 146.288 96.2868  15
  -7   3   5 439.562 182.750   1
  -6  -3   5 2152.86 342.430  14
   6  -3  -5 2174.96 338.835  13
  -6   3   5 2007.05 350.909   2
   6   3  -5 2344.76 365.470  15
  -6   3   5 2261.72 392.912   1
  -5  -3   5 432.420 154.081  14
   5   3  -5 374.769 151.540  15
  -5   3   5 425.917 169.904   1
   5  -3  -5 540.825 170.787  13
  -5   3   5 443.647 170.845   2
   4  -3  -5 2554.11 350.930  13
   4  -3  -5 2668.71 306.588  14
   4   3  -5 2283.28 348.885  15
  -4   3   5 2616.17 368.247   2
  -4   3   5 2675.30 403.747   1
  -4  -3   5 2624.85 364.180  14
   3   3  -5 364.423 138.381  15
  -3  -3   5 392.667 139.963  14
  -3   3   5 339.206 168.463   1
  -3   3   5 476.341 159.310   2
   3  -3  -5 264.769 107.599  13
   3  -3  -5 432.543 120.250  14
  -2  -3   5 3323.16 401.514  14
   2  -3  -5 3451.82 361.553  14
   2   3  -5 3721.26 430.097  15
  -2   3   5 3373.10 396.155   2
  -2   3   5 3294.55 445.366   1
  -2  -3   5 3147.90 418.706   4
   2  -3  -5 3202.34 383.659  13
  -1   3   5 280.509 154.619  15
  -1  -3   5 389.228 150.737   4
   1  -3  -5 424.067 140.462  14
  -1   3   5 216.038 110.601   1
   1   3  -5 335.295 148.946  15
   1  -3  -5 347.327 128.466  13
  -1  -3   5 299.732 129.791  14
   0  -3  -5 9630.27 645.982  14
   0   3   5 9844.21 741.731  15
   0   3  -5 10202.7 685.940  15
   0  -3   5 9856.04 709.101   4
   0  -3  -5 9209.23 655.060  13
   0   3   5 9045.00 733.637   1
   1   3   5 284.153 132.503  15
  -1  -3  -5 241.992 119.720  14
   1   3   5 181.910 58.8207   1
   1  -3   5 261.058 118.338   4
  -1   3  -5 326.011 137.576  15
   2   3   5 638.960 194.465  15
  -2  -3  -5 601.134 178.117  14
  -2   3  -5 687.444 187.454  15
   2  -3   5 655.844 179.057   4
  -3   3  -5 709.495 193.364  15
  -3  -3  -5 811.690 226.961  14
   3  -3   5 796.331 198.409   4
   3   3   5 691.109 203.792  15
   3   3   5 916.050 245.774   3
  -4   3  -5 344.743 137.493  15
   4   3   5 324.810 133.191  15
  -4  -3  -5 434.846 165.629  14
   4   3   5 334.563 150.775   3
   4  -3   5 286.385 99.2909   4
  -5   3  -5 46.0712 48.5779  15
   5   3   5 230.687 118.232  15
  -5  -3  -5 223.248 136.773  14
   5   3   5 174.928 137.866   3
   5  -3   5 84.9019 59.5770   4
   6   3   5 2035.27 336.020  15
  -6   3  -5 1968.12 306.902  15
  -6  -3  -5 1637.93 343.942  14
   6  -3   5 2038.32 314.041   4
   6   3   5 2029.98 387.552   3
  -7   3  -5-137.964 87.9426  15
  -7  -3  -5 69.0213 88.7483  14
   7   3   5 71.3559 106.107   3
   7  -3   5-23.0722 54.6165   4
   8   3   5 332.721 192.478   3
  -8  -3  -5 447.177 198.263  14
   8  -3   5 391.579 144.607   4
   9  -3   5-20.2442 44.8388  17
   9   3   5-11.5361 92.5924   3
  -9  -3  -5-20.9599 67.3596  14
  10   3   5 532.996 238.120   3
 -10  -3  -5 726.843 263.246  14
  10   3   5 859.977 164.825  12
  10   3   5 1032.46 201.366   8
  10  -3   5 787.166 153.116  17
 -11  -3  -5 159.210 143.146  14
  11  -3   5 175.650 73.3858  17
  11   3   5 239.819 113.500   8
  11   3   5 157.557 74.6989  12
  11   3   5 161.841 147.411   3
  12  -3   5 141.798 69.1026  17
  12   3   5 242.630 107.400   8
 -12  -3  -5 264.072 178.646  14
  12   3   5 285.084 98.2352  12
  12   3   5 255.307 176.358   3
 -13  -3  -5 187.776 157.430  14
  13   3   5 52.0889 64.8116   8
  13   3   5 159.903 72.4773  12
  13   3   5 68.0590 115.248   3
  13  -3   5 137.488 72.2493  17
  14   3   5 1471.02 230.065  12
  14   3   5 1423.10 278.729   8
  14   3   5 1296.51 398.973   3
 -14   3  -5 1302.12 283.462  16
 -14  -3  -5 1403.42 398.434  14
  14  -3   5 1225.08 211.363  17
 -15   3  -5 297.417 151.573  16
  15   3   5 179.981 105.511   8
  15   3   5 350.379 114.070  12
 -15  -3  -5 175.543 156.172  14
  15   3   5 462.491 251.086   3
  15  -3   5 295.359 112.902  17
 -16  -3  -5 865.213 211.381  18
 -16   3  -5 1032.82 261.641  16
  16   3   5 1050.35 194.481  12
  16  -3   5 876.542 184.477  17
  16   3   5 825.805 227.194   8
 -17  -3  -5 12.0340 52.0863  18
 -17   3  -5 211.156 119.846  16
  17   3   5 109.550 69.4683  12
  17   3   5 61.7174 83.4430   8
  17   3   5 104.672 51.5063  11
  17  -3   5 32.8195 34.9809  17
  18  -3   5 151.977 86.3820  17
  18   3   5 115.674 79.9782   8
  18   3   5 120.699 79.3597  12
 -18   3  -5 129.317 137.982  16
  18   3   5 95.5703 105.988  11
 -18  -3  -5 161.567 109.266  18
 -19   3  -5 156.298 118.473  16
 -19  -3  -5 90.5736 80.3728  18
  19   3   5 46.8322 82.7950   8
  19   3   5 208.508 97.7899  12
  19  -3   5 249.957 101.954  17
  19   3   5 189.619 102.373  11
 -20   3  -5-24.5348 76.3151  16
  20  -3   5-1.55864 42.0228  17
 -20  -3  -5 51.2643 73.7194  18
  20   3   5-11.9190 70.6303   8
  20   3   5 21.3497 43.6326  12
  20   3   5 19.2222 50.9567  11
  21   3   5 162.864 70.9330  12
 -21   3  -5 256.096 142.408  16
  21   3   5 24.7171 65.2598   8
 -21  -3  -5 174.800 83.0970  18
  21  -3   5 108.556 54.5584  17
  21   3   5 45.3449 69.7247  11
  22   3   5 126.339 86.4498  11
  22   3   5 321.815 122.109   8
 -22  -3  -5 444.403 129.764  18
  23   3   5 10.0916 46.8070  11
  23   3   5 116.683 63.1083   8
  23   4  -5 121.906 57.8033  12
  23  -4  -5 111.253 58.5695  12
  22   4  -5 178.701 76.3765  12
  22   4  -5 137.775 64.8739   8
  22  -4  -5 297.051 86.5288  12
  21   4  -5 111.609 70.9602  12
  21  -4  -5 88.0784 60.3038  12
  21   4  -5 67.6719 54.8794   8
  20  -4  -5-14.5448 41.9449  12
  20   4  -5 107.561 72.2009  12
 -19  -4   5 69.2067 63.1482  18
 -19   4   5 30.5975 67.8686   5
  19   4  -5-11.5706 39.9116  12
  19  -4  -5-67.8915 69.6104  12
  18  -4  -5 736.368 164.467  12
 -18  -4   5 680.918 183.406  18
  18   4  -5 579.363 153.240  12
 -18   4   5 848.796 206.666   5
 -17  -4   5 384.737 140.226  18
 -17   4   5 100.640 85.4662   9
 -17   4   5 335.191 151.908   5
 -17   4   5 242.324 128.812   7
  17   4  -5 195.868 90.4375  12
  17  -4  -5 230.415 105.073  12
 -16  -4   5 433.232 155.612  18
  16   4  -5 467.320 140.727  12
  16  -4  -5 361.632 115.538  12
 -16   4   5 640.934 216.801   7
 -16   4   5 414.004 165.506   5
 -15  -4   5-13.8255 76.0531  18
 -15   4   5-3.35372 87.7956   5
  15   4  -5 55.0654 35.5688  12
  15  -4  -5 26.2163 57.0053  12
 -15   4   5 24.3395 63.4335   7
 -14  -4   5 643.879 186.048  18
 -14   4   5 497.565 175.532   5
 -14   4   5 659.748 267.736   2
  14  -4  -5 418.176 202.469  13
 -14   4   5 455.056 240.131   1
  14   4  -5 493.413 146.878  12
  14   4  -5 251.016 201.171   3
 -14   4   5 796.754 211.976   7
  14  -4  -5 491.703 141.794  12
 -13   4   5 26.3595 60.5122   1
 -13   4   5 112.428 119.182   5
 -13   4   5-12.7307 52.8195  16
 -13   4   5 128.579 85.4589   2
  13  -4  -5 370.628 137.986  13
  13   4  -5-303.459 208.657   3
  13   4  -5 28.5387 45.1112  12
  13  -4  -5 43.3610 56.4315  12
 -13   4   5 64.3070 73.7905   7
 -13  -4   5 89.8418 102.856  18
 -12  -4   5 242.793 130.671  18
 -12   4   5 218.308 169.476   1
 -12   4   5 164.543 134.647   2
 -12   4   5 285.793 139.120   5
  12   4  -5 371.807 118.075  12
 -12   4   5 269.529 151.772   7
  12   4  -5 450.144 243.416   3
  12  -4  -5 324.921 115.005  12
  12  -4  -5 268.290 159.358  13
  12   4  -5 253.732 152.949  15
 -12  -4   5 106.128 111.132  14
 -11   4   5 1096.41 350.534   1
 -11  -4   5 1016.97 298.622  14
 -11   4   5 922.312 311.792   2
 -11   4   5 1145.93 242.290   5
  11  -4  -5 993.817 286.736  13
  11   4  -5 1318.69 217.559  12
  11  -4  -5 1198.68 206.273  12
  11   4  -5 1433.10 342.910  15
  11   4  -5 728.591 300.573   3
 -11  -4   5 1079.60 215.855  18
  10  -4  -5 292.383 155.299  13
 -10   4   5 266.096 153.183   1
 -10  -4   5 440.505 199.186  14
  10   4  -5 175.481 130.838  15
  10   4  -5 337.407 110.951  12
  10  -4  -5 268.850 87.9506  12
 -10   4   5 345.636 163.297   2
  10   4  -5 881.768 315.669   3
 -10  -4   5 355.328 140.276  18
 -10   4   5 246.874 127.368   5
  -9   4   5 313.604 151.862   2
  -9   4   5 179.464 112.815   5
   9  -4  -5 238.667 118.378  13
   9   4  -5 212.207 81.6873  12
  -9  -4   5 293.944 115.556  18
   9  -4  -5 374.964 110.442  12
   9   4  -5 3.96682 127.549   3
  -9   4   5 249.344 166.032   1
   9   4  -5 204.667 136.878  15
  -9  -4   5 401.401 192.093  14
  -8   4   5-72.2202 97.4084   1
  -8   4   5-206.883 136.696   2
  -8   4   5 69.8405 67.1739   5
   8  -4  -5-22.5709 48.5228  13
   8   4  -5 40.0900 41.9912  12
   8   4  -5 162.667 124.170  15
   8  -4  -5 60.5398 58.8095  12
  -8  -4   5-121.809 110.361  14
  -8  -4   5 37.1236 51.8076  18
   7   4  -5 88.4027 87.2482  15
  -7  -4   5-0.90654 48.5309  14
  -7   4   5 104.529 101.330   2
  -7   4   5 23.9392 71.3524   1
  -7   4   5 78.6834 44.8389   5
   7  -4  -5 121.998 67.4769  12
   7  -4  -5 63.3182 84.6047  13
  -7  -4   5 131.472 71.7107  18
  -6  -4   5 75.7920 108.163  14
   6  -4  -5-188.859 114.887  13
  -6   4   5-89.8648 94.1475   2
  -6   4   5 6.30984 62.7521   1
   6   4  -5-15.7515 57.5753  15
  -6  -4   5-77.8852 63.0439  18
   5   4  -5 225.074 147.154  15
  -5   4   5 255.585 129.060   2
  -5  -4   5 294.969 155.764  14
  -5   4   5 366.111 201.064   1
   5  -4  -5 268.719 127.602  13
  -4   4   5 239.671 139.433   2
  -4  -4   5 330.008 159.531  14
   4  -4  -5 291.247 141.822  13
   4   4  -5 315.321 143.546  15
  -4   4   5 112.336 162.599   1
  -4  -4   5 203.812 164.773   4
  -3  -4   5 2713.24 425.382  14
  -3  -4   5 2383.40 425.617   4
  -3   4   5 2558.09 448.215   1
  -3   4   5 2754.50 414.832   2
   3  -4  -5 2857.89 385.167  14
   3  -4  -5 2802.11 409.932  13
   3   4  -5 2356.83 402.139  15
  -2  -4   5 69.9639 117.401   4
   2   4  -5 118.331 108.222  15
  -2  -4   5 39.6687 93.4642  14
   2  -4  -5-8.49339 73.7402  14
   2  -4  -5-1.39920 58.5471  13
  -2   4   5-8.69788 101.986   1
   1  -4  -5 582.882 183.229  13
  -1   4   5 499.144 195.892   1
  -1  -4   5 454.142 189.134   4
   1   4  -5 369.610 164.529  15
   1  -4  -5 475.391 170.720  14
  -1  -4   5 416.875 181.730  14
  -1   4   5 447.952 200.591  15
   0  -4  -5 53.9033 89.1553  14
   0   4  -5-9.94469 70.9046  15
   0  -4  -5-23.9168 88.5232  13
   0  -4   5 132.863 109.161   4
   0   4   5 2.86841 61.9552   1
   0   4   5 16.2174 108.817  15
  -1   4  -5 12144.4 876.434  15
  -1  -4  -5 11637.9 834.009  13
   1   4   5 12098.7 954.446  15
   1  -4   5 12491.2 894.208   4
  -1  -4  -5 12308.3 875.721  14
   2   4   5 61.8606 91.8388  15
  -2  -4  -5-85.3951 86.0798  14
   2  -4   5-6.07713 49.1976   4
  -2   4  -5 66.6330 76.0193  15
  -3   4  -5 2467.38 401.458  15
  -3  -4  -5 2806.72 444.958  14
   3  -4   5 2590.78 399.573   4
   3   4   5 2584.41 444.482  15
   4   4   5 533.381 221.919  15
  -4   4  -5 185.429 105.534  15
   4   4   5 366.657 181.476   3
   4  -4   5 307.373 133.489   4
  -4  -4  -5 379.591 161.864  14
   5   4   5 32.1393 81.7254   3
   5   4   5 146.630 116.942  15
  -5  -4  -5 27.0424 110.790  14
  -5   4  -5-83.3923 85.5030  15
   5  -4   5 35.2063 60.3513   4
   6   4   5-19.9244 67.0091  15
  -6  -4  -5 38.4999 78.0703  14
   6   4   5-197.171 147.371   3
  -6   4  -5-116.665 97.3489  15
  -6   4  -5-77.4132 66.9569   5
   6   4   5 39.3561 34.2410  11
   6  -4   5 60.9025 62.1188   4
   6  -4   5-29.6123 39.9091  17
  -7   4  -5 1807.71 265.452   5
   7   4   5 1991.97 291.331  11
   7  -4   5 1518.17 210.454  17
   7   4   5 2024.26 394.002  15
  -7  -4  -5 1440.10 372.870  14
   7   4   5 1583.97 408.702   3
   7  -4   5 2067.54 267.258  18
  -7   4  -5 2506.75 408.743  15
  -7  -4  -5 1854.70 272.900  18
  -8  -4  -5 440.583 155.686  18
   8  -4   5 517.761 124.594  17
   8   4   5 304.823 94.4721  12
   8  -4   5 429.964 123.131  18
  -8  -4  -5 421.587 242.068  14
  -8   4  -5 423.923 138.079   5
   8   4   5 302.837 188.260   3
   8   4   5 441.709 153.261  11
   9  -4   5 2058.52 261.529  17
  -9  -4  -5 1731.66 429.109  14
   9  -4   5 2127.13 294.969  18
   9   4   5 1596.13 427.457   3
   9   4   5 1851.93 301.295  11
  -9   4  -5 2152.44 305.458   5
   9   4   5 2119.98 261.418  12
  -9  -4  -5 2053.72 307.356  18
  10   4   5 102.334 71.3661  12
  10   4   5 27.6490 96.7409   3
 -10   4  -5 185.656 113.511   5
 -10  -4  -5 278.396 173.585  14
 -10  -4  -5 100.414 77.9150  18
  10   4   5 143.353 98.0678  11
  10  -4   5 148.032 81.6523  17
  11   4   5 151.035 99.3088   8
 -11  -4  -5 300.529 134.303  18
 -11  -4  -5 388.496 217.528  14
  11   4   5 330.420 112.162  12
  11   4   5 357.514 165.912   3
  11   4   5 265.354 135.674  11
  11  -4   5 281.537 103.972  17
  12  -4   5-9.18347 61.1266  17
 -12  -4  -5 93.7446 108.143  18
 -12  -4  -5-101.619 130.531  14
  12   4   5-17.0163 62.2145   8
  12   4   5-122.101 73.2665  12
  12   4   5 106.062 133.916   3
  12   4   5 69.1041 69.4535  11
  13  -4   5 59.4540 63.9493  17
 -13  -4  -5 176.520 158.054  14
  13   4   5-8.00653 43.4446   8
  13   4   5-11.5789 34.8937  12
  13   4   5 36.6835 88.4276   3
 -13  -4  -5-3.72394 64.6722  18
  13   4   5 8.80499 67.0565  11
 -13   4  -5 13.4885 80.6976  16
  14  -4   5 644.026 165.764  17
  14   4   5 657.901 191.354   8
  14   4   5 664.726 166.014  12
  14   4   5 632.121 209.795  11
 -14  -4  -5 679.678 190.425  18
 -14   4  -5 703.421 201.233  16
  15   4   5 214.707 108.829   8
  15   4   5 160.085 84.4337  12
  15  -4   5 169.249 87.7732  17
  15   4   5-57.9374 53.3154  11
 -15   4  -5 158.360 121.306  16
 -15  -4  -5 141.892 103.168  18
  16  -4   5-0.90256 54.2816  17
 -16   4  -5 8.18913 65.8846  16
  16   4   5 87.4518 76.7753   8
  16   4   5-42.7471 51.3826  12
 -16  -4  -5 141.476 113.254  18
  16   4   5 55.7856 64.2062   6
  16   4   5 63.7658 80.2822  11
 -17   4  -5 109.029 102.474  16
  17   4   5 216.541 107.119   8
  17   4   5 181.456 81.4651  12
  17   4   5 154.333 131.368  11
 -17  -4  -5 93.1812 88.9955  18
  17  -4   5 241.600 109.979  17
  18   4   5 36.9933 53.2689  12
  18   4   5 34.6773 54.1282   8
  18  -4   5 69.7358 58.6638  17
 -18  -4  -5 72.2880 77.8616  18
 -18   4  -5 140.040 117.007  16
  18   4   5 22.1617 65.5520  11
  19   4   5 1247.53 194.500  12
  19  -4   5 1436.15 213.566  17
  19   4   5 499.383 166.252  11
 -19   4  -5 1413.50 289.776  16
 -19  -4  -5 1309.36 236.042  18
  19   4   5 961.331 203.603   8
  20  -4   5 955.902 166.936  17
  20   4   5 526.438 136.043   8
 -20  -4  -5 818.268 182.643  18
 -20   4  -5 1009.79 228.807  16
 -21   4  -5-59.6223 68.7699  16
  21   4   5 21.1405 42.2867   8
 -21  -4  -5-49.1294 54.5241  18
  21  -4   5 20.4524 41.8519  17
  21   4   5-20.4356 54.2825  11
  22   4   5 54.4425 50.4872  11
 -22  -4  -5 74.9741 53.0998  18
  22  -5  -5 7.16075 23.6537  12
  21  -5  -5 100.349 48.0070  12
  20  -5  -5 377.564 101.662  12
 -20  -5   5 297.592 92.1706  18
  19   5  -5 109.264 60.1551  12
  19  -5  -5 54.9488 50.5174  12
 -19  -5   5 48.6276 79.0575  18
  18   5  -5 12.4701 40.9680  12
 -18   5   5 142.158 89.4452   9
 -18   5   5-97.7606 67.4701   5
  18  -5  -5-16.4095 41.2681  12
 -18  -5   5 70.4768 65.0892  18
  17  -5  -5 52.8265 60.6341  12
 -17   5   5 41.2800 66.2407   5
  17   5  -5 28.6967 50.6530  12
 -17   5   5 234.362 117.966   9
 -17  -5   5 89.4351 72.9074  18
 -17   5   5-84.3738 79.4991   7
 -16  -5   5 1206.77 245.680  18
 -16   5   5 1273.37 268.962   5
  16   5  -5 1305.11 227.322  12
  16  -5  -5 1348.91 228.965  12
 -16   5   5 1505.57 303.614   7
  15  -5  -5 431.046 134.292  12
  15   5  -5 307.682 119.690  12
 -15   5   5 454.183 154.992   7
 -15  -5   5 363.539 147.464  18
 -15   5   5 268.116 120.090   5
 -14   5   5-64.2001 78.0468   5
  14   5  -5-16.9875 52.9290  12
 -14  -5   5 3.56074 72.6205  18
 -14   5   5-87.2965 93.1592   7
  14  -5  -5 45.5001 41.5000  12
 -13   5   5 46.5005 82.2049   5
 -13  -5   5-106.899 84.8384  18
  13   5  -5 6.33822 60.4942  12
  13  -5  -5-56.6811 58.5393  12
 -13   5   5 10.0092 61.8179   7
 -12  -5   5 139.607 88.0305  18
 -12   5   5-92.3137 89.2141   5
  12   5  -5 7.74417 50.2559  12
  12  -5  -5 96.4583 76.3489  12
 -12   5   5 182.182 129.165   7
  11   5  -5 604.461 282.658  15
 -11  -5   5 390.930 210.832  14
  11   5  -5 992.648 377.322   3
  11  -5  -5 1043.77 324.426  13
  11   5  -5 591.216 147.503  12
  11  -5  -5 762.559 168.225  12
 -11   5   5 293.773 180.352   2
 -11   5   5 614.785 280.844   1
 -11  -5   5 452.309 170.943  18
 -11   5   5 632.370 180.499   5
 -10   5   5 1375.54 380.458   2
 -10  -5   5 888.590 210.540  18
  10   5  -5 1108.56 294.165  15
 -10  -5   5 930.333 318.596  14
 -10   5   5 904.343 229.077   5
  10   5  -5 1014.17 325.669   3
  10   5  -5 1246.85 220.087  12
  10  -5  -5 1018.58 199.160  12
 -10   5   5 828.434 326.408   1
  10  -5  -5 1310.20 350.868  13
   9   5  -5 5.42778 40.2015  12
   9  -5  -5 135.305 90.0895  12
   9   5  -5 345.262 222.092   3
  -9   5   5 69.1808 142.006   2
  -9  -5   5 147.084 129.663  14
  -9   5   5 108.639 82.6229   5
   9   5  -5 239.827 157.765  15
  -9  -5   5 42.0838 58.2911  18
  -9   5   5 234.552 169.081   1
   9  -5  -5 3.05726 51.1980  13
  -8   5   5 167.797 148.226   1
  -8  -5   5-43.9372 63.3501  18
  -8   5   5 171.912 141.600   2
   8   5  -5-79.0986 102.729  15
   8   5  -5 82.3424 119.518   3
   8  -5  -5 83.9020 92.3946  13
   8  -5  -5 91.3206 53.6716  12
  -8  -5   5 214.945 147.068  14
  -8   5   5 37.6916 80.2201   5
   7  -5  -5 136.191 71.9657  12
  -7   5   5 51.0633 102.771   1
   7  -5  -5-65.0638 87.1872  13
   7   5  -5 101.633 110.221  15
  -7  -5   5 264.684 174.495   4
  -7  -5   5 193.281 84.7402  18
  -7  -5   5 159.576 107.416  14
  -7   5   5 66.4934 88.1521   2
  -7   5   5 181.287 96.4412   5
  -6   5   5 138.485 132.062   1
  -6  -5   5-56.5771 90.2718  14
   6  -5  -5 76.1907 88.7408  13
  -6   5   5 6.51207 82.6682   5
   6  -5  -5-3.19555 31.4945  12
   6   5  -5 101.846 112.933  15
  -6  -5   5-114.071 82.0805  18
  -6  -5   5-57.1533 104.424   4
  -6   5   5-27.4370 69.9270   2
   5  -5  -5 890.702 257.529  13
  -5  -5   5 711.137 251.061  14
  -5  -5   5 687.087 185.099  18
  -5   5   5 604.096 176.532   5
  -5   5   5 462.960 202.570   2
  -5   5   5 789.440 303.622   1
   5  -5  -5 761.347 160.206  12
   5   5  -5 571.111 245.707  15
  -5  -5   5 686.505 267.795   4
  -4   5   5 338.257 209.601   1
  -4  -5   5 521.119 219.143   4
  -4  -5   5 358.785 154.296  14
   4  -5  -5 602.685 210.436  13
  -4   5   5 296.092 124.742   5
  -4   5   5 381.968 189.085   2
   4  -5  -5 236.558 86.3158  12
  -4  -5   5 442.084 130.989  18
   4   5  -5 350.124 178.627  15
  -3  -5   5 369.606 187.641   4
   3  -5  -5 579.826 195.348  14
  -3  -5   5 375.335 198.139  14
   3   5  -5 361.358 185.848  15
  -3   5   5 300.223 198.285   1
  -3  -5   5 429.848 141.509  18
  -3   5   5 437.416 152.707   5
   3  -5  -5 495.834 197.388  13
   2  -5  -5 93.3605 106.201  13
  -2   5   5 56.8383 58.5554   6
  -2  -5   5 165.929 138.967   4
   2  -5  -5-140.462 107.764  14
  -2   5   5 103.430 62.2266   5
   2   5  -5 177.828 108.582   5
  -2  -5   5 58.9469 73.8754  18
  -2   5   5-11.0821 71.1514   1
   2   5  -5-196.742 141.058  15
   1  -5  -5 494.216 174.119  13
  -1   5   5 365.421 121.592   6
   1   5  -5 346.850 186.556  15
  -1   5   5 602.406 174.952   5
  -1  -5   5 368.530 181.109   4
   1  -5  -5 644.291 216.135  14
   1   5  -5 600.451 162.044   5
  -1  -5   5 460.473 140.585  18
   0   5   5 143.720 125.125  15
   0  -5   5 34.3957 71.8332   4
   0   5  -5 58.6180 43.1943   5
   0   5   5 127.562 66.9779   6
   0  -5  -5 80.0843 88.3551  13
   0  -5  -5 57.9323 77.1580  14
   0  -5   5 77.7196 72.3802  18
   0   5  -5-10.1773 66.7382  15
   0   5   5-5.54450 39.3118   5
  -1   5  -5 267.009 155.443  15
  -1  -5  -5 111.343 70.5781  13
  -1  -5  -5 150.785 117.465  14
  -1   5  -5 210.433 85.3868   5
   1   5   5 149.629 168.262  15
   1  -5   5 409.973 187.623   4
   1  -5   5 204.978 74.9255  18
  -2   5  -5-21.3314 96.1394  15
  -2  -5  -5-57.9720 82.3314  14
   2   5   5-39.2548 90.4635  15
  -2  -5  -5-193.947 131.126  13
  -2   5  -5 98.5140 71.2078   5
   2  -5   5 0.45531 31.0834  18
  -3  -5  -5 1148.37 312.823  13
  -3   5  -5 1058.11 310.586  15
  -3  -5  -5 913.694 278.633  14
   3  -5   5 1133.27 185.423  12
   3  -5   5 1544.03 353.035   4
  -3   5  -5 1146.98 228.341   5
   3  -5   5 1428.87 226.993  18
   3   5   5 926.844 303.203  15
   4   5   5 240.411 181.246   3
   4   5   5 319.408 186.940  15
  -4   5  -5 269.716 159.284  15
  -4  -5  -5 719.991 257.820  14
  -4   5  -5 393.542 144.434   5
  -4  -5  -5 259.205 181.177  13
   4  -5   5 254.828 95.4602  12
   4   5   5 225.951 101.935  11
   4  -5   5 266.732 114.296  18
  -4  -5  -5 426.877 134.125  18
  -5  -5  -5 318.308 122.008  18
   5  -5   5 251.844 91.0605  12
  -5   5  -5 509.488 213.876  15
  -5  -5  -5 111.025 130.519  14
   5  -5   5 377.601 123.145  18
   5   5   5 287.887 222.309   3
  -5   5  -5 251.702 114.426   5
   5   5   5 110.250 112.794  15
   5   5   5 293.258 118.737  11
   6  -5   5 11.2393 50.2905  18
  -6   5  -5 87.4424 93.5705  15
   6   5   5-173.706 150.317   3
  -6  -5  -5 1.61029 54.5197  18
   6  -5   5 33.0187 44.9100  12
   6   5   5 64.3241 72.2596  11
   6  -5   5 6.24256 38.9402  17
  -6  -5  -5-124.737 121.056  14
   6   5   5 62.2548 102.465  15
  -6   5  -5-10.9209 45.7033   5
  -7  -5  -5 499.747 235.261  14
   7  -5   5 278.721 105.798  17
  -7  -5  -5 294.034 122.505  18
   7   5   5 340.541 235.994   3
   7  -5   5 191.553 93.7874  18
   7   5   5 533.730 155.282  11
  -7   5  -5 133.021 79.4244   5
   8   5   5 1170.01 385.938   3
   8  -5   5 846.074 173.355  17
  -8  -5  -5 806.549 309.474  14
  -8   5  -5 963.873 218.764   5
   8   5   5 867.713 218.530  11
  -8  -5  -5 895.737 226.115  18
   9  -5   5 521.289 136.434  17
  -9  -5  -5 405.027 223.335  14
  -9   5  -5 542.019 159.859   5
  -9   5  -5 502.962 210.216   2
  -9  -5  -5 346.556 148.462  18
   9   5   5 449.818 246.514   3
   9   5   5 183.003 123.544  11
  10   5   5 54.8013 99.5705   3
 -10   5  -5 189.475 103.596   5
  10  -5   5 224.701 110.290  17
  10   5   5 112.378 88.9151  11
 -10  -5  -5 267.719 136.330  18
 -10  -5  -5 371.159 208.530  14
 -10   5  -5 70.3387 89.2277   2
  11  -5   5 63.4459 51.9713  17
 -11   5  -5 82.3507 77.9290   5
  11   5   5 48.3637 72.2328  11
 -11  -5  -5 102.773 93.1118  18
  12  -5   5 37.4562 49.9266  17
  12   5   5 154.713 101.132  11
 -12  -5  -5-153.727 100.600  18
 -12   5  -5 78.9718 77.6909   5
 -13  -5  -5 291.986 133.905  18
  13   5   5 132.859 98.6796  11
  13  -5   5 232.309 102.144  17
 -13   5  -5 208.719 89.9486  16
  14   5   5-44.5540 69.8357   6
  14  -5   5 256.702 105.924  17
 -14  -5  -5 263.497 123.046  18
  14   5   5 13.9872 56.7668  11
 -14   5  -5 184.457 138.812  16
  15  -5   5 21.6857 43.7288  17
 -15   5  -5 125.758 99.9017  16
  15   5   5-14.3570 60.1375   6
 -15  -5  -5 39.3262 63.9841  18
  15   5   5 54.2958 67.1029  11
 -16   5  -5 60.3832 90.0646  16
  16   5   5-54.1004 70.1933  11
 -16  -5  -5-1.12684 46.3200  18
  16  -5   5-33.6230 38.1553  17
  16   5   5-198.361 103.664   6
 -17  -5  -5 477.874 149.326  18
  17  -5   5 459.528 123.716  17
 -17   5  -5 585.457 180.682  16
  17   5   5 99.4228 84.7775  11
  17   5   5-33.2160 70.0740   6
 -18   5  -5 630.576 182.742  16
  18  -5   5 530.331 122.469  17
  18   5   5 317.607 134.160  11
 -18  -5  -5 604.233 160.375  18
 -19   5  -5 36.6449 60.8697  16
  19  -5   5 117.450 60.4223  17
  19   5   5 59.9053 67.8561  11
 -19  -5  -5 115.636 76.5199  18
 -20  -5  -5 553.057 134.061  18
 -20   5  -5 563.199 157.348  16
  20   5   5 150.250 76.9917  11
  20  -5   5 377.317 87.4688  17
 -21  -5  -5 120.017 65.5211  18
  21   5   5 46.3732 53.1711  11
  20  -6  -5 1.37710 23.4435  12
  19  -6  -5 134.868 60.1972  12
 -19  -6   5 59.1990 52.3074  18
 -18   6   5-11.7535 33.6734   9
 -18   6   5 116.133 79.6406   5
  18  -6  -5 35.3818 48.7845  12
 -18  -6   5-17.6072 53.5610  18
 -17   6   5 242.320 106.365   9
 -17  -6   5 186.645 92.0973  18
  17  -6  -5 139.315 63.7697  12
 -17   6   5 118.762 83.7633   5
  17   6  -5 84.9626 56.4961  11
 -16   6   5 27.8441 78.8893   9
 -16  -6   5-68.7134 62.6660  18
 -16   6   5-108.714 81.0036   5
  16  -6  -5-14.4529 50.8085  12
 -16   6   5 49.4737 66.6828   7
  15  -6  -5 95.6076 57.9691  12
 -15   6   5 107.142 91.1155   5
 -15   6   5-35.1593 61.8761   7
 -15  -6   5 202.870 108.426  18
 -14  -6   5-26.5625 57.1812  18
 -14   6   5 39.2489 79.2825   5
  14  -6  -5 126.726 70.7673  12
 -14   6   5 57.5761 71.6827   7
 -13   6   5 61.4139 62.6453   5
  13  -6  -5 49.4172 63.6269  12
 -13   6   5 39.5992 67.8986   7
 -13  -6   5-0.57164 69.0433  18
 -12   6   5 172.841 113.357   5
  12  -6  -5 224.060 98.1704  12
 -12  -6   5 125.212 87.9888  18
 -12   6   5 139.134 121.761   7
 -11   6   5 6.19911 60.6406   5
  11  -6  -5 92.7354 69.1708  12
 -11  -6   5-55.9242 60.2025  18
 -10   6   5 142.555 110.724   5
 -10  -6   5 2.46285 67.4973  18
  10  -6  -5 30.7221 57.5464  12
   9  -6  -5 129.342 84.5667  12
  -9   6   5-139.031 99.6640   5
   9   6  -5-147.066 93.5636   5
  -9  -6   5-16.6821 60.7897  18
   8  -6  -5 10.5541 39.2917  12
  -8   6   5-57.6744 94.9537   5
   8   6  -5-55.5349 65.0897   5
  -8  -6   5 88.6055 89.4953  18
   7  -6  -5 46.1598 46.4426  12
   7   6  -5 70.0033 87.9697   5
  -7  -6   5 26.1133 83.9795  18
  -7   6   5 101.315 89.2260   5
  -6  -6   5 801.921 315.124  14
  -6  -6   5 626.712 253.398   4
   6   6  -5 347.721 204.277  15
  -6  -6   5 609.341 182.331  18
  -6   6   5 745.618 207.062   5
   6  -6  -5 611.916 157.063  12
   6   6  -5 603.222 181.830   5
   6  -6  -5 778.931 258.121  13
  -6   6   5 308.910 200.232   1
   5  -6  -5-99.3577 102.646  13
   5  -6  -5 7.00974 59.3112  12
  -5  -6   5 154.422 139.492  14
  -5   6   5 21.8108 58.7227   5
   5   6  -5-0.57195 50.0183   5
  -5  -6   5 35.7379 73.9254   4
  -5  -6   5-90.5877 77.1563  18
   4   6  -5 219.047 166.401  15
   4  -6  -5 526.860 203.007  13
   4  -6  -5 192.276 81.6937  12
   4   6  -5 224.050 110.833   5
  -4   6   5 196.166 80.3783   5
  -4  -6   5 253.186 123.805  18
  -4  -6   5 185.419 149.660   4
   3   6  -5 707.735 281.048  15
  -3  -6   5 628.352 264.082   4
   3  -6  -5 789.141 171.930  12
   3   6  -5 814.877 192.707   5
  -3   6   5 830.206 204.243   5
   3  -6  -5 812.345 262.058  13
  -3  -6   5 862.165 198.842  18
  -2   6   5 1763.30 301.958   5
   2   6  -5 1655.15 282.882   5
  -2  -6   5 1241.04 361.348   4
   2   6  -5 1534.37 385.658  15
  -2   6   5 949.825 218.264   6
  -2  -6   5 1678.46 283.041  18
   2  -6  -5 1800.59 391.339  13
   1  -6  -5 1832.79 405.871  14
  -1   6   5 994.947 226.181   6
  -1   6   5 1647.25 288.029   5
   1   6  -5 1336.91 379.163  15
   1   6  -5 1592.14 276.876   5
   1  -6  -5 1672.44 384.926  13
  -1  -6   5 1953.34 290.639  18
  -1  -6   5 1442.27 402.043   4
   0   6   5 144.576 89.1107   6
   0   6  -5 10.3856 57.6206  15
   0   6   5 258.980 123.445   5
   0  -6  -5 152.845 120.855  14
   0  -6  -5-83.0275 91.3286  13
   0   6  -5 42.6094 76.4965   5
   0  -6   5 153.270 121.746   4
   0  -6   5 164.413 84.2816  18
  -1   6  -5 192.293 160.942  15
  -1  -6  -5 63.2631 74.0201  13
   1   6   5-99.7538 83.7851   6
   1  -6   5 40.8913 64.5278  18
  -1   6  -5 96.6470 87.9752   5
  -2  -6  -5 504.282 212.308  13
   2  -6   5 279.479 95.8813  12
  -2   6  -5 153.714 135.514  15
  -2   6  -5 554.540 171.604   5
  -2  -6  -5-51.3350 96.8128  14
   2   6   5 73.8115 79.9131   6
   2  -6   5 294.179 101.708  18
   3  -6   5-0.79244 30.1641  12
  -3   6  -5 179.612 99.5239   5
  -3  -6  -5-14.7990 65.0374  14
   3   6   5-68.2051 108.634   3
   3  -6   5 118.485 80.3603  18
   3   6   5 89.7254 99.2398   6
  -3   6  -5-44.2598 132.264  15
  -4   6  -5 466.663 227.631  15
   4   6   5 195.212 124.332   6
  -4  -6  -5 843.266 278.702  13
  -4   6  -5 455.636 154.653   5
   4  -6   5 570.254 154.360  12
  -4  -6  -5 583.733 250.772  14
   4  -6   5 802.350 189.708  18
  -5  -6  -5 1096.48 231.047  18
  -5  -6  -5 610.150 244.728  13
  -5  -6  -5 622.759 258.539  14
   5   6   5 1435.37 431.635   3
   5  -6   5 807.531 193.056  18
   5  -6   5 830.120 163.923  12
  -5   6  -5 771.099 203.216   5
   5  -6   5 818.023 176.002  17
  -5   6  -5 694.828 273.622  15
  -6   6  -5 39.4918 53.4509   5
   6  -6   5 6.85131 36.2873  12
   6   6   5-84.1700 70.9331  11
   6  -6   5 99.3033 70.9427  18
  -6  -6  -5-16.9776 55.1793  18
   6  -6   5-9.77695 63.1520  17
  -7   6  -5 30.6414 50.3345   5
   7  -6   5 126.675 89.1386  17
   7   6   5 297.846 127.347  11
   7  -6   5 207.443 88.8983  12
  -7  -6  -5 137.913 89.4590  18
   8   6   5 518.124 167.460  11
   8  -6   5 830.971 166.915  12
  -8  -6  -5 203.957 109.849  18
   8  -6   5 377.096 118.745  17
  -8   6  -5 546.261 172.640   5
  -9  -6  -5 204.521 111.395  18
   9  -6   5 137.320 77.9739  17
  -9   6  -5 31.9468 86.7173   5
   9   6   5 70.3647 65.3540  11
  10   6   5-77.7603 75.9118  11
 -10  -6  -5-58.7909 59.9710  18
 -10   6  -5 123.312 93.8040   5
  10  -6   5 38.7597 55.8850  17
 -11   6  -5 224.485 109.532  16
 -11  -6  -5 211.041 106.242  18
 -11   6  -5 201.955 115.654   5
  11   6   5 54.6433 85.3315   6
  11   6   5 98.4742 74.4195  11
  11  -6   5 129.723 73.2430  17
 -12   6  -5 192.995 117.021  16
  12  -6   5 276.846 105.805  17
  12   6   5-103.079 90.4646   6
  12   6   5 194.985 110.740  11
 -12  -6  -5 8.28795 57.6863  18
 -12   6  -5 3.05995 47.7089   5
 -13  -6  -5 209.324 103.433  18
  13  -6   5 217.160 85.6847  17
 -13   6  -5 64.2079 69.8168   5
 -13   6  -5-104.653 87.7867  16
  13   6   5 77.9953 69.7668  11
  13   6   5 16.5476 58.2543   6
 -14  -6  -5 65.5181 74.1395  18
  14   6   5-68.0315 75.6386  11
 -14   6  -5 20.6288 81.5616  16
  14  -6   5 27.7370 46.8471  17
  14   6   5 20.5857 72.2960   6
 -15   6  -5 40.4057 60.4939  16
  15   6   5 205.084 108.010  11
 -15  -6  -5 40.7682 58.5530  18
  15  -6   5 104.180 73.9971  17
  15   6   5 38.0533 72.5764   6
 -16  -6  -5 118.524 83.3285  18
  16  -6   5 56.2829 45.6447  17
 -16   6  -5-29.4514 66.0421  16
  16   6   5-76.7761 70.5244   6
  16   6   5-0.47175 39.1925  11
  17   6   5 188.463 81.9433   6
 -17   6  -5 158.302 107.184  16
  17  -6   5 407.184 97.6241  17
  17   6   5 165.554 89.8551  11
 -17  -6  -5 340.682 110.653  18
 -18  -6  -5 32.2443 52.4227  18
  18   6   5 55.4087 47.5565  11
 -18   6  -5 91.2703 75.6061  16
 -19  -6  -5-15.9700 29.0112  18
  17  -7  -5 51.1870 42.7923  12
 -17  -7   5-56.4865 42.9566  18
 -16   7   5 36.6296 46.3453   9
  16  -7  -5-34.1340 50.0236  12
 -16   7   5-8.36181 42.0305   5
 -16  -7   5 15.6416 33.5739  18
 -15   7   5 59.3170 70.3342   5
 -15  -7   5 103.091 69.0605  18
 -15   7   5-44.0547 53.8858   9
  15  -7  -5-19.8605 30.2962  12
  14  -7  -5 217.495 87.7976  12
 -14   7   5 223.746 111.117   5
 -14   7   5-4.59893 47.0813   9
 -14   7   5 207.590 108.761   7
 -14  -7   5 109.318 83.5635  18
 -13   7   5-37.3041 53.9973   5
 -13   7   5 26.5300 58.1782   7
  13  -7  -5-2.78291 38.1577  12
 -13  -7   5-6.84020 49.8859  18
  12  -7  -5-54.0883 52.7762  12
 -12   7   5 43.9543 58.6133   5
 -12   7   5-4.18274 78.8395   7
 -12  -7   5 81.6769 67.7836  18
 -11   7   5-15.4408 57.9824   5
  11  -7  -5 57.8014 47.3881  12
 -11   7   5 71.7956 96.6102   7
 -11  -7   5-56.8815 52.8151  18
 -10   7   5 70.9676 72.1330   5
  10  -7  -5 277.134 103.151  12
 -10  -7   5 115.076 96.2404  18
  -9  -7   5 12.3814 50.1335  18
  -9   7   5-101.077 91.1921   5
   9  -7  -5 78.1616 68.3366  12
  -8   7   5-38.8689 71.2431   5
   8   7  -5 35.5037 79.1547   5
   8  -7  -5 9.84591 37.7147  12
  -8  -7   5 49.9783 80.1211  18
  -7   7   5 39.4019 64.6092   5
   7   7  -5 7.49532 64.9311   5
   7  -7  -5 106.479 71.0757  12
  -7  -7   5 95.0148 91.6229  18
  -6   7   5 151.267 99.1001   5
   6   7  -5 185.588 111.260   5
   6  -7  -5 135.837 77.7602  12
  -6  -7   5 122.683 58.8955  18
  -5   7   5 48.3185 51.7275   5
   5   7  -5 187.522 105.010   5
   5  -7  -5 74.5904 68.2989  12
  -5  -7   5 160.041 101.424  18
   4   7  -5-94.7900 80.7322   5
   4  -7  -5 29.5562 48.1742  12
  -4   7   5 52.7948 56.3392   5
  -4  -7   5-16.6409 78.3267  18
   3  -7  -5 119.325 80.5913  12
   3   7  -5 171.281 83.4177   5
  -3   7   5 193.501 117.514   5
  -3  -7   5 91.8861 90.3652  18
   2   7  -5 276.256 135.076   5
   2  -7  -5 184.761 81.9660  12
  -2  -7   5 151.139 86.8873  18
  -2   7   5 221.258 125.240   5
  -1   7   5 183.427 117.211   5
  -1   7   5 161.491 97.8071   6
   1   7  -5 105.812 78.9697   5
   1  -7  -5 44.0008 64.4964  12
  -1  -7   5 174.526 84.3410  18
   0  -7  -5-48.5585 76.9714  12
   0   7   5-11.8235 51.0649   6
   0   7   5 91.6712 81.6136   5
   0  -7   5 64.6991 59.8622  12
   0  -7   5 8.03601 44.9438  18
   0   7  -5 18.8330 45.6071   5
  -1   7  -5 178.926 109.548   5
   1  -7   5 172.014 66.0510  12
   1   7   5-93.9342 85.0309   6
   1  -7   5 227.188 104.793  18
   2  -7   5 879.482 199.308  18
  -2   7  -5 530.629 174.317   5
   2  -7   5 513.523 139.385  12
   3  -7   5 114.292 79.1265  18
   3   7   5-45.8483 54.9304   6
   3  -7   5 23.6516 51.8343  12
  -3   7  -5-33.1621 62.5524   5
   3  -7   5 94.5769 52.8121  17
  -4   7  -5 127.695 81.9479   5
   4  -7   5 223.771 102.095  12
   4  -7   5 71.0849 58.2172  17
   4  -7   5 239.072 104.922  18
   4   7   5 96.1990 98.4857   6
  -5   7  -5 174.349 106.994   5
   5  -7   5 127.440 71.6555  17
   5  -7   5 227.660 95.5455  12
   5   7   5-71.7843 78.2548   6
  -6   7  -5 31.8148 54.6967   5
   6  -7   5 69.4429 54.4413  12
   6  -7   5 118.959 73.7551  17
   6   7   5-13.5428 61.1397   6
   7   7   5 13.4328 47.5672   6
  -7   7  -5-9.68939 61.6350   5
   7  -7   5-2.22110 34.5983  12
  -7  -7  -5-29.7624 59.0749  18
   7  -7   5 7.05052 41.9236  17
  -8   7  -5 59.6662 88.1738   5
  -8  -7  -5 40.1661 55.6953  18
   8   7   5-46.1880 57.3479   6
   8  -7   5 53.7890 44.2358  17
  -9  -7  -5 190.451 103.653  18
  -9   7  -5 327.882 133.949   5
   9   7   5 53.8364 84.7588   6
   9  -7   5 233.281 88.9791  17
  10   7   5-71.2524 76.0740   6
 -10   7  -5 25.7963 68.5159   5
 -10  -7  -5 2.94988 41.8920  18
  10  -7   5-41.9876 63.5164  17
 -10   7  -5-20.9363 57.6592  16
 -11   7  -5-93.5903 76.2488  16
 -11  -7  -5-4.24535 65.0320  18
  11  -7   5-9.15365 50.1691  17
 -11   7  -5-11.6546 46.2255   5
  11   7   5-29.5496 59.7495   6
 -12   7  -5-26.2224 51.1603  16
 -12   7  -5-52.0681 60.7575   5
 -12  -7  -5-56.4105 59.7875  18
  12   7   5 62.9011 58.4216  11
  12   7   5 49.8643 63.6159   6
  12  -7   5 34.8939 39.2625  17
 -13  -7  -5 1.22849 51.8578  18
  13   7   5-33.4303 57.2794   6
  13  -7   5 69.0559 32.5861  17
 -13   7  -5 127.426 81.1302   5
  13   7   5-8.80184 39.7038  11
 -13   7  -5-63.7511 62.6983  16
 -14   7  -5 55.2721 57.6522  16
  14  -7   5 88.0655 43.8763  17
  14   7   5 29.6390 43.6812  11
 -14  -7  -5 38.6678 36.9272  18
  14   7   5 36.9069 64.0703   6
 -15  -7  -5 30.4151 40.8555  18
  15   7   5 76.2123 57.8758   6
 -13   8   5 24.9040 36.4013   9
 -13  -8   5-24.2207 47.1914  18
 -13   8   5 53.7659 58.0531   5
  13  -8  -5 72.5935 45.3133  12
 -12   8   5 90.6164 77.8088   5
 -12   8   5-0.38011 33.2517   9
  12  -8  -5 78.8705 49.3209  12
 -12  -8   5 115.150 62.7109  18
 -11  -8   5 37.0620 43.7207  18
 -11   8   5 118.291 74.4398   5
  11  -8  -5 188.433 70.3651  12
 -11   8   5-18.2512 50.6323   7
 -11   8   5-54.4268 55.4180   9
 -10   8   5 9.27694 47.8436   9
 -10   8   5 98.7912 73.4998   5
 -10   8   5 11.2523 55.8507   7
 -10  -8   5-21.5011 49.5371  18
  -9  -8   5 103.528 81.0770  18
  -9   8   5 59.0465 65.4071   9
  -9   8   5-35.4798 57.4167   5
   9  -8  -5 23.1541 37.8820  12
  -9   8   5 37.9707 43.6842   7
  -8   8   5 163.706 90.5267   5
   8  -8  -5 98.3963 59.2326  12
  -8  -8   5 38.5104 70.1769  18
   7  -8  -5 34.5485 32.5304  12
  -7  -8   5-64.4386 59.3880  18
  -7   8   5 45.2882 59.5259   5
   6   8  -5 206.536 88.0767   5
   6  -8  -5 161.113 75.0421  12
  -6  -8   5 127.085 81.2786  18
  -6   8   5 66.5421 76.8624   5
  -5   8   5 3.66915 52.4925   5
   5  -8  -5 16.6818 41.0002  12
  -5  -8   5-44.3842 57.2117  18
   5   8  -5 15.0293 68.2187   5
   4   8  -5 157.724 84.3585   5
   4  -8  -5 167.439 73.8252  12
  -4  -8   5 191.801 78.7804  12
  -4   8   5 141.216 94.3755   5
  -4  -8   5 239.221 106.539  18
   3  -8  -5-6.56121 40.5881  12
  -3  -8   5 28.0315 42.9388  12
  -3  -8   5 33.2957 53.6712  18
   3   8  -5 19.4998 48.0163   5
  -2   8   5 58.9420 65.1392   5
  -2  -8   5 138.619 82.3697  12
   2   8  -5 143.359 90.9610   5
   2  -8  -5 207.505 83.2044  12
  -2  -8   5 188.434 109.043  18
  -1  -8   5 719.925 149.732  12
  -1   8   5 655.251 178.172   5
   1  -8  -5 696.303 153.299  12
   1   8  -5 748.128 184.843   5
  -1  -8   5 865.623 179.138  18
   0  -8   5 50.3670 59.6726  17
   0  -8   5 125.101 105.558  18
   0   8  -5-8.45765 47.7298   5
   0  -8   5-130.796 66.7038  12
   0  -8  -5-0.36741 41.2205  12
   1   8   5 45.0344 56.9072   6
   1  -8   5-50.3897 34.1835  12
  -1   8  -5-25.4677 52.9091   5
  -1  -8  -5-30.7240 48.0056  12
   1  -8   5-44.6047 45.2613  17
   1  -8   5 1.19485 28.5325  18
   2   8   5-12.9049 57.7417   6
   2  -8   5 128.867 51.3974  12
  -2  -8  -5 6.15287 39.3762  12
  -2   8  -5 42.9715 85.3740   5
   2  -8   5-42.8401 43.8119  17
   3   8   5-25.8496 70.1661   6
  -3   8  -5-106.288 80.8817   5
   3  -8   5-49.2532 45.9776  12
  -3  -8  -5 48.9254 38.8360  12
   3  -8   5 13.3927 45.5787  17
   4  -8   5 166.532 73.2224  17
   4   8   5 35.7945 59.1873   6
  -4   8  -5 260.888 119.725   5
  -4  -8  -5 144.883 72.9449  12
   5   8   5-82.5829 72.7952   6
  -5   8  -5 11.7002 48.4338   5
  -5  -8  -5 104.595 61.2668  12
   5  -8   5 16.7290 36.1595  17
   6   8   5 57.7275 80.7422   6
   6  -8   5-22.5434 39.6881  17
  -6   8  -5 29.6885 55.2728   5
  -7   8  -5 44.2839 70.2069   5
   7   8   5 5.85295 55.6330   6
   7  -8   5-63.9028 43.9942  17
   8  -8   5 715.012 121.666  17
[truncated: 1,246,187 more chars]
