# Supplementary material for: Crystal structures of 4-phenyl­piperazin-1-ium 6-chloro-5-ethyl-2,4-dioxopyrimidin-1-ide and 4-phenyl­piperazin-1-ium 6-chloro-5-isopropyl-2,4-dioxopyrimidin-1-ide
Source: Acta Crystallogr E Crystallogr Commun. 2015 Jul 22;71(Pt 8):956–9. doi: 10.1107/S2056989015013298 (PMC4571366; doi:10.1107/S2056989015013298)
Supplement: Supplementary file 2 [file e-71-00956-Isup2.hkl]

data_I                                                                          
_shelx_title ' py36 in P 21/c'                                                  
_shelx_refln_list_code          4                                               
_shelx_F_calc_maximum      381.69                                               
_exptl_crystal_F_000      1424.00                                               
_reflns_d_resolution_high  0.8167                                               
                                                                                
loop_                                                                           
 _space_group_symop_operation_xyz                                               
 'x, y, z'                                                                      
 '-x, y+1/2, -z+1/2'                                                            
 '-x, -y, -z'                                                                   
 'x, -y-1/2, z-1/2'                                                             
                                                                                
_cell_length_a    21.6760                                                       
_cell_length_b     7.6446                                                       
_cell_length_c    20.5444                                                       
_cell_angle_alpha  90.000                                                       
_cell_angle_beta   95.065                                                       
_cell_angle_gamma  90.000                                                       
                                                                                
_shelx_F_squared_multiplier     1.000                                           
                                                                                
loop_                                                                           
 _refln_index_h                                                                 
 _refln_index_k                                                                 
 _refln_index_l                                                                 
 _refln_F_squared_calc                                                          
 _refln_F_squared_meas                                                          
 _refln_F_squared_sigma                                                         
 _refln_observed_status                                                         
   2   0   0      12475.70      10476.07       399.89 o                         
   3   0   0        164.97        146.90        75.71 o                         
   4   0   0      21677.28      19485.12       771.00 o                         
   5   0   0        684.52        699.59       176.20 o                         
   6   0   0        736.16        731.51        86.60 o                         
   7   0   0        522.45        475.03        66.50 o                         
   8   0   0       1184.95       1169.27       103.91 o                         
   9   0   0        232.03        230.05        69.26 o                         
  10   0   0      14724.59      14082.66       555.58 o                         
  11   0   0        219.96        198.72        80.23 o                         
  12   0   0        825.28        681.37       140.61 o                         
  13   0   0       1021.16        970.49       168.49 o                         
  14   0   0        368.39        409.53        69.09 o                         
  15   0   0        173.93        204.93        52.59 o                         
  16   0   0        186.89        202.64        59.64 o                         
  17   0   0         38.70         27.53        33.60 o                         
  18   0   0       1454.83       1416.73       195.36 o                         
  19   0   0       2713.60       3076.65       371.12 o                         
  20   0   0          0.70        -11.52        64.16 o                         
  21   0   0         13.04        -27.96        63.48 o                         
  22   0   0        616.38        804.51       192.47 o                         
  23   0   0        700.71        591.39       365.81 o                         
  24   0   0         88.26         53.92        53.11 o                         
  25   0   0         18.54          8.87        62.30 o                         
  26   0   0         11.87         17.15       103.89 o                         
   1   1   0       1212.11       1102.71        66.88 o                         
   2   1   0         19.25         22.58        16.67 o                         
   3   1   0      67977.91      65037.48       696.56 o                         
   4   1   0       2618.90       2286.38        85.23 o                         
   5   1   0       3343.14       3146.85       125.91 o                         
   6   1   0        950.36        840.69        73.71 o                         
   7   1   0        120.74         97.43        28.12 o                         
   8   1   0        135.87        102.65        40.69 o                         
   9   1   0        181.81        229.27        48.93 o                         
  10   1   0         42.43        106.92        59.81 o                         
  11   1   0        175.03        104.58        48.71 o                         
  12   1   0        433.75        333.40        80.42 o                         
  13   1   0       4436.23       4714.49       274.70 o                         
  14   1   0          2.00         -4.24        31.09 o                         
  15   1   0        560.02        631.94        66.34 o                         
  16   1   0        106.00        155.97        51.54 o                         
  17   1   0        460.25        488.94        60.81 o                         
  18   1   0         66.64         34.33        46.79 o                         
  19   1   0         19.44        133.29        51.68 o                         
  20   1   0        726.42        864.38       145.04 o                         
  21   1   0         62.91          9.11        34.18 o                         
  22   1   0        199.65        144.51        52.64 o                         
  23   1   0          4.38         30.85        24.09 o                         
  24   1   0        148.23        155.22        68.89 o                         
  25   1   0          6.04         22.76        24.29 o                         
  26   1   0         59.66        -27.34        33.08 o                         
   0   2   0      11814.24      10186.05       614.84 o                         
   1   2   0        295.05        260.83        43.55 o                         
   2   2   0       1181.97       1222.18       107.13 o                         
   3   2   0       2690.33       2493.81       141.83 o                         
   4   2   0       2218.16       2410.14       114.81 o                         
   5   2   0        498.19        547.98        58.17 o                         
   6   2   0      26839.79      27861.07       380.96 o                         
   7   2   0        323.71        286.58        46.84 o                         
   8   2   0       1421.11       1470.26       130.78 o                         
   9   2   0       2508.47       2533.10       179.49 o                         
  10   2   0       1487.02       1526.73       177.85 o                         
  11   2   0        114.02        108.54        51.10 o                         
  12   2   0       3699.83       4027.04       305.03 o                         
  13   2   0       1952.09       2026.78       136.90 o                         
  14   2   0          5.44         -9.47        22.15 o                         
  15   2   0        118.87        146.62        33.79 o                         
  16   2   0        294.80        340.73        52.90 o                         
  17   2   0        275.82        243.11        45.59 o                         
  18   2   0        270.86        297.16        58.28 o                         
  19   2   0        101.50         43.23        30.47 o                         
  20   2   0        285.05        363.67        68.03 o                         
  21   2   0         17.07         57.58        32.79 o                         
  22   2   0        109.32        115.29        46.35 o                         
  23   2   0         26.36         26.69        31.75 o                         
  24   2   0        240.44        230.43        60.89 o                         
  25   2   0         99.57         70.41        38.84 o                         
   1   3   0       5183.16       5176.25       171.79 o                         
   2   3   0        852.70        707.80        74.30 o                         
   3   3   0       3262.05       3569.18       149.47 o                         
   4   3   0         22.14         33.50        29.46 o                         
   5   3   0       1025.97       1017.37        87.14 o                         
   6   3   0          4.87        -11.43        37.51 o                         
   7   3   0        534.11        731.65        95.59 o                         
   8   3   0        330.57        342.10        76.53 o                         
   9   3   0        281.06        240.68        64.33 o                         
  10   3   0        576.52        534.36        99.90 o                         
  11   3   0       3139.80       3172.03       154.51 o                         
  12   3   0       1242.61       1339.11        89.60 o                         
  13   3   0        174.83        164.14        32.86 o                         
  14   3   0         28.59         24.14        47.17 o                         
  15   3   0        466.74        513.14        62.32 o                         
  16   3   0       1898.43       2223.47       130.67 o                         
  17   3   0        434.10        483.33        70.37 o                         
  18   3   0        509.42        721.19        91.43 o                         
  19   3   0        195.37        229.22        52.29 o                         
  20   3   0          8.51         32.43        31.56 o                         
  21   3   0        211.20        190.90        77.80 o                         
  22   3   0         38.74         77.88        33.11 o                         
  23   3   0         75.28         16.68        33.37 o                         
  24   3   0         55.15         54.57        24.79 o                         
   0   4   0         44.69         52.76        45.94 o                         
   1   4   0       3369.55       3341.62       167.12 o                         
   2   4   0       1539.80       1731.44       115.34 o                         
   3   4   0       1163.37       1106.60       106.29 o                         
   4   4   0       1686.10       1919.74       155.10 o                         
   5   4   0          0.27        -18.67        36.94 o                         
   6   4   0          6.81        -15.19        35.91 o                         
   7   4   0        475.27        458.91        83.88 o                         
   8   4   0        228.41        262.11        42.39 o                         
   9   4   0        133.53         97.63        38.49 o                         
  10   4   0         83.50         91.35        37.76 o                         
  11   4   0        601.94        697.59        66.16 o                         
  12   4   0       1592.71       1738.39       104.54 o                         
  13   4   0        188.33        149.97        46.54 o                         
  14   4   0       8130.41       9184.92       257.46 o                         
  15   4   0         41.12         25.27        32.63 o                         
  16   4   0       1396.26       1717.39       123.53 o                         
  17   4   0        398.60        401.33        65.76 o                         
  18   4   0         60.68        -26.32        29.19 o                         
  19   4   0         73.44         57.31        38.52 o                         
  20   4   0          5.46         37.17        30.88 o                         
  21   4   0         19.47         33.23        30.88 o                         
  22   4   0        386.48        394.07        80.73 o                         
  23   4   0          0.34         -3.41        23.41 o                         
   1   5   0       1867.05       2035.72       130.61 o                         
   2   5   0        708.33        800.99       104.44 o                         
   3   5   0        193.31        158.23        41.17 o                         
   4   5   0         31.20         35.54        30.49 o                         
   5   5   0       2979.02       3141.65       161.86 o                         
   6   5   0         50.86         15.23        40.05 o                         
   7   5   0          3.19         26.77        52.74 o                         
   8   5   0        520.09        491.74        62.60 o                         
   9   5   0       3319.39       3478.28       163.45 o                         
  10   5   0        137.76        157.77        40.18 o                         
  11   5   0       1462.39       1624.09       125.01 o                         
  12   5   0        112.32        105.93        36.11 o                         
  13   5   0        335.98        418.27        74.16 o                         
  14   5   0        401.41        466.09        81.45 o                         
  15   5   0         83.52         33.68        40.16 o                         
  16   5   0         80.16         77.25        45.12 o                         
  17   5   0        158.53         83.50        42.79 o                         
  18   5   0        114.54        165.17        52.80 o                         
  19   5   0        501.52        600.51        84.48 o                         
  20   5   0         40.05         26.89        39.58 o                         
  21   5   0        305.71        322.03        88.42 o                         
  22   5   0         64.75        106.00        84.76 o                         
   0   6   0          6.55         53.40        54.30 o                         
   1   6   0        586.34        591.80        92.24 o                         
   2   6   0       1122.36       1158.31       128.49 o                         
   3   6   0        533.73        521.85        84.44 o                         
   4   6   0         69.16         55.16        40.95 o                         
   5   6   0        104.84         53.98        36.78 o                         
   6   6   0       3041.02       3038.80       195.29 o                         
   7   6   0          4.13         -3.81        31.55 o                         
   8   6   0       1608.96       1546.15       165.49 o                         
   9   6   0         20.06          3.87        48.61 o                         
  10   6   0         90.07         76.79        43.47 o                         
  11   6   0        156.76        145.45        50.49 o                         
  12   6   0         28.13        -21.47        42.44 o                         
  13   6   0        133.98        140.82        47.92 o                         
  14   6   0          3.94         19.32        34.26 o                         
  15   6   0          0.19         17.17        35.57 o                         
  16   6   0        269.32        280.82        60.12 o                         
  17   6   0         46.52         76.40        48.45 o                         
  18   6   0         48.72         63.36        37.52 o                         
  19   6   0          3.04        -33.21        33.21 o                         
  20   6   0         13.07        -56.90        56.90 o                         
   1   7   0       4401.29       4929.32       404.69 o                         
   2   7   0       2292.54       2729.38       203.37 o                         
   3   7   0        750.44        864.51       112.39 o                         
   4   7   0         46.38        -31.51        85.43 o                         
   5   7   0        569.66        655.18       116.84 o                         
   6   7   0        148.95        166.05        65.05 o                         
   7   7   0        216.45        191.35        67.76 o                         
   8   7   0         61.01        113.28       103.14 o                         
   9   7   0        487.99        524.64       106.83 o                         
  10   7   0          0.91        -18.46        45.82 o                         
  11   7   0         83.82        114.10        52.72 o                         
  12   7   0        381.98        419.64        89.30 o                         
  13   7   0         53.82         57.24        44.42 o                         
  14   7   0         38.83         75.21        50.70 o                         
  15   7   0        319.60        302.55        73.85 o                         
  16   7   0         69.19         30.30        33.27 o                         
  17   7   0        122.44         11.43        42.61 o                         
   0   8   0         24.48        -33.75        49.35 o                         
   1   8   0         81.20         11.68        42.57 o                         
   2   8   0        620.30        708.90        96.80 o                         
   3   8   0         64.18         34.57        43.16 o                         
   4   8   0         36.62         41.71        33.94 o                         
   5   8   0         68.58         30.64        31.06 o                         
   6   8   0         26.57         19.74        46.48 o                         
   7   8   0          3.51         28.07        44.35 o                         
   8   8   0          0.45         57.96        32.25 o                         
   9   8   0         58.45        -24.60        43.50 o                         
  10   8   0         45.04         45.98        30.58 o                         
  11   8   0          2.60         -5.10        34.74 o                         
  12   8   0        220.72        157.39        80.68 o                         
  13   8   0         83.53        -41.78        41.78 o                         
   1   9   0         10.57         15.95        30.48 o                         
   2   9   0          1.62         39.80        39.37 o                         
   3   9   0          0.89         -7.55        32.03 o                         
   4   9   0        128.34        120.94        40.58 o                         
   5   9   0         18.67         35.05        26.47 o                         
   6   9   0        236.40        281.81        83.05 o                         
   7   9   0          1.00         46.03       103.92 o                         
 -26   1   1         64.97         69.28        25.51 o                         
 -25   1   1        129.27         80.80        31.67 o                         
 -24   1   1         76.18         32.57        36.64 o                         
 -23   1   1         32.69          3.29        32.44 o                         
 -22   1   1         90.88         14.23        61.13 o                         
 -21   1   1         30.37         58.98        50.82 o                         
 -20   1   1         18.21         14.95        45.33 o                         
 -19   1   1        225.31        215.13        71.94 o                         
 -18   1   1         25.70        100.81        64.16 o                         
 -17   1   1         46.47         57.14        33.36 o                         
 -16   1   1          6.39         87.59        32.98 o                         
 -15   1   1       1417.17       1544.71       103.00 o                         
 -14   1   1       1988.16       2141.86       115.43 o                         
 -13   1   1         27.90         52.04        35.23 o                         
 -12   1   1       1380.50       1195.50       146.40 o                         
 -11   1   1         14.60         30.92        36.39 o                         
 -10   1   1        787.81        776.91       108.04 o                         
  -9   1   1          0.20         14.10        37.96 o                         
  -8   1   1       7017.54       7018.62       235.60 o                         
  -7   1   1        435.45        328.42        53.71 o                         
  -6   1   1      40361.96      37928.36       485.98 o                         
  -5   1   1        104.55         81.83        36.27 o                         
  -4   1   1       7474.87       7118.90       220.09 o                         
  -3   1   1       1144.17        946.23        77.06 o                         
  -2   1   1       2110.50       1679.35       123.52 o                         
  -1   1   1        188.64        175.14        23.22 o                         
   0   1   1        104.03        130.92        31.02 o                         
   1   1   1         86.76         80.53        21.10 o                         
   2   1   1       5557.69       5540.14       129.90 o                         
   3   1   1        453.72        413.18        36.87 o                         
   4   1   1     128041.90     121583.51       618.06 o                         
   5   1   1          8.94          5.79        18.26 o                         
   6   1   1      28216.33      26508.60       376.06 o                         
   7   1   1       4144.29       4062.32       179.24 o                         
   8   1   1       1051.93       1005.29        91.12 o                         
   9   1   1        769.10        776.22       117.83 o                         
  10   1   1        479.34        439.36        95.71 o                         
  11   1   1       1079.14       1014.90       149.10 o                         
  12   1   1         90.01         64.74        55.58 o                         
  13   1   1        466.68        449.91        95.12 o                         
  14   1   1          4.15        -31.20        36.89 o                         
  15   1   1        166.75        145.51        34.73 o                         
  16   1   1        871.49        846.51        82.75 o                         
  17   1   1       1260.43       1266.10       104.21 o                         
  18   1   1        222.98        172.14        47.61 o                         
  19   1   1          1.18         -9.42        44.45 o                         
  20   1   1          5.69         -3.65        44.74 o                         
  21   1   1        349.72        237.47        97.06 o                         
  22   1   1        965.41        799.16       251.39 o                         
  23   1   1        266.53        149.02        74.00 o                         
  24   1   1          0.05        -29.56        29.56 o                         
  25   1   1         80.05        122.54        35.97 o                         
  26   1   1         58.68          6.50        35.69 o                         
 -25   2   1        177.99         72.72        39.66 o                         
 -24   2   1        270.20        308.14        81.41 o                         
 -23   2   1          1.57          0.59        30.31 o                         
 -22   2   1          5.95         21.34        58.99 o                         
 -21   2   1       1010.01       1118.16       163.27 o                         
 -20   2   1        371.17        411.78       102.40 o                         
 -19   2   1        341.41        384.54        70.08 o                         
 -18   2   1        215.52        237.37        51.51 o                         
 -17   2   1       1983.83       2116.16       128.12 o                         
 -16   2   1       1128.89       1132.22        89.23 o                         
 -15   2   1        399.13        389.88        53.16 o                         
 -14   2   1        243.97        160.03        38.79 o                         
 -13   2   1       1348.53       1572.38       120.37 o                         
 -12   2   1         24.11         78.69        52.83 o                         
 -11   2   1        192.59        168.69        51.90 o                         
 -10   2   1        270.88        256.39        65.81 o                         
  -9   2   1       4150.00       4280.11       234.09 o                         
  -8   2   1       1969.48       1913.76       152.30 o                         
  -7   2   1       5775.05       6123.66       255.68 o                         
  -6   2   1       1209.65       1199.23       108.13 o                         
  -5   2   1       7458.32       6898.18       170.64 o                         
  -4   2   1        267.66        293.65        41.43 o                         
  -3   2   1       9891.47       9203.65       191.33 o                         
  -2   2   1       1166.57       1113.33       103.65 o                         
  -1   2   1       5351.16       5257.88       183.16 o                         
   0   2   1        258.83        228.79        37.27 o                         
   1   2   1         47.91         28.20        23.30 o                         
   2   2   1          2.33        -14.68        23.39 o                         
   3   2   1         21.53         33.94        28.91 o                         
   4   2   1       2526.04       2363.82       130.97 o                         
   5   2   1      23504.80      24354.47       379.72 o                         
   6   2   1       3533.12       3554.83       145.50 o                         
   7   2   1      15058.02      16327.49       317.14 o                         
   8   2   1        496.14        477.59        64.73 o                         
   9   2   1       1500.12       1783.07       149.77 o                         
  10   2   1       2020.07       1932.88       195.40 o                         
  11   2   1       1315.37       1366.30       168.34 o                         
  12   2   1        463.26        439.13       102.68 o                         
  13   2   1         12.80         25.08        36.39 o                         
  14   2   1         56.29         40.21        26.87 o                         
  15   2   1        479.30        568.86        70.92 o                         
  16   2   1         79.57         55.58        29.30 o                         
  17   2   1       2719.97       3147.73       164.50 o                         
  18   2   1          1.37        -39.74        44.12 o                         
  19   2   1        228.20        189.24        50.19 o                         
  20   2   1        140.40        133.00        36.86 o                         
  21   2   1        189.92         77.46        42.11 o                         
  22   2   1         29.30         12.31        38.16 o                         
  23   2   1          0.84         20.44        29.23 o                         
  24   2   1         46.52         97.51        43.79 o                         
  25   2   1        180.02         33.08        50.06 o                         
 -24   3   1         10.28         54.14        29.83 o                         
 -23   3   1         26.28         16.26        37.08 o                         
 -22   3   1         32.04         42.24        40.09 o                         
 -21   3   1          2.17         25.50        54.16 o                         
 -20   3   1        145.00         82.63        57.08 o                         
 -19   3   1         56.76         18.11        29.29 o                         
 -18   3   1        440.46        562.98        80.25 o                         
 -17   3   1        587.73        692.13        84.84 o                         
 -16   3   1        962.37        947.91        84.65 o                         
 -15   3   1         13.73          0.37        49.91 o                         
 -14   3   1       1017.93       1072.63        83.29 o                         
 -13   3   1         58.85        -17.49        33.69 o                         
 -12   3   1         31.56          8.17        24.24 o                         
 -11   3   1         62.46         34.61        27.27 o                         
 -10   3   1        869.68        845.33       114.45 o                         
  -9   3   1         24.98         12.23        33.46 o                         
  -8   3   1        397.24        430.45        78.10 o                         
  -7   3   1        858.86        848.88       101.43 o                         
  -6   3   1       6496.88       7145.93       273.82 o                         
  -5   3   1        134.42         40.75        32.70 o                         
  -4   3   1       1020.43       1107.83        89.36 o                         
  -3   3   1       1319.76       1170.28        87.78 o                         
  -2   3   1       1780.80       1756.58       116.18 o                         
  -1   3   1         12.25          0.42        21.81 o                         
   0   3   1        186.53        149.43        31.22 o                         
   1   3   1       3419.87       3194.63       129.88 o                         
   2   3   1       7622.91       7680.33       213.99 o                         
   3   3   1        209.05        206.80        42.52 o                         
   4   3   1       1099.88       1219.06       103.09 o                         
   5   3   1       1106.88       1111.23        99.35 o                         
   6   3   1        303.84        266.70        50.82 o                         
   7   3   1       1664.20       1753.36       142.64 o                         
   8   3   1       6651.36       7760.43       306.78 o                         
   9   3   1        394.91        304.86        95.98 o                         
  10   3   1       1585.61       1672.60       197.38 o                         
  11   3   1        688.75        734.80        86.18 o                         
  12   3   1       2820.79       3022.06       141.62 o                         
  13   3   1       1091.25       1162.81        90.49 o                         
  14   3   1        368.61        423.05        59.96 o                         
  15   3   1        380.72        386.77        56.98 o                         
  16   3   1       6111.99       6952.75       236.85 o                         
  17   3   1        103.16        171.03        50.41 o                         
  18   3   1       3203.44       3909.51       206.09 o                         
  19   3   1        165.30        156.91        42.02 o                         
  20   3   1         29.18         80.15        28.92 o                         
  21   3   1         19.01         60.64        35.96 o                         
  22   3   1        132.25        173.69        46.39 o                         
  23   3   1        103.59         21.89        25.72 o                         
  24   3   1          3.17          8.55        30.25 o                         
 -23   4   1          7.88         67.96        38.66 o                         
 -22   4   1         91.64         13.87        36.48 o                         
 -21   4   1          0.43        -11.16        25.72 o                         
 -20   4   1        104.64         93.15        40.15 o                         
 -19   4   1         11.57          5.30        32.22 o                         
 -18   4   1         78.49         17.96        34.02 o                         
 -17   4   1        102.75        129.24        52.54 o                         
 -16   4   1        120.35        148.31        45.97 o                         
 -15   4   1       2587.30       2708.73       165.46 o                         
 -14   4   1          0.85        -15.45        43.86 o                         
 -13   4   1        135.98         60.33        59.35 o                         
 -12   4   1        625.14        542.91        65.21 o                         
 -11   4   1       5514.59       5636.04       202.53 o                         
 -10   4   1         71.67         71.18        41.99 o                         
  -9   4   1       1059.53       1143.99        89.36 o                         
  -8   4   1         46.17         44.35        26.35 o                         
  -7   4   1       5969.76       6297.54       305.48 o                         
  -6   4   1          6.85         25.03        33.92 o                         
  -5   4   1        659.39        729.72       102.53 o                         
  -4   4   1        880.61        921.32       111.14 o                         
  -3   4   1         16.95         -0.24        40.92 o                         
  -2   4   1         51.16         41.26        29.20 o                         
  -1   4   1       3056.09       2994.61       159.20 o                         
   0   4   1         72.95         95.17        26.76 o                         
   1   4   1        372.34        370.69        59.12 o                         
   2   4   1        442.84        444.53        65.20 o                         
   3   4   1       2128.97       1991.42       138.34 o                         
   4   4   1       1257.87       1360.58       116.02 o                         
   5   4   1        174.51        241.53        57.89 o                         
   6   4   1       1087.97       1213.04       129.12 o                         
   7   4   1         25.96         -7.79        32.44 o                         
   8   4   1        110.68        136.58        29.83 o                         
   9   4   1         18.13         19.83        33.54 o                         
  10   4   1        273.14        206.00        45.12 o                         
  11   4   1        205.41        177.11        32.13 o                         
  12   4   1       1217.59       1400.70        98.69 o                         
  13   4   1       2144.27       2360.25       128.29 o                         
  14   4   1       1185.96       1283.49        90.75 o                         
  15   4   1       3224.68       3726.53       184.80 o                         
  16   4   1        590.24        733.62        85.45 o                         
  17   4   1         78.22         33.62        47.83 o                         
  18   4   1         20.98         11.53        26.76 o                         
  19   4   1       1350.96       1558.46       113.44 o                         
  20   4   1        165.96        188.92        45.08 o                         
  21   4   1         67.92        103.15        32.50 o                         
  22   4   1         44.56         64.50        25.80 o                         
  23   4   1        308.24         30.68        50.24 o                         
 -22   5   1        114.10        -30.90        54.89 o                         
 -21   5   1          0.78         -1.18        29.79 o                         
 -20   5   1        337.58        214.53       142.83 o                         
 -19   5   1        285.32        343.77        69.82 o                         
 -18   5   1        102.95        123.08        59.45 o                         
 -17   5   1          0.19         24.07        32.56 o                         
 -16   5   1        539.43        555.36        82.42 o                         
 -15   5   1         34.21         69.84        40.64 o                         
 -14   5   1         91.86         22.75        34.57 o                         
 -13   5   1         61.91         86.26        47.36 o                         
 -12   5   1         99.93        115.80        62.12 o                         
 -11   5   1         20.95         40.48        29.42 o                         
 -10   5   1        818.69        791.06        82.72 o                         
  -9   5   1        784.64        965.35        88.87 o                         
  -8   5   1       2479.40       2645.68       143.68 o                         
  -7   5   1         62.13         25.95        27.14 o                         
  -6   5   1        119.77         78.85        33.35 o                         
  -5   5   1        956.35        959.72        89.19 o                         
  -4   5   1        569.11        575.59        71.02 o                         
  -3   5   1        273.17        228.52        43.54 o                         
  -2   5   1          4.36         63.03        27.98 o                         
  -1   5   1         71.55        113.46        41.06 o                         
   0   5   1        134.73         83.06        37.64 o                         
   1   5   1       2347.42       2447.79       173.77 o                         
   2   5   1        223.35        146.09        51.15 o                         
   3   5   1         13.40         44.65        39.68 o                         
   4   5   1        233.24        134.39        42.04 o                         
   5   5   1       2711.49       3022.00       168.38 o                         
   6   5   1        279.87        322.73        53.17 o                         
   7   5   1         51.44         77.01        54.48 o                         
   8   5   1          1.68         -7.23        58.52 o                         
   9   5   1        145.37        115.46        37.05 o                         
  10   5   1       5094.31       5598.86       205.13 o                         
  11   5   1         50.33         45.88        31.02 o                         
  12   5   1       1191.99       1201.23        99.33 o                         
  13   5   1         10.72         39.33        29.92 o                         
  14   5   1        151.98        185.20        44.78 o                         
  15   5   1        358.88        433.49        66.25 o                         
  16   5   1          1.87         -7.45        30.39 o                         
  17   5   1        287.25        376.51        73.72 o                         
  18   5   1        339.90        286.31        71.26 o                         
  19   5   1        207.57        266.01        63.66 o                         
  20   5   1        382.52        522.58        97.66 o                         
  21   5   1          1.21         18.78        29.30 o                         
  22   5   1          8.96         68.42        66.78 o                         
 -20   6   1         10.08         91.21        57.68 o                         
 -19   6   1          8.45         55.64        49.67 o                         
 -18   6   1          4.86        -30.55        30.55 o                         
 -17   6   1        553.95        555.33       119.86 o                         
 -16   6   1        135.76         97.62        57.49 o                         
 -15   6   1        402.54        425.48        93.03 o                         
 -14   6   1          2.30         10.03        32.69 o                         
 -13   6   1         44.02         -7.33        37.36 o                         
 -12   6   1          1.80        -25.47        38.40 o                         
 -11   6   1        119.08        141.77        48.45 o                         
 -10   6   1         86.50        151.62        61.17 o                         
  -9   6   1          1.74         -8.49        44.93 o                         
  -8   6   1        903.35        981.95       134.87 o                         
  -7   6   1       2722.65       2869.87       193.13 o                         
  -6   6   1       1097.40        966.93       114.45 o                         
  -5   6   1       8242.85       8214.09       299.39 o                         
  -4   6   1        573.63        517.14        74.65 o                         
  -3   6   1         83.88         49.76        61.14 o                         
  -2   6   1        310.16        382.52        71.12 o                         
  -1   6   1         14.44          1.00        37.42 o                         
   0   6   1          4.33        -22.68        35.15 o                         
   1   6   1        146.84        254.83        53.70 o                         
   2   6   1        450.10        554.61        89.79 o                         
   3   6   1        107.34         64.78        31.71 o                         
   4   6   1        237.55        266.20        54.16 o                         
   5   6   1        208.02        139.34        45.22 o                         
   6   6   1       1419.15       1451.06       119.42 o                         
   7   6   1       1535.08       1787.29       131.91 o                         
   8   6   1        581.06        734.52       104.92 o                         
   9   6   1       1308.53       1643.00       149.43 o                         
  10   6   1        255.97        310.92        67.00 o                         
  11   6   1         22.77          1.62        39.91 o                         
  12   6   1          3.51        -11.94        32.26 o                         
  13   6   1        115.59         93.70        37.86 o                         
  14   6   1         64.83         97.43        39.22 o                         
  15   6   1        247.20        265.49        69.89 o                         
  16   6   1         32.25        121.89        40.07 o                         
  17   6   1        483.59        778.16       114.95 o                         
  18   6   1         73.88         46.84        32.67 o                         
  19   6   1         65.63         61.69        43.73 o                         
  20   6   1         11.56         76.59        58.51 o                         
 -17   7   1         31.08         46.61        37.32 o                         
 -16   7   1         40.60         -0.88        41.98 o                         
 -15   7   1         14.37         36.10        31.07 o                         
 -14   7   1         95.67         93.90        64.93 o                         
 -13   7   1         44.01         51.15        35.37 o                         
 -12   7   1        368.75        300.14        76.16 o                         
 -11   7   1          5.20        -32.99        53.68 o                         
 -10   7   1        135.65        137.63        56.88 o                         
  -9   7   1         45.19         41.58        48.68 o                         
  -8   7   1        218.82        118.29        77.01 o                         
  -7   7   1        213.16        223.95        78.74 o                         
  -6   7   1          2.53         10.46        45.69 o                         
  -5   7   1         17.91        104.00        41.32 o                         
  -4   7   1        659.85        678.74       101.43 o                         
  -3   7   1        183.30        178.05        53.01 o                         
  -2   7   1       1131.24       1036.77       123.95 o                         
  -1   7   1         33.55         15.49        61.63 o                         
   0   7   1          2.08        -58.07        65.93 o                         
   1   7   1       1376.37       1606.77       236.91 o                         
   2   7   1        103.04        147.05        63.82 o                         
   3   7   1        720.74        864.19        96.19 o                         
   4   7   1        122.27         95.59        44.14 o                         
   5   7   1        850.52        866.83       133.72 o                         
   6   7   1         37.02          1.05        40.24 o                         
   7   7   1          6.73         47.75        43.32 o                         
   8   7   1          5.32        -46.94        46.94 o                         
   9   7   1        177.88        186.09        70.58 o                         
  10   7   1         18.56        103.50        58.88 o                         
  11   7   1        147.67        127.69        74.52 o                         
  12   7   1        100.57         87.80        50.23 o                         
  13   7   1        160.42        140.04        80.35 o                         
  14   7   1        139.13         85.43        61.21 o                         
  15   7   1        116.13        146.90        66.20 o                         
  16   7   1         58.27         85.16        66.18 o                         
  17   7   1          7.64        121.10        64.78 o                         
 -13   8   1        144.82         91.71        32.65 o                         
 -12   8   1         15.16         16.34        26.56 o                         
 -11   8   1         12.32          9.28        36.63 o                         
 -10   8   1         12.53         -5.46        32.18 o                         
  -9   8   1         57.55        -31.24        87.50 o                         
  -8   8   1       1263.57       1430.36       150.18 o                         
  -7   8   1         24.97         35.40        29.57 o                         
  -6   8   1         47.00         13.97        46.20 o                         
  -5   8   1        688.63        891.52       123.21 o                         
  -4   8   1        419.90        484.81       116.33 o                         
  -3   8   1          2.15         19.80        33.82 o                         
  -2   8   1        586.34        704.85        96.34 o                         
  -1   8   1        846.74        798.05       102.92 o                         
   0   8   1        166.61        171.17        49.41 o                         
   1   8   1         91.46         64.13        38.26 o                         
   2   8   1        747.75        911.19       107.21 o                         
   3   8   1         93.02         76.00        60.20 o                         
   4   8   1        398.52        404.86       101.34 o                         
   5   8   1         90.81         77.09        38.51 o                         
   6   8   1         10.34         36.70        41.82 o                         
   7   8   1         21.34         26.60        30.42 o                         
   8   8   1         37.33         86.71        45.09 o                         
   9   8   1        187.04        120.19        53.65 o                         
  10   8   1         15.49          1.38        31.63 o                         
  11   8   1          5.69         -3.54        33.01 o                         
  12   8   1          0.12         27.89        26.17 o                         
  13   8   1         32.47         -4.77        84.38 o                         
  -6   9   1         47.53         60.80        32.39 o                         
  -5   9   1        233.48        309.03        57.08 o                         
  -4   9   1         17.48          7.39        27.51 o                         
  -3   9   1         51.62         81.75        38.78 o                         
  -2   9   1         31.73         49.27        44.34 o                         
  -1   9   1         13.70        139.14        54.42 o                         
   0   9   1          6.86        -43.09        43.09 o                         
   1   9   1        186.64        201.06        52.04 o                         
   2   9   1        201.02        186.80        64.37 o                         
   3   9   1          3.44        -35.09        52.67 o                         
   4   9   1          1.58        -31.06        31.06 o                         
   5   9   1        345.28        437.87        67.80 o                         
   6   9   1          2.20         30.51       106.47 o                         
   7   9   1        106.38        125.67       151.27 o                         
 -26   0   2         13.15          9.26        26.67 o                         
 -25   0   2        156.07         10.40        45.92 o                         
 -24   0   2         59.73         13.14        36.01 o                         
 -23   0   2         40.26         16.04        58.91 o                         
 -22   0   2          3.50         21.48        66.67 o                         
 -21   0   2        562.22        784.11       203.31 o                         
 -20   0   2        535.67        628.40       179.47 o                         
 -19   0   2        158.11        184.42        99.74 o                         
 -18   0   2       2839.07       2878.62       281.85 o                         
 -17   0   2        449.96        213.30       144.84 o                         
 -16   0   2        347.80        305.91        99.96 o                         
 -15   0   2        218.31        135.01        96.59 o                         
 -14   0   2       9004.47      10039.24       407.53 o                         
 -13   0   2        596.98        654.79       140.41 o                         
 -12   0   2       3485.72       3742.64       311.83 o                         
 -11   0   2        275.22        191.05        64.63 o                         
 -10   0   2       4068.83       3995.78       287.30 o                         
  -9   0   2          4.03        -13.66        38.55 o                         
  -8   0   2        144.76         73.48        35.22 o                         
  -7   0   2        143.20        105.65        52.90 o                         
  -6   0   2       1298.78       1359.44       126.11 o                         
  -5   0   2       1175.72        879.18       111.17 o                         
  -4   0   2      11522.10      10777.53       324.58 o                         
  -3   0   2        265.10        239.83        34.76 o                         
  -2   0   2         89.51        132.57        28.78 o                         
  -1   0   2          2.68          6.90        12.12 o                         
   0   0   2        925.88        878.31        55.47 o                         
   1   0   2          9.38          8.44        22.48 o                         
   2   0   2         56.99        160.10        61.85 o                         
   3   0   2        299.18        185.11        73.31 o                         
   4   0   2      35694.85      33476.69       534.81 o                         
   5   0   2       7587.23       5989.57       333.88 o                         
   6   0   2        279.32        202.16        83.55 o                         
   7   0   2        142.98        141.04        67.87 o                         
   8   0   2       9005.96      10074.02       519.50 o                         
   9   0   2       2185.56       2231.08       264.80 o                         
  10   0   2      13536.15      13498.13       747.98 o                         
  11   0   2       5184.28       4648.62       478.92 o                         
  12   0   2       1271.82       1281.35       258.89 o                         
  13   0   2        681.48        578.98       188.04 o                         
  14   0   2        712.20        729.08        91.07 o                         
  15   0   2       1779.08       1847.99       148.03 o                         
  16   0   2        380.47        324.12        67.37 o                         
  17   0   2         13.50        -15.77        42.42 o                         
  18   0   2          2.51         12.73        40.03 o                         
  19   0   2        247.83        285.44       109.87 o                         
  20   0   2        464.24        447.45       143.71 o                         
  21   0   2          4.52         63.09        59.62 o                         
  22   0   2        189.40        103.46       110.15 o                         
  23   0   2        360.12        287.90        97.56 o                         
  24   0   2          8.28         40.18        42.88 o                         
  25   0   2        620.96        486.46       298.68 o                         
 -26   1   2          0.79         29.47        23.66 o                         
 -25   1   2         66.80         46.85        35.82 o                         
 -24   1   2          3.85          8.22        25.01 o                         
 -23   1   2         67.98         -7.71        42.14 o                         
 -22   1   2        122.98        114.04        56.79 o                         
 -21   1   2        912.20       1044.31       157.18 o                         
 -20   1   2        337.19        347.27        98.74 o                         
 -19   1   2        593.93        571.63       116.40 o                         
 -18   1   2         53.84         22.96        50.39 o                         
 -17   1   2       1336.35       1343.23       111.78 o                         
 -16   1   2          2.00          2.22        25.45 o                         
 -15   1   2       2160.36       2167.40       124.76 o                         
 -14   1   2        584.37        554.85        70.55 o                         
 -13   1   2       2384.81       2570.93       196.43 o                         
 -12   1   2         89.25        106.48        36.64 o                         
 -11   1   2       3322.87       3374.81       226.73 o                         
 -10   1   2        154.89        136.88        36.28 o                         
  -9   1   2        198.26        252.73        48.81 o                         
  -8   1   2         25.83         12.72        24.90 o                         
  -7   1   2        835.69        730.79        77.02 o                         
  -6   1   2        325.93        263.44        53.43 o                         
  -5   1   2       1271.02       1147.30        80.39 o                         
  -4   1   2        297.98        264.77        40.39 o                         
  -3   1   2       9918.87       9747.51       245.27 o                         
  -2   1   2        159.72        122.86        29.55 o                         
  -1   1   2      18516.62      17629.06       329.53 o                         
   0   1   2        188.52        143.65        22.44 o                         
   1   1   2       9193.76       8690.19       249.39 o                         
   2   1   2        206.27        169.66        26.01 o                         
   3   1   2      10789.74      11196.93       181.49 o                         
   4   1   2        545.61        478.94        42.25 o                         
   5   1   2      34790.89      34402.79       570.90 o                         
   6   1   2       1866.21       1656.88        84.69 o                         
   7   1   2       1711.44       1671.20        99.78 o                         
   8   1   2        258.81        313.06        74.24 o                         
   9   1   2       2443.44       2554.91       214.69 o                         
  10   1   2         40.40         23.37        53.74 o                         
  11   1   2         72.62         57.57        42.14 o                         
  12   1   2         24.99         18.17        44.98 o                         
  13   1   2        587.50        637.48        94.78 o                         
  14   1   2         34.20         11.95        35.68 o                         
  15   1   2          0.76        -22.21        26.59 o                         
  16   1   2        172.44        148.40        37.52 o                         
  17   1   2         81.81         81.87        48.94 o                         
  18   1   2        299.67        406.00        64.05 o                         
  19   1   2         33.03         58.83        38.36 o                         
  20   1   2         57.56         55.32        41.27 o                         
  21   1   2        944.28        875.36       232.20 o                         
  22   1   2        245.11        141.54        44.22 o                         
  23   1   2        150.90        133.51        43.41 o                         
  24   1   2         70.21         43.16        38.83 o                         
  25   1   2        128.23         35.20        31.46 o                         
 -25   2   2         24.22         17.81        21.59 o                         
 -24   2   2         16.90        -27.29        27.29 o                         
 -23   2   2        189.23        168.28        55.69 o                         
 -22   2   2         45.51         50.77        41.57 o                         
 -21   2   2         50.19          3.35        40.33 o                         
 -20   2   2        318.01        509.91       110.98 o                         
 -19   2   2        363.07        383.92       104.44 o                         
 -18   2   2       1571.00       1822.79       138.77 o                         
 -17   2   2        507.04        437.88        58.30 o                         
 -16   2   2         38.97         27.24        35.48 o                         
 -15   2   2          0.32         -2.73        34.21 o                         
 -14   2   2        115.61         91.27        38.59 o                         
 -13   2   2        889.48       1009.54        96.69 o                         
 -12   2   2       3433.33       3145.23       273.37 o                         
 -11   2   2          2.99         11.06        38.37 o                         
 -10   2   2        618.11        618.10        97.13 o                         
  -9   2   2        818.84        788.33       103.64 o                         
  -8   2   2       1349.38       1178.16       119.69 o                         
  -7   2   2        311.95        328.89        68.93 o                         
  -6   2   2       1591.53       1585.29       125.32 o                         
  -5   2   2       1871.93       1711.63       126.88 o                         
  -4   2   2          8.10          3.74         9.64 o                         
  -3   2   2       1099.46       1043.83        78.69 o                         
  -2   2   2      20049.53      17854.44       355.53 o                         
  -1   2   2        697.85        650.82        60.79 o                         
   0   2   2        123.10         73.37        27.16 o                         
   1   2   2        670.07        635.38        56.15 o                         
   2   2   2         68.75        100.31        28.00 o                         
   3   2   2          1.79         -2.23        23.67 o                         
   4   2   2         28.43         13.08        26.43 o                         
   5   2   2        449.84        433.54        54.00 o                         
   6   2   2        852.58        879.76        74.81 o                         
   7   2   2       2009.33       2034.47       115.59 o                         
   8   2   2       3720.23       3528.01       173.51 o                         
   9   2   2         24.14         49.43        33.62 o                         
  10   2   2      12750.16      13049.10       503.81 o                         
  11   2   2       3069.70       3222.76       264.56 o                         
  12   2   2         22.88         52.27        47.40 o                         
  13   2   2        158.26         96.26        38.26 o                         
  14   2   2        837.70        885.85        84.46 o                         
  15   2   2        100.49        143.41        37.35 o                         
  16   2   2        264.36        232.93        62.63 o                         
  17   2   2         43.73         17.25        71.95 o                         
  18   2   2        163.83         82.11        57.70 o                         
  19   2   2       1063.21       1062.44       122.73 o                         
  20   2   2       1486.08       1474.27       111.59 o                         
  21   2   2         28.96         10.95        27.84 o                         
  22   2   2        246.14        206.49        54.22 o                         
  23   2   2        365.51        371.27       158.02 o                         
  24   2   2          0.62        -45.48        45.48 o                         
  25   2   2          4.88        -59.83        64.86 o                         
 -25   3   2        114.27         54.92        44.88 o                         
 -24   3   2        158.25        105.08        78.29 o                         
 -23   3   2         19.55        -25.01        43.00 o                         
 -22   3   2        260.81        180.07        57.81 o                         
 -21   3   2          7.10         22.12        48.59 o                         
 -20   3   2         15.41         59.49        39.49 o                         
 -19   3   2          4.45        -24.65        49.47 o                         
 -18   3   2        157.51         96.98        44.78 o                         
 -17   3   2        471.42        499.64        82.83 o                         
 -16   3   2        954.76        942.21        96.46 o                         
 -15   3   2        848.60        883.31        83.77 o                         
 -14   3   2        676.01        735.62        74.49 o                         
 -13   3   2        392.61        394.08        50.07 o                         
 -12   3   2        657.34        721.31        71.69 o                         
 -11   3   2       1205.12       1213.89        95.84 o                         
 -10   3   2         54.05         61.27        40.10 o                         
  -9   3   2       1620.26       1571.04       149.72 o                         
  -8   3   2        219.82        263.24        62.71 o                         
  -7   3   2      10216.99      10946.29       389.39 o                         
  -6   3   2       2133.26       2264.44       159.31 o                         
  -5   3   2       1403.01       1566.77       129.51 o                         
  -4   3   2          0.62         -1.19        22.06 o                         
  -3   3   2       4393.36       4159.98       182.81 o                         
  -2   3   2        831.86        793.07        81.33 o                         
  -1   3   2         57.63         45.74        24.22 o                         
   0   3   2        406.02        343.62        51.93 o                         
   1   3   2       5070.79       4657.88       173.39 o                         
   2   3   2        641.12        646.39        69.40 o                         
   3   3   2         13.27         -8.82        26.55 o                         
   4   3   2        331.40        299.62        54.23 o                         
   5   3   2       4813.61       5424.09       219.46 o                         
   6   3   2       1678.38       1796.97       123.42 o                         
   7   3   2       6645.66       7476.42       255.25 o                         
   8   3   2       1618.83       1865.37       153.17 o                         
   9   3   2       2743.57       3124.73       225.45 o                         
  10   3   2       3661.38       3930.84       302.00 o                         
  11   3   2      16562.86      18448.75       402.67 o                         
  12   3   2        416.51        419.95        54.18 o                         
  13   3   2         10.67         50.10        51.80 o                         
  14   3   2        272.18        281.67        51.16 o                         
  15   3   2        451.62        428.83        64.39 o                         
  16   3   2        521.18        500.83        67.25 o                         
  17   3   2       2158.77       2429.56       151.46 o                         
  18   3   2         22.27         21.78        27.83 o                         
  19   3   2        347.54        409.99        63.50 o                         
  20   3   2         61.02         97.17        44.69 o                         
  21   3   2        374.49        375.59        62.07 o                         
  22   3   2          0.20        -32.56        32.56 o                         
  23   3   2        251.77        147.16        56.44 o                         
  24   3   2          1.45          5.79        34.91 o                         
 -23   4   2          7.04         39.63        31.64 o                         
 -22   4   2        208.72        147.23        54.67 o                         
 -21   4   2          0.04         -0.75        29.30 o                         
 -20   4   2          1.31         -1.11        33.79 o                         
 -19   4   2          0.11         22.69        29.88 o                         
 -18   4   2         13.71          1.32        44.85 o                         
 -17   4   2          0.06          2.49        31.65 o                         
 -16   4   2          3.60         44.65        41.10 o                         
 -15   4   2       1327.21       1451.49       116.65 o                         
 -14   4   2       1353.43       1459.78       110.02 o                         
 -13   4   2         99.23        140.92        34.40 o                         
 -12   4   2        807.25        876.26        80.91 o                         
 -11   4   2       1656.28       1802.35       116.83 o                         
 -10   4   2        265.90        274.65        46.83 o                         
  -9   4   2         65.46         82.15        35.54 o                         
  -8   4   2        233.18        226.24        39.96 o                         
  -7   4   2        321.56        329.73        86.69 o                         
  -6   4   2       3817.43       4293.30       250.50 o                         
  -5   4   2       1319.50       1331.91       136.06 o                         
  -4   4   2       1011.35       1123.02       123.01 o                         
  -3   4   2         15.54         18.79        34.37 o                         
  -2   4   2        134.09        119.16        39.44 o                         
  -1   4   2        577.44        525.23        66.27 o                         
   0   4   2       2048.67       2084.94       122.67 o                         
   1   4   2        141.97        137.00        36.36 o                         
   2   4   2        367.22        384.47        63.09 o                         
   3   4   2         91.04         92.88        37.38 o                         
   4   4   2       1687.60       1740.44       129.66 o                         
   5   4   2        619.77        555.67        83.87 o                         
   6   4   2       2878.68       3490.98       202.96 o                         
   7   4   2       1904.09       1943.68       156.04 o                         
   8   4   2        136.89         87.65        52.76 o                         
   9   4   2         40.41         61.41        30.49 o                         
  10   4   2        524.05        587.79        63.19 o                         
  11   4   2         10.43         35.42        25.51 o                         
  12   4   2        196.94        241.69        45.52 o                         
  13   4   2        606.07        618.88        64.14 o                         
  14   4   2        284.07        355.52        56.45 o                         
  15   4   2        362.52        352.87        60.77 o                         
  16   4   2         75.62        109.55        39.72 o                         
  17   4   2        303.32        291.85        56.95 o                         
  18   4   2        142.09        163.87        40.80 o                         
  19   4   2         17.17         24.00        30.65 o                         
  20   4   2          3.83          7.35        25.31 o                         
  21   4   2          1.16         -6.86        31.07 o                         
  22   4   2          7.79         41.53        30.67 o                         
  23   4   2         24.05         16.99        54.33 o                         
 -22   5   2        386.31        275.35       183.14 o                         
 -21   5   2        194.86        203.34        58.94 o                         
 -20   5   2          7.14         -5.13        38.89 o                         
 -19   5   2         90.09        122.14        49.64 o                         
 -18   5   2          1.25        -11.04        36.19 o                         
 -17   5   2        280.29        359.50        75.77 o                         
 -16   5   2          1.44         69.54        41.09 o                         
 -15   5   2         49.12          6.96        43.61 o                         
 -14   5   2        845.64       1008.88       115.76 o                         
 -13   5   2        845.87        731.50        84.86 o                         
 -12   5   2        189.28        218.62        52.64 o                         
 -11   5   2       1403.44       1364.07       114.77 o                         
 -10   5   2        490.92        595.62        71.80 o                         
  -9   5   2         12.13         77.72        44.54 o                         
  -8   5   2         88.19        116.04        38.91 o                         
  -7   5   2        192.10        154.64        32.88 o                         
  -6   5   2        894.50        900.41        83.20 o                         
  -5   5   2       1039.36        968.18        86.02 o                         
  -4   5   2          1.92         19.91        29.20 o                         
  -3   5   2         31.92         13.47        27.17 o                         
  -2   5   2       1568.43       1692.05       115.24 o                         
  -1   5   2       1054.94       1180.12        99.93 o                         
   0   5   2         39.42         78.34        31.96 o                         
   1   5   2        776.35        733.06       104.99 o                         
   2   5   2         67.09        121.33        48.19 o                         
   3   5   2         65.35        130.17        46.43 o                         
   4   5   2          9.44         28.20        32.00 o                         
   5   5   2        301.71        290.01        51.03 o                         
   6   5   2         53.99         50.97        39.51 o                         
   7   5   2        154.75        101.23        42.20 o                         
   8   5   2          1.76        -29.24        35.80 o                         
   9   5   2         96.68         92.17        36.26 o                         
  10   5   2         29.39         22.75        30.53 o                         
  11   5   2       1986.02       2142.11       129.05 o                         
  12   5   2         15.71        -36.88        36.88 o                         
  13   5   2       2531.17       2779.73       163.71 o                         
  14   5   2        221.61        293.84        54.44 o                         
  15   5   2         15.78          5.21        37.41 o                         
  16   5   2        150.17        178.34        56.37 o                         
  17   5   2        139.09        133.06        50.99 o                         
  18   5   2          0.67        -26.15        26.15 o                         
  19   5   2        110.78        133.39        46.89 o                         
  20   5   2        239.02        371.22        69.45 o                         
  21   5   2         57.95         -3.85        40.77 o                         
 -19   6   2        118.54         84.19        75.67 o                         
 -18   6   2         72.81         68.98        51.40 o                         
 -17   6   2         14.12         43.37        32.11 o                         
 -16   6   2        333.63        194.62        89.81 o                         
 -15   6   2        512.47        432.34        83.34 o                         
 -14   6   2         24.61         23.44        47.13 o                         
 -13   6   2         54.13         69.68        44.98 o                         
 -12   6   2          0.61         46.35        48.69 o                         
 -11   6   2        251.31        220.19        72.32 o                         
 -10   6   2         61.69        131.00        69.69 o                         
  -9   6   2        118.35        114.99        85.29 o                         
  -8   6   2        269.66        198.53        72.91 o                         
  -7   6   2        822.90        884.66       107.42 o                         
  -6   6   2         57.76        -24.27        67.73 o                         
  -5   6   2       1104.58       1147.41       117.52 o                         
  -4   6   2        131.20         25.36        33.43 o                         
  -3   6   2       1285.31       1308.47       114.73 o                         
  -2   6   2         20.48        -17.26        35.66 o                         
  -1   6   2        763.64        892.96       111.54 o                         
   0   6   2        758.70        760.34       102.59 o                         
   1   6   2        244.56        250.81        61.43 o                         
   2   6   2        141.38        249.38        65.34 o                         
   3   6   2          6.22        -19.38        27.92 o                         
   4   6   2         18.16        125.04        65.02 o                         
   5   6   2       1067.84       1105.01       101.17 o                         
   6   6   2        349.56        356.73        84.08 o                         
   7   6   2        474.70        534.22        75.58 o                         
   8   6   2        138.82        124.62        48.16 o                         
   9   6   2        283.02        266.71        64.05 o                         
  10   6   2       1044.98       1164.19       113.30 o                         
  11   6   2        111.57         44.99        26.30 o                         
  12   6   2         17.39         12.21        27.39 o                         
  13   6   2        171.39        238.65        51.32 o                         
  14   6   2         76.12        115.98        40.00 o                         
  15   6   2         10.51         78.94        36.13 o                         
  16   6   2        104.73        126.40        52.31 o                         
  17   6   2          3.30         56.14        29.13 o                         
  18   6   2        224.06        217.50        92.32 o                         
  19   6   2          0.24         39.63        40.45 o                         
 -17   7   2        607.43        657.93       120.70 o                         
 -16   7   2        133.42        102.84        47.19 o                         
 -15   7   2          4.93        -42.03        44.31 o                         
 -14   7   2        123.49        181.76        58.95 o                         
 -13   7   2        190.64        210.34        65.45 o                         
 -12   7   2        125.73        148.27        51.43 o                         
 -11   7   2        486.70        544.00       106.92 o                         
 -10   7   2         15.74         55.95        52.02 o                         
  -9   7   2         65.20        134.65        60.11 o                         
  -8   7   2         56.15        -43.35        81.68 o                         
  -7   7   2        102.47         17.43        60.28 o                         
  -6   7   2         64.90         45.58        37.65 o                         
  -5   7   2         37.07        -20.90        46.07 o                         
  -4   7   2       1425.48       1776.92       162.85 o                         
  -3   7   2       2729.00       3015.79       210.72 o                         
  -2   7   2       2250.03       2702.65       199.15 o                         
  -1   7   2        739.81        748.85       104.12 o                         
   0   7   2        607.73        856.34       131.86 o                         
   1   7   2        139.56        143.02        83.97 o                         
   2   7   2        211.13        115.66        62.85 o                         
   3   7   2        516.15        372.03        84.09 o                         
   4   7   2        176.40        198.77        53.55 o                         
   5   7   2        564.58        572.68        88.47 o                         
   6   7   2          2.81         15.55        47.38 o                         
   7   7   2        664.73        829.72       105.52 o                         
   8   7   2        340.79        281.65        81.36 o                         
   9   7   2        650.98        714.82       121.60 o                         
  10   7   2          0.88        -17.50        61.30 o                         
  11   7   2         29.81        -35.66        35.66 o                         
  12   7   2        539.74        638.09       104.90 o                         
  13   7   2        126.48        104.12        47.21 o                         
  14   7   2          5.91        -35.81        35.81 o                         
  15   7   2         12.24        -34.41        36.59 o                         
  16   7   2         54.08         89.71        49.96 o                         
  17   7   2         53.13         36.96        60.57 o                         
 -13   8   2        225.51        117.56        53.02 o                         
 -12   8   2          1.05         -7.39        30.03 o                         
 -11   8   2          0.19          4.72        31.04 o                         
 -10   8   2        148.76        138.26        47.43 o                         
  -9   8   2         50.35         79.55        45.40 o                         
  -8   8   2        476.54        496.96        98.93 o                         
  -7   8   2         23.15         14.37        66.55 o                         
  -6   8   2         24.18          3.58        38.91 o                         
  -5   8   2         24.14         52.67        43.39 o                         
  -4   8   2        148.42        171.97        48.89 o                         
  -3   8   2          4.62        -29.65        37.09 o                         
  -2   8   2         20.35         75.56        35.24 o                         
  -1   8   2        667.09        808.26        99.35 o                         
   0   8   2        103.69        -26.74        31.14 o                         
   1   8   2         22.58         81.30        34.19 o                         
   2   8   2        488.48        426.55        69.77 o                         
   3   8   2        823.70       1239.93       174.38 o                         
   4   8   2        136.57        215.00        68.37 o                         
   5   8   2         30.16        146.04        75.46 o                         
   6   8   2         60.00         62.95        67.74 o                         
   7   8   2          7.27        -15.97        35.36 o                         
   8   8   2          1.16         48.92        40.35 o                         
   9   8   2         40.55         44.19        30.24 o                         
  10   8   2        152.87        132.97        43.34 o                         
  11   8   2          5.10          1.48        31.92 o                         
  12   8   2        134.24         65.46        74.09 o                         
  13   8   2         43.13        -77.40        77.40 o                         
  -6   9   2        118.75        262.88        51.86 o                         
  -5   9   2         32.94         50.98        33.60 o                         
  -4   9   2         67.41         31.65        29.63 o                         
  -3   9   2        108.16        121.57        35.46 o                         
  -2   9   2        122.80        171.01        48.44 o                         
  -1   9   2        108.25        102.07        54.79 o                         
   0   9   2        128.40        159.58        66.01 o                         
   1   9   2        104.85         66.05        45.35 o                         
   2   9   2         28.15         50.90        30.08 o                         
   3   9   2        255.18        230.67        55.87 o                         
   4   9   2        239.80        212.48        65.85 o                         
   5   9   2         83.49         14.53        43.87 o                         
   6   9   2         32.44         -2.39        26.10 o                         
 -26   1   3          0.56         48.32        21.57 o                         
 -25   1   3        109.08         53.80        25.35 o                         
 -24   1   3         19.48          1.49        25.17 o                         
 -23   1   3        844.74       1013.87       146.63 o                         
 -22   1   3        268.12        336.73        87.22 o                         
 -21   1   3         85.52         32.09        70.88 o                         
 -20   1   3        790.80        863.34       142.20 o                         
 -19   1   3       1854.51       2256.98       231.62 o                         
 -18   1   3         17.29        -30.08        46.34 o                         
 -17   1   3         92.22         51.04        61.40 o                         
 -16   1   3         90.40         75.92        27.88 o                         
 -15   1   3        336.27        416.86        53.28 o                         
 -14   1   3       1178.11       1265.79        98.44 o                         
 -13   1   3        184.78        149.02        43.52 o                         
 -12   1   3        137.70        102.78        45.38 o                         
 -11   1   3        687.85        663.85        75.23 o                         
 -10   1   3      30037.20      31058.61       514.60 o                         
  -9   1   3       1622.07       1547.31       112.57 o                         
  -8   1   3       1446.37       1472.71       102.06 o                         
  -7   1   3        369.58        323.07        48.91 o                         
  -6   1   3        561.87        534.85        48.71 o                         
  -5   1   3       1715.42       1386.71        73.57 o                         
  -4   1   3      31544.16      29366.45       319.54 o                         
  -3   1   3          0.11         15.53        23.27 o                         
  -2   1   3       3892.86       3224.45       127.85 o                         
  -1   1   3        118.74         82.84        26.81 o                         
   0   1   3      12042.90      10325.93       347.19 o                         
   1   1   3        216.46        159.19        22.29 o                         
   2   1   3       2824.04       2907.14        85.67 o                         
   3   1   3        121.49         99.86        22.27 o                         
   4   1   3       7884.26       7727.28       164.48 o                         
   5   1   3       2092.59       1921.20        90.17 o                         
   6   1   3      10279.75       9726.46       229.78 o                         
   7   1   3        824.43        912.08       100.58 o                         
   8   1   3       3551.58       3369.18       199.06 o                         
   9   1   3       1153.65        883.54       133.48 o                         
  10   1   3        704.26        639.23       118.42 o                         
  11   1   3         64.51         48.49        34.66 o                         
  12   1   3       1932.10       2081.90       197.60 o                         
  13   1   3        620.98        724.31        81.30 o                         
  14   1   3        745.61        740.35        66.80 o                         
  15   1   3        656.42        559.95        62.87 o                         
  16   1   3          8.21         54.92        28.13 o                         
  17   1   3          4.35         41.02        55.27 o                         
  18   1   3        298.53        240.50        71.23 o                         
  19   1   3        528.06        610.21        73.62 o                         
  20   1   3         28.43          3.23        32.95 o                         
  21   1   3          4.05          0.09        39.86 o                         
  22   1   3         17.00         46.60        41.04 o                         
  23   1   3        678.83        741.94       256.71 o                         
  24   1   3          0.98         15.65        31.13 o                         
  25   1   3         66.84         67.09        62.50 o                         
 -25   2   3         74.67         65.72        25.64 o                         
 -24   2   3          5.28         -6.76        26.91 o                         
 -23   2   3          4.03        -48.18        48.18 o                         
 -22   2   3        415.84        443.80       101.43 o                         
 -21   2   3        622.85        641.68       123.63 o                         
 -20   2   3        303.08        359.02        97.30 o                         
 -19   2   3        560.87        530.95       115.37 o                         
 -18   2   3         13.56         56.86        41.59 o                         
 -17   2   3        379.22        455.61        75.17 o                         
 -16   2   3         79.26         74.00        32.28 o                         
 -15   2   3        689.51        652.09        73.60 o                         
 -14   2   3        125.90         90.17        34.06 o                         
 -13   2   3        397.21        373.20        56.46 o                         
 -12   2   3          0.91         65.59        41.76 o                         
 -11   2   3         13.06         15.65        33.72 o                         
 -10   2   3        364.46        327.05        66.44 o                         
  -9   2   3       1412.83       1355.98       126.42 o                         
  -8   2   3         48.74         78.76        44.86 o                         
  -7   2   3      13289.67      14578.17       371.02 o                         
  -6   2   3         42.21         30.78        29.48 o                         
  -5   2   3        918.51        960.68        99.30 o                         
  -4   2   3        617.67        528.98        71.25 o                         
  -3   2   3       1201.06        965.38        76.14 o                         
  -2   2   3       1953.56       1637.61       114.05 o                         
  -1   2   3      12174.92      11060.50       324.43 o                         
   0   2   3         26.61          2.92        14.79 o                         
   1   2   3       5129.80       4390.61       136.28 o                         
   2   2   3        533.32        403.00        48.03 o                         
   3   2   3        235.73        150.81        32.65 o                         
   4   2   3        171.45        193.12        42.64 o                         
   5   2   3         27.15         21.21        20.40 o                         
   6   2   3         95.85         84.47        26.01 o                         
   7   2   3        857.54        989.89        90.24 o                         
   8   2   3        230.49        187.51        49.63 o                         
   9   2   3       5483.60       5961.48       275.85 o                         
  10   2   3       1959.39       2105.03       205.16 o                         
  11   2   3        362.35        256.28        69.07 o                         
  12   2   3       2335.87       2328.95       163.98 o                         
  13   2   3         80.70         21.18        45.95 o                         
  14   2   3        321.06        274.67        61.63 o                         
  15   2   3        123.07        144.32        43.19 o                         
  16   2   3          7.59          4.74        23.90 o                         
  17   2   3        143.06         88.66        38.88 o                         
  18   2   3         21.68         32.47        31.48 o                         
  19   2   3        426.17        359.45        58.28 o                         
  20   2   3        408.44        349.81        67.55 o                         
  21   2   3        835.52        858.72        96.55 o                         
  22   2   3        407.79        439.71       120.64 o                         
  23   2   3        128.29         97.14        46.53 o                         
  24   2   3        159.89         85.92        48.08 o                         
  25   2   3         30.14         -8.61        51.86 o                         
 -25   3   3          2.12         19.95        37.94 o                         
 -24   3   3        100.47         60.11        51.78 o                         
 -23   3   3          2.29         34.36        53.43 o                         
 -22   3   3          1.44         22.22        34.77 o                         
 -21   3   3         30.50          5.62        38.24 o                         
 -20   3   3         66.00         29.75        37.25 o                         
 -19   3   3          1.23         35.05        55.35 o                         
 -18   3   3         43.17         19.61        40.89 o                         
 -17   3   3          0.12         -1.84        34.37 o                         
 -16   3   3          1.28         26.33        31.18 o                         
 -15   3   3         31.67        113.13        35.81 o                         
 -14   3   3        462.93        394.79        53.32 o                         
 -13   3   3        273.96        276.52        45.08 o                         
 -12   3   3        128.36        113.03        27.38 o                         
 -11   3   3        817.56        869.01        76.25 o                         
 -10   3   3        678.32        817.66       113.17 o                         
  -9   3   3        236.89        198.28        60.96 o                         
  -8   3   3        612.73        494.89        82.10 o                         
  -7   3   3       1710.19       1795.70       164.97 o                         
  -6   3   3       1111.30       1097.61       123.53 o                         
  -5   3   3          0.27        -11.58        34.32 o                         
  -4   3   3       3242.98       3558.65       175.76 o                         
  -3   3   3       1252.68       1299.89       105.65 o                         
  -2   3   3       6749.72       6680.54       232.76 o                         
  -1   3   3        292.65        221.03        36.81 o                         
   0   3   3       3399.96       3399.13       123.62 o                         
   1   3   3        789.29        669.86        70.70 o                         
   2   3   3         19.51        -17.72        32.67 o                         
   3   3   3         75.25          9.97        35.39 o                         
   4   3   3      11238.80      12977.07       330.98 o                         
   5   3   3        511.23        561.66        68.95 o                         
   6   3   3       2928.78       3231.58       166.78 o                         
   7   3   3        377.65        355.59        54.90 o                         
   8   3   3        567.01        494.35        80.22 o                         
   9   3   3          9.29        -21.79        50.60 o                         
  10   3   3       1337.26       1195.51       165.48 o                         
  11   3   3       2520.92       2810.62       184.72 o                         
  12   3   3        271.16        218.39        40.51 o                         
  13   3   3        150.29        202.80        38.92 o                         
  14   3   3        542.00        548.17        62.71 o                         
  15   3   3       2368.15       2874.90       147.56 o                         
  16   3   3        211.04        190.13        44.76 o                         
  17   3   3          1.33         30.17        31.53 o                         
  18   3   3       1163.25       1344.00       109.90 o                         
  19   3   3          7.94         12.92        28.11 o                         
  20   3   3       1376.04       1838.43       130.40 o                         
  21   3   3         42.32         44.68        25.11 o                         
  22   3   3         24.86         49.60        28.74 o                         
  23   3   3          4.90        -15.91        28.40 o                         
  24   3   3         81.08         33.48        42.37 o                         
 -23   4   3          4.60         73.92        39.92 o                         
 -22   4   3        176.05        170.67        54.59 o                         
 -21   4   3          0.72         83.63        93.55 o                         
 -20   4   3        106.19         89.87        37.71 o                         
 -19   4   3          5.03         69.79        46.26 o                         
 -18   4   3        105.25        134.00        44.27 o                         
 -17   4   3          0.82          0.60        31.51 o                         
 -16   4   3          8.21         -5.47        35.95 o                         
 -15   4   3        771.45        813.80        94.26 o                         
 -14   4   3        391.48        453.42        59.63 o                         
 -13   4   3        226.26        248.05        42.66 o                         
 -12   4   3         21.90        -19.11        31.26 o                         
 -11   4   3        196.78        144.91        34.13 o                         
 -10   4   3        792.54        827.61        78.86 o                         
  -9   4   3         35.00         68.58        27.04 o                         
  -8   4   3          0.18         14.11        27.40 o                         
  -7   4   3         84.56         51.50        48.88 o                         
  -6   4   3        395.08        468.67        90.25 o                         
  -5   4   3       6202.80       6176.12       297.55 o                         
  -4   4   3        308.33        279.63        67.13 o                         
  -3   4   3         82.74         97.49        36.95 o                         
  -2   4   3         79.13         72.02        36.74 o                         
  -1   4   3       5031.98       4812.66       216.14 o                         
   0   4   3        307.18        320.74        62.84 o                         
   1   4   3        639.15        674.55        83.41 o                         
   2   4   3          6.24         -0.18        48.05 o                         
   3   4   3       1886.28       2235.68       164.94 o                         
   4   4   3          0.23        -26.15        39.69 o                         
   5   4   3       2718.01       2727.51       187.94 o                         
   6   4   3        387.57        399.73        80.93 o                         
   7   4   3        133.18         74.89        53.73 o                         
   8   4   3        188.29        218.36        49.03 o                         
   9   4   3         82.88         72.51        29.05 o                         
  10   4   3         49.99         76.81        36.65 o                         
  11   4   3         50.14         50.93        29.37 o                         
  12   4   3        233.38        221.64        46.97 o                         
  13   4   3        961.67        995.34        90.18 o                         
  14   4   3       1192.64       1441.58       106.87 o                         
  15   4   3       6347.50       6892.18       261.68 o                         
  16   4   3          2.03         24.94        27.07 o                         
  17   4   3        792.03        868.11        89.92 o                         
  18   4   3        717.81        880.45        80.06 o                         
  19   4   3          7.78        -16.08        23.62 o                         
  20   4   3        109.95        123.23        47.34 o                         
  21   4   3         80.31         99.01        32.48 o                         
  22   4   3        480.76        234.25        94.17 o                         
  23   4   3         44.64         57.76        76.99 o                         
 -22   5   3         87.41          9.77        49.36 o                         
 -21   5   3          6.19         69.16        69.89 o                         
 -20   5   3        614.02        722.84        96.63 o                         
 -19   5   3         18.60         25.29        44.18 o                         
 -18   5   3          3.16         45.99        33.56 o                         
 -17   5   3         26.81         65.24        36.18 o                         
 -16   5   3         55.86        103.65        52.63 o                         
 -15   5   3          0.93         53.73        34.61 o                         
 -14   5   3        247.58        270.41        58.21 o                         
 -13   5   3         13.94         -2.25        31.83 o                         
 -12   5   3         40.95        -12.59        39.59 o                         
 -11   5   3       1029.32       1064.39       101.69 o                         
 -10   5   3        721.54        683.95        78.82 o                         
  -9   5   3        885.53        901.08        88.30 o                         
  -8   5   3        641.69        798.90        79.57 o                         
  -7   5   3        652.33        735.37        78.82 o                         
  -6   5   3        644.84        619.12        72.55 o                         
  -5   5   3        653.29        618.78        71.56 o                         
  -4   5   3        394.47        343.14        52.50 o                         
  -3   5   3          8.87        -31.76        34.45 o                         
  -2   5   3       4802.71       5324.84       206.61 o                         
  -1   5   3        676.47        754.21        79.90 o                         
   0   5   3       1937.97       1944.24       133.62 o                         
   1   5   3         58.90         35.84        28.68 o                         
   2   5   3        939.76        920.15       103.21 o                         
   3   5   3        313.18        353.90        79.22 o                         
   4   5   3       1462.46       1514.48       111.22 o                         
   5   5   3          0.72        -10.91        27.61 o                         
   6   5   3        216.48        269.79        44.46 o                         
   7   5   3        248.79        237.00        48.27 o                         
   8   5   3        123.38        106.54        40.90 o                         
   9   5   3        266.93        341.80        58.63 o                         
  10   5   3        533.89        627.98        78.85 o                         
  11   5   3        797.29        839.03        88.25 o                         
  12   5   3       1034.02       1020.43        92.70 o                         
  13   5   3        252.65        227.88        44.45 o                         
  14   5   3        309.83        379.42        60.17 o                         
  15   5   3         97.67        143.57        41.71 o                         
  16   5   3         16.64         38.34        68.42 o                         
  17   5   3        439.20        582.83        74.88 o                         
  18   5   3        149.87        120.79        36.58 o                         
  19   5   3         87.32         72.44        41.70 o                         
  20   5   3         53.53        122.60        60.25 o                         
  21   5   3         60.07        103.87        58.06 o                         
 -20   6   3         48.47         13.35        30.87 o                         
 -19   6   3        203.48        218.29        50.45 o                         
 -18   6   3         18.45         -5.01        47.53 o                         
 -17   6   3        510.62        613.59       186.56 o                         
 -16   6   3         28.53         23.35        39.92 o                         
 -15   6   3          6.94        -21.03        71.00 o                         
 -14   6   3          0.09        -21.67        34.01 o                         
 -13   6   3        418.41        434.23        91.54 o                         
 -12   6   3        678.73        690.16       128.95 o                         
 -11   6   3        990.79        847.43       138.72 o                         
 -10   6   3        695.05        676.73       156.04 o                         
  -9   6   3          6.57          8.97        44.80 o                         
  -8   6   3        597.30        592.91       108.49 o                         
  -7   6   3        356.23        232.59        91.89 o                         
  -6   6   3        392.83        291.21        95.57 o                         
  -5   6   3        144.83         88.74        60.22 o                         
  -4   6   3        360.86        355.28        60.60 o                         
  -3   6   3       1759.40       1980.86       135.91 o                         
  -2   6   3       1458.80       1548.84       137.13 o                         
  -1   6   3        735.51        861.81        99.73 o                         
   0   6   3         32.37        -13.03        37.67 o                         
   1   6   3        302.00        137.88        99.09 o                         
   2   6   3       2052.69       2258.96       164.89 o                         
   3   6   3         18.89        -11.29        44.09 o                         
   4   6   3        412.19        488.57        75.88 o                         
   5   6   3        972.06       1039.80        95.66 o                         
   6   6   3        177.65        288.67        49.65 o                         
   7   6   3        145.21        110.47        68.72 o                         
   8   6   3         56.10         16.36        37.34 o                         
   9   6   3        444.46        409.02        74.71 o                         
  10   6   3        143.08        137.67        40.58 o                         
  11   6   3        209.28        191.95        46.61 o                         
  12   6   3         16.18          9.16        27.17 o                         
  13   6   3         53.94         11.94        29.56 o                         
  14   6   3         10.94         15.03        33.29 o                         
  15   6   3        122.29        146.69        41.72 o                         
  16   6   3         65.70         49.73        30.34 o                         
  17   6   3        256.82        173.97        76.80 o                         
  18   6   3         20.74         40.94        37.89 o                         
  19   6   3         55.39         47.60        41.69 o                         
 -17   7   3        187.71        211.25        55.99 o                         
 -16   7   3        197.50        137.90        64.78 o                         
 -15   7   3        160.11        157.94        51.44 o                         
 -14   7   3         17.08         -1.05        35.95 o                         
 -13   7   3         54.21         25.17        37.68 o                         
 -12   7   3         17.41         42.85        40.74 o                         
 -11   7   3          1.12         18.83        38.54 o                         
 -10   7   3         12.23          2.52        50.98 o                         
  -9   7   3         35.60         27.64        46.62 o                         
  -8   7   3         79.04        119.51        55.33 o                         
  -7   7   3         14.87         20.24        42.51 o                         
  -6   7   3         29.09         36.99        51.60 o                         
  -5   7   3         31.66          8.89        40.10 o                         
  -4   7   3        385.27        352.80        75.05 o                         
  -3   7   3        780.66       1071.38       125.59 o                         
  -2   7   3         12.96         22.10        41.45 o                         
  -1   7   3        172.12        100.76        52.26 o                         
   0   7   3        208.05        168.86        57.41 o                         
   1   7   3        834.95        977.17       130.90 o                         
   2   7   3         62.58         84.70        50.07 o                         
   3   7   3        118.22         15.82        47.89 o                         
   4   7   3        245.62        158.11        49.80 o                         
   5   7   3         55.41         77.78        43.37 o                         
   6   7   3          8.44         13.54        31.83 o                         
   7   7   3        116.91         86.50        40.26 o                         
   8   7   3         50.70         35.83        34.78 o                         
   9   7   3          2.71         56.37        33.35 o                         
  10   7   3         35.74         39.04        52.08 o                         
  11   7   3          3.56         22.23        35.78 o                         
  12   7   3        110.07        107.57        44.45 o                         
  13   7   3          0.55        -18.88        36.26 o                         
  14   7   3          3.60         44.36        48.42 o                         
  15   7   3          8.67        -32.87        45.18 o                         
  16   7   3          7.18        -38.09        84.74 o                         
 -13   8   3        312.24        167.91        79.52 o                         
 -12   8   3        137.04         86.40        60.07 o                         
 -11   8   3        122.15         62.19        32.84 o                         
 -10   8   3         31.35         24.57        34.82 o                         
  -9   8   3          1.77        -10.94        35.18 o                         
  -8   8   3        373.87        407.44        83.64 o                         
  -7   8   3         55.33         53.76        39.45 o                         
  -6   8   3         11.15         30.94        36.00 o                         
  -5   8   3        446.61        454.15        77.85 o                         
  -4   8   3        284.84        377.24        76.57 o                         
  -3   8   3          8.83        -11.83        33.16 o                         
  -2   8   3         18.66         25.99        31.89 o                         
  -1   8   3        112.19        112.91        36.74 o                         
   0   8   3         43.11         34.24        32.45 o                         
   1   8   3        337.99        292.99        62.48 o                         
   2   8   3        682.88        703.94        89.55 o                         
   3   8   3        130.84        134.65        40.85 o                         
   4   8   3         55.70         82.18        32.02 o                         
   5   8   3        205.03        153.55        58.26 o                         
   6   8   3        934.95       1449.53       179.30 o                         
   7   8   3         47.77        127.54        61.09 o                         
   8   8   3        256.99        293.67        62.72 o                         
   9   8   3         24.18         86.96        47.93 o                         
  10   8   3        121.40         11.82        37.43 o                         
  11   8   3        133.25         92.85        82.93 o                         
  12   8   3         75.44         49.24        49.70 o                         
  -6   9   3         48.34         44.45        36.29 o                         
  -5   9   3         12.38        106.32        80.17 o                         
  -4   9   3          0.13        -10.17        30.61 o                         
  -3   9   3         25.42         79.29        38.13 o                         
  -2   9   3         16.04        103.97        46.09 o                         
  -1   9   3         98.29         49.63        51.49 o                         
   0   9   3        172.84         69.06        36.28 o                         
   1   9   3         35.97         31.87        26.33 o                         
   2   9   3         16.72        -36.58        36.58 o                         
   3   9   3        520.10        570.21        98.17 o                         
   4   9   3        119.61        -11.24        94.09 o                         
   5   9   3          6.02          0.10       135.10 o                         
   6   9   3          0.70         41.20        42.23 o                         
 -26   0   4          0.00        -11.11        32.92 o                         
 -25   0   4        198.07         69.71        71.39 o                         
 -24   0   4         58.24         91.26        60.93 o                         
 -23   0   4        133.66         98.26        78.52 o                         
 -22   0   4         17.77        -23.06        74.88 o                         
 -21   0   4        146.59        286.66       109.46 o                         
 -20   0   4        203.15        288.24       120.27 o                         
 -19   0   4         71.44         85.86        65.65 o                         
 -18   0   4        319.19        171.64       143.31 o                         
 -17   0   4        865.68        905.21       150.97 o                         
 -16   0   4       8180.50       9252.31       368.84 o                         
 -15   0   4       3268.48       3420.38       221.00 o                         
 -14   0   4         93.61          5.31        59.59 o                         
 -13   0   4       1039.29        989.67       162.37 o                         
 -12   0   4       1126.55       1014.11       128.47 o                         
 -11   0   4       3949.25       4028.73       216.72 o                         
 -10   0   4       3555.60       3785.60       198.69 o                         
  -9   0   4        420.68        483.93        93.33 o                         
  -8   0   4          5.58          2.31        26.64 o                         
  -7   0   4        918.70        771.78        82.97 o                         
  -6   0   4       3611.02       3061.08       144.22 o                         
  -5   0   4       1612.12       1486.48        88.21 o                         
  -4   0   4      22125.85      19000.09       226.65 o                         
  -3   0   4        192.19        170.34        31.17 o                         
  -2   0   4        500.68        814.52        49.90 o                         
  -1   0   4        288.38        255.08        40.28 o                         
   0   0   4      94421.73      94027.91      1084.51 o                         
   1   0   4        800.78        667.19       112.36 o                         
   2   0   4      26748.95      23937.03       788.17 o                         
   3   0   4       2588.95       1970.16       265.32 o                         
   4   0   4      18804.83      15597.26       381.13 o                         
   5   0   4       1042.15        735.06       143.60 o                         
   6   0   4        183.52        118.14        73.04 o                         
   7   0   4       1996.69       1680.47       335.00 o                         
   8   0   4      15320.56      14978.45      1079.82 o                         
   9   0   4        779.88        911.57       316.45 o                         
  10   0   4        242.44        223.49       159.65 o                         
  11   0   4          9.41         87.22        89.38 o                         
  12   0   4        126.12        188.36       123.98 o                         
  13   0   4        183.57        231.46        67.02 o                         
  14   0   4          0.27        -16.24        26.04 o                         
  15   0   4        253.06        246.65        58.64 o                         
  16   0   4        303.42        261.03        58.95 o                         
  17   0   4        364.70        390.09        67.26 o                         
  18   0   4        961.72        903.20       115.43 o                         
  19   0   4        260.59        244.23        95.14 o                         
  20   0   4         22.28         78.84        47.38 o                         
  21   0   4         37.75         62.19        40.91 o                         
  22   0   4        312.44        177.52        82.12 o                         
  23   0   4        139.46        287.83       126.50 o                         
  24   0   4         32.20         40.64        66.49 o                         
  25   0   4          4.39         17.64        47.06 o                         
 -26   1   4          6.28         -6.26        19.34 o                         
 -25   1   4         76.46         37.63        21.93 o                         
 -24   1   4         23.23         78.95        40.19 o                         
 -23   1   4          4.94         24.61        34.82 o                         
 -22   1   4         15.98         55.30        50.74 o                         
 -21   1   4        638.27        663.93       129.93 o                         
 -20   1   4        557.15        637.07       129.06 o                         
 -19   1   4         85.50        101.50        53.78 o                         
 -18   1   4        414.81        428.75        87.03 o                         
 -17   1   4       1290.29       1382.18       123.47 o                         
 -16   1   4       1180.80       1218.30        98.33 o                         
 -15   1   4        203.30        198.60        40.77 o                         
 -14   1   4        191.11        166.16        38.94 o                         
 -13   1   4       2251.38       2534.10       214.33 o                         
 -12   1   4        798.66        720.08        85.00 o                         
 -11   1   4       2278.37       2564.30       147.63 o                         
 -10   1   4         50.93         35.63        22.29 o                         
  -9   1   4       1347.26       1653.63        98.25 o                         
  -8   1   4        279.37        257.81        38.81 o                         
  -7   1   4      10922.49      11663.83       239.02 o                         
  -6   1   4         31.14          0.65        16.84 o                         
  -5   1   4       5876.36       5652.01       141.39 o                         
  -4   1   4        754.70        616.60        45.45 o                         
  -3   1   4         51.64         39.72        17.68 o                         
  -2   1   4          0.20         13.97        13.18 o                         
  -1   1   4      10840.27      10141.59       238.33 o                         
   0   1   4       4202.80       3718.66       134.37 o                         
   1   1   4       2100.43       2331.94       113.26 o                         
   2   1   4        456.02        344.83        65.37 o                         
   3   1   4       5953.36       5554.67       155.85 o                         
   4   1   4        240.25        187.22        31.22 o                         
   5   1   4        244.76        229.74        38.04 o                         
   6   1   4        286.00        262.74        43.72 o                         
   7   1   4       6684.84       6464.37       267.15 o                         
   8   1   4        308.86        352.67        72.99 o                         
   9   1   4        541.55        460.46        85.71 o                         
  10   1   4        626.60        543.11       139.23 o                         
  11   1   4        899.42        884.51       142.78 o                         
  12   1   4          4.21        -11.41        52.62 o                         
  13   1   4         73.47         15.22        30.33 o                         
  14   1   4          6.67        -33.74        46.80 o                         
  15   1   4        319.26        398.37        53.69 o                         
  16   1   4        122.76        195.72        38.71 o                         
  17   1   4        234.12        223.14        42.36 o                         
  18   1   4         25.16         12.92        43.31 o                         
  19   1   4         94.50         62.67        29.38 o                         
  20   1   4         51.75         46.74        26.38 o                         
  21   1   4        318.41        245.43        50.23 o                         
  22   1   4          5.48          8.82        30.31 o                         
  23   1   4        242.99        239.88        60.57 o                         
  24   1   4        122.13          5.59        60.03 o                         
  25   1   4        199.41        146.52        77.50 o                         
 -25   2   4        180.23         61.18        32.30 o                         
 -24   2   4          1.49          7.74        28.58 o                         
 -23   2   4         10.22         -5.53        30.20 o                         
 -22   2   4        144.31        125.77        46.99 o                         
 -21   2   4        421.46        459.62       104.26 o                         
 -20   2   4        166.51        150.89        68.77 o                         
 -19   2   4         61.09          2.20        55.91 o                         
 -18   2   4        185.81        142.47        73.21 o                         
 -17   2   4       1193.94       1163.21       129.15 o                         
 -16   2   4       4123.97       4488.74       190.00 o                         
 -15   2   4        551.33        589.15        66.44 o                         
 -14   2   4        862.90        879.89        77.95 o                         
 -13   2   4        231.16        207.94        36.13 o                         
 -12   2   4        575.95        625.35        92.10 o                         
 -11   2   4        462.24        517.06        85.44 o                         
 -10   2   4       8136.16       9182.11       339.66 o                         
  -9   2   4        122.77        125.90        45.04 o                         
  -8   2   4        103.25        144.56        42.66 o                         
  -7   2   4        216.45        223.09        52.80 o                         
  -6   2   4       5537.31       5721.50       247.44 o                         
  -5   2   4         40.68         45.29        33.34 o                         
  -4   2   4      11813.78      11441.50       326.33 o                         
  -3   2   4         66.71         84.77        32.00 o                         
  -2   2   4         36.98         70.67        30.17 o                         
  -1   2   4         71.55         38.25        13.12 o                         
   0   2   4        592.83        531.16        63.61 o                         
   1   2   4        136.67         76.52        22.45 o                         
   2   2   4      21420.10      20298.42       304.45 o                         
   3   2   4        838.99        751.54        61.50 o                         
   4   2   4       5397.26       5394.92       170.26 o                         
   5   2   4        435.23        429.24        60.51 o                         
   6   2   4       2221.17       2414.17       124.61 o                         
   7   2   4        179.18        184.00        39.86 o                         
   8   2   4       3337.37       3632.37       207.63 o                         
   9   2   4       1631.83       1664.59       150.71 o                         
  10   2   4       4056.80       4552.41       257.19 o                         
  11   2   4        635.02        703.37       132.11 o                         
  12   2   4       5294.70       5587.56       317.53 o                         
  13   2   4       1105.56       1032.10       112.31 o                         
  14   2   4          9.78         74.66        40.81 o                         
  15   2   4         51.61         42.75        39.82 o                         
  16   2   4        116.76         29.92        37.75 o                         
  17   2   4        277.93        215.13        49.21 o                         
  18   2   4        451.76        459.41        65.33 o                         
  19   2   4          3.08         36.77        32.54 o                         
  20   2   4         12.50          3.63        22.93 o                         
  21   2   4        139.40        203.78        52.85 o                         
  22   2   4        486.89        258.58        90.85 o                         
  23   2   4          0.11         52.49        38.83 o                         
  24   2   4        578.09        304.47       129.77 o                         
  25   2   4        106.25         38.90        49.06 o                         
 -25   3   4          0.19         16.38        36.61 o                         
 -24   3   4         77.66         66.27        33.17 o                         
 -23   3   4          0.12         40.92        26.38 o                         
 -22   3   4         46.57        -26.69        59.65 o                         
 -21   3   4        226.77        143.51        94.13 o                         
 -20   3   4        243.51        201.43        86.98 o                         
 -19   3   4         49.56         15.57        36.68 o                         
 -18   3   4        105.84         45.41        41.95 o                         
 -17   3   4        550.69        670.80        96.42 o                         
 -16   3   4        424.46        424.56        57.32 o                         
 -15   3   4        177.04        189.59        46.43 o                         
 -14   3   4        109.29         39.06        29.00 o                         
 -13   3   4       1082.45       1121.26        85.84 o                         
 -12   3   4        208.17        151.10        31.96 o                         
 -11   3   4       2654.07       2729.47       128.19 o                         
 -10   3   4        436.89        497.68        94.02 o                         
  -9   3   4          4.84         24.57        40.03 o                         
  -8   3   4        863.33        734.23       102.47 o                         
  -7   3   4       4525.36       4775.93       267.11 o                         
  -6   3   4        105.28        121.95        53.29 o                         
  -5   3   4        677.76        680.14        96.66 o                         
  -4   3   4          0.70        -20.41        32.37 o                         
  -3   3   4       8513.40       8793.03       275.71 o                         
  -2   3   4        193.56        138.02        33.97 o                         
  -1   3   4          8.81         17.52        17.57 o                         
   0   3   4        244.63        227.03        38.73 o                         
   1   3   4         24.65         13.62        21.69 o                         
   2   3   4          6.23         35.05        32.74 o                         
   3   3   4       2222.38       1985.91       124.86 o                         
   4   3   4        394.96        370.70        63.61 o                         
   5   3   4      17478.44      20928.08       410.59 o                         
   6   3   4        869.45        932.00        89.51 o                         
   7   3   4         46.26        124.48        37.30 o                         
   8   3   4         16.61         49.72        32.83 o                         
   9   3   4         32.21         98.01        71.30 o                         
  10   3   4        380.05        223.97        91.67 o                         
  11   3   4         10.08         23.08        34.65 o                         
  12   3   4         19.17         -9.15        30.03 o                         
  13   3   4        120.00         83.50        50.11 o                         
  14   3   4         10.27         33.95        36.28 o                         
  15   3   4       3478.33       3938.77       178.99 o                         
  16   3   4       4895.03       5989.19       235.69 o                         
  17   3   4        409.67        406.89        64.52 o                         
  18   3   4         78.17         67.71        34.06 o                         
  19   3   4        208.04        255.15        54.81 o                         
  20   3   4        202.42        265.41        54.56 o                         
  21   3   4        619.77        577.76        84.23 o                         
  22   3   4        129.48        167.50        49.56 o                         
  23   3   4         57.80         69.01        37.82 o                         
  24   3   4         45.72        -24.34        38.34 o                         
 -23   4   4         75.99        136.48        49.36 o                         
 -22   4   4         50.10         82.51        42.48 o                         
 -21   4   4         18.28        -23.82        39.26 o                         
 -20   4   4        156.02        111.85        49.50 o                         
 -19   4   4          9.49         55.14        70.09 o                         
 -18   4   4         33.26         26.87        46.57 o                         
 -17   4   4        103.41        160.79        57.04 o                         
 -16   4   4         19.21        -34.26        37.23 o                         
 -15   4   4        280.53        346.08        65.59 o                         
 -14   4   4          5.68         -8.78        46.77 o                         
 -13   4   4         43.27          1.18        53.01 o                         
 -12   4   4         29.72         12.26        32.39 o                         
 -11   4   4          7.26         30.87        45.46 o                         
 -10   4   4         16.00         71.34        31.00 o                         
  -9   4   4         73.58         81.57        27.67 o                         
  -8   4   4       1275.15       1254.42        95.56 o                         
  -7   4   4        346.22        355.62        55.78 o                         
  -6   4   4         63.40        103.79        60.15 o                         
  -5   4   4       1409.15       1470.22       162.15 o                         
  -4   4   4         32.14         43.48        37.62 o                         
  -3   4   4        149.35        151.23        49.27 o                         
  -2   4   4        550.04        503.73        76.13 o                         
  -1   4   4       2056.71       2269.53       164.34 o                         
   0   4   4        106.76        112.87        40.38 o                         
   1   4   4        169.54         84.91        49.53 o                         
   2   4   4        318.93        444.09        82.20 o                         
   3   4   4          9.58          4.88        45.12 o                         
   4   4   4       2259.29       2405.03       224.05 o                         
   5   4   4        524.88        453.69        96.44 o                         
   6   4   4       2484.71       2491.83       248.97 o                         
   7   4   4        216.02        182.34        37.41 o                         
   8   4   4       2280.20       2435.53       145.76 o                         
   9   4   4        180.28        264.56        47.83 o                         
  10   4   4        147.76        166.81        43.75 o                         
  11   4   4        733.86        865.34        88.21 o                         
  12   4   4         41.46         77.23        35.09 o                         
  13   4   4       1278.72       1426.41       108.33 o                         
  14   4   4       5125.94       5902.66       233.25 o                         
  15   4   4         91.83         66.94        36.17 o                         
  16   4   4        600.69        535.89        67.99 o                         
  17   4   4        276.19        314.45        52.51 o                         
  18   4   4        190.93        247.12        53.32 o                         
  19   4   4        368.26        357.61        56.66 o                         
  20   4   4          2.19         -8.16        28.99 o                         
  21   4   4         40.92         54.14        41.66 o                         
  22   4   4         37.56        -28.96        28.96 o                         
 -22   5   4          5.69         15.51        34.84 o                         
 -21   5   4        287.24        316.57       103.68 o                         
 -20   5   4         67.09         63.01        41.82 o                         
 -19   5   4         60.34         23.11        40.20 o                         
 -18   5   4         32.23         33.58        33.71 o                         
 -17   5   4        124.32        101.03        40.36 o                         
 -16   5   4          5.94          2.77        31.49 o                         
 -15   5   4       1413.35       1509.16       137.68 o                         
 -14   5   4        111.58        156.12        51.56 o                         
 -13   5   4        632.49        719.65        96.52 o                         
 -12   5   4          1.11         26.94        32.87 o                         
 -11   5   4        833.64        965.88        91.74 o                         
 -10   5   4          2.32         65.35        52.13 o                         
  -9   5   4       1177.61       1331.48       107.43 o                         
  -8   5   4        700.91        712.09        85.74 o                         
  -7   5   4        293.16        210.95        51.47 o                         
  -6   5   4         14.06          2.04        26.37 o                         
  -5   5   4          7.86          1.66        34.26 o                         
  -4   5   4       1702.90       1776.47       126.01 o                         
  -3   5   4         44.39         62.86        45.27 o                         
  -2   5   4         77.22        119.64        34.07 o                         
  -1   5   4         47.57        -14.25        30.09 o                         
   0   5   4        331.85        301.09        54.13 o                         
   1   5   4         55.59          7.64        29.51 o                         
   2   5   4         62.96         64.71        39.31 o                         
   3   5   4       1458.82       1568.67       134.48 o                         
   4   5   4       1253.19       1392.71       106.46 o                         
   5   5   4        569.88        617.99        71.95 o                         
   6   5   4        160.82        209.19        38.40 o                         
   7   5   4          7.07        -21.50        47.20 o                         
   8   5   4        249.47        270.01        44.70 o                         
   9   5   4         18.14         14.71        49.71 o                         
  10   5   4        435.06        453.12        68.49 o                         
  11   5   4       1230.12       1297.61       107.32 o                         
  12   5   4         43.62         29.87        30.55 o                         
  13   5   4        325.80        279.48        53.51 o                         
  14   5   4        191.21        193.02        47.83 o                         
  15   5   4        357.89        334.89        61.51 o                         
  16   5   4         18.42        -16.00        36.59 o                         
  17   5   4        418.55        290.28       145.80 o                         
  18   5   4         97.90         91.34        39.94 o                         
  19   5   4         76.02        -16.24        31.04 o                         
  20   5   4         70.07         30.79        24.23 o                         
  21   5   4         25.23         56.63        36.97 o                         
 -20   6   4         59.67        -22.83        43.76 o                         
 -19   6   4         23.57        -65.20        66.86 o                         
 -18   6   4        188.30        189.61        41.37 o                         
 -17   6   4          5.24         22.67        35.18 o                         
 -16   6   4          9.16          6.90        33.17 o                         
 -15   6   4         72.63        136.39        53.54 o                         
 -14   6   4        594.93        771.50       110.18 o                         
 -13   6   4         79.38         68.20        42.14 o                         
 -12   6   4         61.89         48.03        50.48 o                         
 -11   6   4        231.84        266.87        66.17 o                         
 -10   6   4         45.24         18.12        48.67 o                         
  -9   6   4        279.92        346.40        92.46 o                         
  -8   6   4        265.76        246.40        68.03 o                         
  -7   6   4        179.20        146.59        46.15 o                         
  -6   6   4        524.33        510.20        70.27 o                         
  -5   6   4       1034.36       1083.23       102.77 o                         
  -4   6   4          5.57        -10.07        45.98 o                         
  -3   6   4         58.52         11.02        31.96 o                         
  -2   6   4       1459.21       1499.66       142.67 o                         
  -1   6   4        594.72        562.92        80.67 o                         
   0   6   4       1192.55       1168.73       112.47 o                         
   1   6   4        490.23        402.94        65.65 o                         
   2   6   4        248.57        114.57        61.36 o                         
   3   6   4         21.80        -27.23        81.95 o                         
   4   6   4         70.88          1.80        73.67 o                         
   5   6   4        925.01        998.37        93.85 o                         
   6   6   4          9.66         98.41        47.78 o                         
   7   6   4         28.32         52.84        30.76 o                         
   8   6   4         17.27         -2.67        37.77 o                         
   9   6   4        123.20        118.20        42.42 o                         
  10   6   4         24.17         13.93        33.97 o                         
  11   6   4         83.18         43.24        30.22 o                         
  12   6   4         12.57         -5.16        32.93 o                         
  13   6   4         13.98         18.53        26.49 o                         
  14   6   4         72.47          9.31        37.07 o                         
  15   6   4         14.68         26.84        30.85 o                         
  16   6   4        252.81        208.45        62.10 o                         
  17   6   4          5.96         74.82        31.46 o                         
  18   6   4          9.31         33.54        39.29 o                         
  19   6   4         83.95         -9.11        32.84 o                         
 -17   7   4          4.29          3.78        27.99 o                         
 -16   7   4          3.83         50.20        32.27 o                         
 -15   7   4        355.22        414.52        78.88 o                         
 -14   7   4         92.01         65.67        48.39 o                         
 -13   7   4         45.49         81.50        40.52 o                         
 -12   7   4        168.78        122.75        46.64 o                         
 -11   7   4         26.97         11.05        41.30 o                         
 -10   7   4        156.67        103.69        69.98 o                         
  -9   7   4        858.71        800.72       128.64 o                         
  -8   7   4        530.75        560.64       104.69 o                         
  -7   7   4          5.69         17.28        35.23 o                         
  -6   7   4        106.52         97.89        38.93 o                         
  -5   7   4         40.55          2.64        37.73 o                         
  -4   7   4        412.28        366.42        73.77 o                         
  -3   7   4         14.67        -26.09        36.12 o                         
  -2   7   4         58.81         58.23        37.13 o                         
  -1   7   4        510.13        420.38        75.18 o                         
   0   7   4        344.84        174.61       112.74 o                         
   1   7   4        845.80        797.78       100.83 o                         
   2   7   4        907.40       1026.54       165.32 o                         
   3   7   4        911.26       1090.11       117.79 o                         
   4   7   4       1435.26       1467.98       159.37 o                         
   5   7   4         41.83         -7.98        36.33 o                         
   6   7   4        338.08        320.46        62.15 o                         
   7   7   4          8.19        -20.58        32.97 o                         
   8   7   4        587.07        626.90       116.41 o                         
   9   7   4          1.34         43.86        53.57 o                         
  10   7   4        269.45        302.83        62.45 o                         
  11   7   4         94.42         51.37        45.72 o                         
  12   7   4         10.48        -24.83        31.45 o                         
  13   7   4        172.98         69.92        69.42 o                         
  14   7   4          1.32         35.41        36.59 o                         
  15   7   4         92.84         43.37       130.19 o                         
  16   7   4          0.06        -63.83        63.83 o                         
 -13   8   4         16.80         70.32        34.71 o                         
 -12   8   4        144.93        109.73        37.45 o                         
 -11   8   4         63.27         94.26        34.33 o                         
 -10   8   4         44.93         18.99        30.35 o                         
  -9   8   4          3.41        116.54        63.96 o                         
  -8   8   4         61.33         50.85        50.97 o                         
  -7   8   4        113.95        171.41        76.98 o                         
  -6   8   4         30.68         73.96        49.35 o                         
  -5   8   4         33.41         54.80        37.35 o                         
  -4   8   4          0.77        -37.00        50.38 o                         
  -3   8   4        239.66        232.64        73.01 o                         
  -2   8   4        139.01        156.06        60.41 o                         
  -1   8   4         55.03         48.75        32.03 o                         
   0   8   4        272.71        320.19        51.01 o                         
   1   8   4         26.36         53.87        67.91 o                         
   2   8   4         38.13        -17.10        39.65 o                         
   3   8   4        132.41         55.24        49.79 o                         
   4   8   4        100.36        114.82        44.57 o                         
   5   8   4         91.57         48.60        38.06 o                         
   6   8   4         39.56         27.08        46.86 o                         
   7   8   4         25.66         49.30        34.05 o                         
   8   8   4          7.20         67.90        59.74 o                         
   9   8   4         43.68        101.30        64.31 o                         
  10   8   4        341.05        288.70       130.16 o                         
  11   8   4         52.94         51.49        63.00 o                         
  12   8   4         33.74         77.80        50.30 o                         
  -6   9   4          1.19          4.03        41.57 o                         
  -5   9   4         94.69        171.83        73.14 o                         
  -4   9   4         39.47         78.95        54.06 o                         
  -3   9   4         85.98         53.11        55.28 o                         
  -2   9   4          0.87         34.20        38.40 o                         
  -1   9   4         54.54          3.78        47.59 o                         
   0   9   4         95.39        114.40        59.69 o                         
   1   9   4         47.62        -13.30        40.42 o                         
   2   9   4         64.39         -4.50        60.05 o                         
   3   9   4          7.52         32.51        44.00 o                         
   4   9   4         74.88         89.22        78.34 o                         
   5   9   4        332.79        265.62        64.96 o                         
 -26   1   5          2.63         17.43        23.38 o                         
 -25   1   5        167.12         60.49        46.94 o                         
 -24   1   5         30.30         31.46        25.47 o                         
 -23   1   5        183.56        158.59        46.51 o                         
 -22   1   5        408.04        265.45       116.03 o                         
 -21   1   5        130.94        206.32        76.49 o                         
 -20   1   5          0.22         -5.55        32.22 o                         
 -19   1   5        236.77        189.56        58.76 o                         
 -18   1   5          4.19         18.02        34.20 o                         
 -17   1   5        782.36        828.04        97.00 o                         
 -16   1   5        112.82        122.44        34.76 o                         
 -15   1   5        176.14        202.54        36.20 o                         
 -14   1   5         97.74        117.06        26.95 o                         
 -13   1   5       1136.21       1045.92        93.70 o                         
 -12   1   5       2128.42       2183.69       155.08 o                         
 -11   1   5        578.67        574.06        79.96 o                         
 -10   1   5       3743.59       4047.69       176.10 o                         
  -9   1   5       1965.23       2028.68       108.78 o                         
  -8   1   5        220.43        178.17        34.85 o                         
  -7   1   5       1908.21       1823.40        97.91 o                         
  -6   1   5       1454.14       1279.39        61.94 o                         
  -5   1   5         94.85         97.94        19.21 o                         
  -4   1   5       5999.13       5547.98       139.94 o                         
  -3   1   5        399.84        364.24        31.75 o                         
  -2   1   5      52917.24      51487.51       387.33 o                         
  -1   1   5        181.52        184.04        30.49 o                         
   0   1   5      69561.25      64373.43       937.08 o                         
   1   1   5        402.73        367.36        56.45 o                         
   2   1   5       2662.64       2429.10       144.65 o                         
   3   1   5        927.63        773.66        80.41 o                         
   4   1   5       1149.76        967.40        69.38 o                         
   5   1   5        105.56        110.62        28.13 o                         
   6   1   5      12341.78      12216.61       337.49 o                         
   7   1   5        904.50        727.27        94.70 o                         
   8   1   5          0.71          8.03        38.96 o                         
   9   1   5        263.54        208.78        57.32 o                         
  10   1   5       2370.66       2346.04       228.20 o                         
  11   1   5        133.38         95.46        58.37 o                         
  12   1   5         48.64         -1.33        46.43 o                         
  13   1   5          1.47         31.25        33.94 o                         
  14   1   5         20.07         -8.63        25.42 o                         
  15   1   5        399.71        478.54        57.80 o                         
  16   1   5        112.19        157.71        47.57 o                         
  17   1   5        127.36         44.44        81.08 o                         
  18   1   5        100.02         96.84        48.81 o                         
  19   1   5        581.61        522.56        87.65 o                         
  20   1   5         80.35         31.44        66.46 o                         
  21   1   5        184.04         21.77        46.17 o                         
  22   1   5         31.63         91.91        43.97 o                         
  23   1   5          2.01        -73.34        75.78 o                         
  24   1   5        154.42        -15.96        50.88 o                         
  25   1   5        181.73        104.59        68.04 o                         
 -25   2   5         62.20         23.30        24.77 o                         
 -24   2   5          0.36         66.42        28.41 o                         
 -23   2   5        135.95        109.83        43.42 o                         
 -22   2   5        169.08        143.36        47.97 o                         
 -21   2   5         12.09         19.09        30.85 o                         
 -20   2   5          9.60         -2.27        42.63 o                         
 -19   2   5          8.29         -3.69        45.82 o                         
 -18   2   5        665.75        685.71       112.67 o                         
 -17   2   5       3849.56       4171.93       192.32 o                         
 -16   2   5       1270.62       1369.80       106.41 o                         
 -15   2   5         49.24         30.96        41.15 o                         
 -14   2   5         90.72         79.69        27.64 o                         
 -13   2   5       2420.91       2734.36       132.18 o                         
 -12   2   5       2183.51       2070.34       122.48 o                         
 -11   2   5       2287.73       2792.62       196.85 o                         
 -10   2   5        172.52        157.89        49.63 o                         
  -9   2   5       4250.80       4863.79       240.64 o                         
  -8   2   5        600.65        578.56        81.79 o                         
  -7   2   5        662.75        666.53        83.45 o                         
  -6   2   5        367.38        270.18        55.76 o                         
  -5   2   5       4263.38       4595.02       220.85 o                         
  -4   2   5        741.50        623.37        82.28 o                         
  -3   2   5        292.66        184.45        36.37 o                         
  -2   2   5         12.54         13.53        25.96 o                         
  -1   2   5       1314.34       1298.38       101.17 o                         
   0   2   5         62.13         52.10        37.22 o                         
   1   2   5       8499.53       7711.59       301.18 o                         
   2   2   5        192.02        146.19        48.11 o                         
   3   2   5       2010.56       1992.56        96.92 o                         
   4   2   5          7.57        -12.58        20.94 o                         
   5   2   5        179.85        140.43        37.15 o                         
   6   2   5         59.64         61.97        27.74 o                         
   7   2   5       8720.73       9727.07       281.97 o                         
   8   2   5        283.42        207.76        70.87 o                         
   9   2   5       5790.12       6243.67       376.78 o                         
  10   2   5        479.85        401.03        91.09 o                         
  11   2   5        364.15        362.15        79.38 o                         
  12   2   5         88.72         46.78        36.82 o                         
  13   2   5         44.84         32.25        32.97 o                         
  14   2   5        184.89        209.35        50.79 o                         
  15   2   5         23.29        -20.22        30.62 o                         
  16   2   5          0.70         -3.43        35.27 o                         
  17   2   5        165.49        179.56        57.68 o                         
  18   2   5        164.21        166.60        55.57 o                         
  19   2   5        105.36         98.98        34.54 o                         
  20   2   5        181.84        164.77        42.87 o                         
  21   2   5        242.86        169.55        51.04 o                         
  22   2   5        123.11        121.28        56.95 o                         
  23   2   5         69.74         48.45        46.65 o                         
  24   2   5        155.79        171.80        95.20 o                         
 -24   3   5        161.34        132.24        40.08 o                         
 -23   3   5         13.75         51.19        36.47 o                         
 -22   3   5         23.55        -52.21        52.21 o                         
 -21   3   5          2.43         53.67        29.81 o                         
 -20   3   5        175.62         52.21        36.33 o                         
 -19   3   5         83.12         84.36        46.00 o                         
 -18   3   5          1.07          0.29        32.82 o                         
 -17   3   5        442.62        295.11       100.58 o                         
 -16   3   5       2267.07       2503.39       146.87 o                         
 -15   3   5         79.23         95.73        35.80 o                         
 -14   3   5        523.63        523.30        64.47 o                         
 -13   3   5       1008.31        987.69        85.05 o                         
 -12   3   5       2245.92       2424.05       119.37 o                         
 -11   3   5        410.74        439.71        50.30 o                         
 -10   3   5          3.33          2.40        30.14 o                         
  -9   3   5        535.86        553.29        92.55 o                         
  -8   3   5        341.91        427.15        80.05 o                         
  -7   3   5        411.72        396.19        75.74 o                         
  -6   3   5       2445.66       2846.45       207.47 o                         
  -5   3   5        609.92        575.88        94.67 o                         
  -4   3   5       3043.66       3352.00       187.74 o                         
  -3   3   5        583.88        488.52        71.25 o                         
  -2   3   5       3900.35       4379.35       198.01 o                         
  -1   3   5        497.62        420.58        66.45 o                         
   0   3   5      12321.15      12548.38       367.74 o                         
   1   3   5        399.90        315.81        55.99 o                         
   2   3   5        820.79        841.19       119.96 o                         
   3   3   5        901.86       1015.92       122.83 o                         
   4   3   5        437.17        439.46        76.25 o                         
   5   3   5        229.91        155.66        49.21 o                         
   6   3   5       2455.09       2544.45       194.54 o                         
   7   3   5          6.27        -13.97        56.60 o                         
   8   3   5        426.56        507.52       129.94 o                         
   9   3   5          1.01        -24.07        45.04 o                         
  10   3   5        972.46       1076.98       111.48 o                         
  11   3   5        184.80        231.53        56.12 o                         
  12   3   5        247.94        291.64        60.45 o                         
  13   3   5        116.67        149.95        47.97 o                         
  14   3   5       1565.23       1762.91       146.21 o                         
  15   3   5        346.83        364.07        69.99 o                         
  16   3   5       1162.28       1217.38       122.83 o                         
  17   3   5         78.79         92.92        30.92 o                         
  18   3   5        136.64        167.41        50.10 o                         
  19   3   5        197.21        195.84        50.33 o                         
  20   3   5         80.46         12.56        28.86 o                         
  21   3   5        128.22        147.77        40.26 o                         
  22   3   5        656.90        364.79       110.24 o                         
  23   3   5        282.55         72.18        69.34 o                         
 -23   4   5        110.21        151.72        53.52 o                         
 -22   4   5        179.86        261.62        55.85 o                         
 -21   4   5        132.55        113.52        45.84 o                         
 -20   4   5          4.46         39.45        79.43 o                         
 -19   4   5          1.71          5.23        36.06 o                         
 -18   4   5        670.59        918.97       112.94 o                         
 -17   4   5        244.14        299.34        57.94 o                         
 -16   4   5        455.66        581.38        86.83 o                         
 -15   4   5          0.47         32.87        32.04 o                         
 -14   4   5        646.32        682.96        80.67 o                         
 -13   4   5          7.19         69.85        42.66 o                         
 -12   4   5        330.50        340.38        54.45 o                         
 -11   4   5       1429.13       1476.44       108.23 o                         
 -10   4   5        337.76        419.11        56.08 o                         
  -9   4   5        382.98        315.98        49.96 o                         
  -8   4   5         25.77         12.25        40.09 o                         
  -7   4   5        140.74         93.12        29.84 o                         
  -6   4   5          1.91        -41.01        41.01 o                         
  -5   4   5        343.75        359.41        85.12 o                         
  -4   4   5        344.42        326.77        80.13 o                         
  -3   4   5       3470.03       3450.22       203.90 o                         
  -2   4   5        100.16         35.67        44.78 o                         
  -1   4   5        635.82        602.62        89.74 o                         
   0   4   5          5.88         29.40        43.83 o                         
   1   4   5      15539.46      15782.55       514.59 o                         
   2   4   5         44.04         10.10        44.90 o                         
   3   4   5       3018.99       3394.70       273.79 o                         
   4   4   5        385.76        424.84        84.91 o                         
   5   4   5         12.58         33.58        48.63 o                         
   6   4   5          9.60        -21.09        33.63 o                         
   7   4   5       2028.13       2425.44       129.08 o                         
   8   4   5        475.19        537.09        63.18 o                         
   9   4   5       2487.89       2634.38       141.98 o                         
  10   4   5        195.06        166.97        45.09 o                         
  11   4   5        397.44        368.53        61.98 o                         
  12   4   5          0.60         -3.30        39.17 o                         
  13   4   5         25.24         22.27        26.68 o                         
  14   4   5        933.13        863.42        98.35 o                         
  15   4   5        143.38        139.12        46.01 o                         
  16   4   5          1.08         42.05        32.59 o                         
  17   4   5        192.67        213.46        53.12 o                         
  18   4   5         87.23         71.35        34.11 o                         
  19   4   5       1393.91       1534.25       153.92 o                         
  20   4   5        712.97       1065.96       116.61 o                         
  21   4   5         33.97        -15.21        28.97 o                         
  22   4   5        137.86         83.85        47.60 o                         
 -22   5   5         63.61          9.32        30.77 o                         
 -21   5   5         74.86        130.55        62.46 o                         
 -20   5   5        280.88        440.28        88.84 o                         
 -19   5   5          7.34         93.31        45.21 o                         
 -18   5   5          1.92         16.33        42.53 o                         
 -17   5   5         25.89         63.66        37.92 o                         
 -16   5   5       1494.37       1721.22       145.76 o                         
 -15   5   5        456.69        468.21        77.44 o                         
 -14   5   5         12.25        -15.15        34.69 o                         
 -13   5   5         18.83        -24.63        38.99 o                         
 -12   5   5        106.28         69.44        58.47 o                         
 -11   5   5        740.89        795.44        83.77 o                         
 -10   5   5       1374.54       1380.13       108.90 o                         
  -9   5   5         64.22        109.84        39.99 o                         
  -8   5   5          1.48         82.48        37.95 o                         
  -7   5   5        136.58        147.08        41.21 o                         
  -6   5   5          4.98         -1.86        29.64 o                         
  -5   5   5        944.98        892.86        92.71 o                         
  -4   5   5        409.70        481.45        63.16 o                         
  -3   5   5        509.57        545.64        81.80 o                         
  -2   5   5         98.23         54.19        44.96 o                         
  -1   5   5        673.90        627.97        74.79 o                         
   0   5   5         72.60         68.82        26.70 o                         
   1   5   5        188.88        255.52        49.40 o                         
   2   5   5         17.65        -21.44        36.71 o                         
   3   5   5       1444.34       1551.49       118.75 o                         
   4   5   5        445.37        411.54        56.51 o                         
   5   5   5        358.43        345.56        54.00 o                         
   6   5   5         12.37          9.56        24.28 o                         
   7   5   5        320.42        372.80        59.05 o                         
   8   5   5       1051.55       1175.03       123.03 o                         
   9   5   5        547.11        541.86        80.24 o                         
  10   5   5        228.36        209.74        52.89 o                         
  11   5   5        144.63         93.02        44.84 o                         
  12   5   5          1.72         43.63        67.19 o                         
  13   5   5        238.71        274.38        66.92 o                         
  14   5   5        358.31        126.23        83.03 o                         
  15   5   5         53.04         47.79        35.20 o                         
  16   5   5          7.14        -40.77        40.77 o                         
  17   5   5        432.80        322.93       157.22 o                         
  18   5   5        578.66        675.30        94.12 o                         
  19   5   5        126.90        105.73        42.62 o                         
  20   5   5        480.73        498.13       110.55 o                         
  21   5   5         75.15        103.25        53.71 o                         
 -20   6   5         61.02          1.79        30.50 o                         
 -19   6   5         85.88        122.79        51.37 o                         
 -18   6   5         37.85         24.06        33.97 o                         
 -17   6   5        138.91        186.70        43.17 o                         
 -16   6   5         13.86        -28.00        37.87 o                         
 -15   6   5        111.62        100.18        53.85 o                         
 -14   6   5         29.86         58.68        44.38 o                         
 -13   6   5         22.57         49.82        42.70 o                         
 -12   6   5        182.72        214.87        66.90 o                         
 -11   6   5          6.17         14.06        47.29 o                         
 -10   6   5         11.13         58.63        52.98 o                         
  -9   6   5        120.10        -45.45        74.88 o                         
  -8   6   5         19.38         -4.20        39.88 o                         
  -7   6   5          4.73         75.16        44.36 o                         
  -6   6   5        804.79        774.37        88.99 o                         
  -5   6   5         18.24         -0.98        33.92 o                         
  -4   6   5        283.80        306.89        55.16 o                         
  -3   6   5       1114.50       1032.47       105.67 o                         
  -2   6   5       2142.14       1980.40       147.45 o                         
  -1   6   5       2130.47       2047.27       143.28 o                         
   0   6   5        163.73        117.21        44.50 o                         
   1   6   5         42.79         57.60        48.06 o                         
   2   6   5        535.27        279.18        94.22 o                         
   3   6   5        192.32         39.44        41.44 o                         
   4   6   5        691.95        697.02        86.98 o                         
   5   6   5       1173.70       1093.24        94.47 o                         
   6   6   5          6.75          8.14        28.48 o                         
   7   6   5        195.77        174.78        45.74 o                         
   8   6   5        577.09        647.08       106.28 o                         
   9   6   5        184.74        134.88        52.58 o                         
  10   6   5         12.81          0.08        56.08 o                         
  11   6   5         79.85        187.60        47.47 o                         
  12   6   5        107.36         86.79        73.36 o                         
  13   6   5        100.10         94.20        51.24 o                         
  14   6   5         23.00         19.55        38.30 o                         
  15   6   5         72.41         96.34        40.67 o                         
  16   6   5         22.02         16.26        38.25 o                         
  17   6   5        209.51        337.60        64.40 o                         
  18   6   5        101.65         72.88        41.54 o                         
  19   6   5         12.22        -20.78        37.74 o                         
 -17   7   5          4.16         -3.31        70.04 o                         
 -16   7   5          2.46          5.13        27.02 o                         
 -15   7   5          0.10         13.99        42.50 o                         
 -14   7   5        161.56        157.68        55.02 o                         
 -13   7   5          6.98         -7.06        31.31 o                         
 -12   7   5         43.89         17.98        40.56 o                         
 -11   7   5         22.86         11.92        37.92 o                         
 -10   7   5        207.48        186.49        71.89 o                         
  -9   7   5         31.05          8.07        56.86 o                         
  -8   7   5          7.92         15.61        37.32 o                         
  -7   7   5         46.79         75.93        46.18 o                         
  -6   7   5        198.38        186.82        51.58 o                         
  -5   7   5         90.72        131.42        46.70 o                         
  -4   7   5         35.23          3.35        39.92 o                         
  -3   7   5        181.08        183.36        58.62 o                         
  -2   7   5        272.88        259.74        65.06 o                         
  -1   7   5        165.33        161.74        48.53 o                         
   0   7   5         25.97         23.79        29.41 o                         
   1   7   5        230.33        151.33        82.52 o                         
   2   7   5        759.62        833.61       145.99 o                         
   3   7   5         34.71         35.59        37.93 o                         
   4   7   5        196.91        181.83        48.03 o                         
   5   7   5        271.88        136.21        73.58 o                         
   6   7   5         32.82         63.49        38.82 o                         
   7   7   5         11.42         -3.34        26.58 o                         
   8   7   5         20.03         33.93        36.56 o                         
   9   7   5        216.62        244.39        63.92 o                         
  10   7   5          3.48        -23.25        33.54 o                         
  11   7   5          3.75        -33.00        33.00 o                         
  12   7   5          6.63          5.11        28.25 o                         
  13   7   5         47.72         20.35        32.25 o                         
  14   7   5         74.59         64.82        27.00 o                         
  15   7   5         10.33         64.23        43.42 o                         
 -13   8   5         49.80         39.92        29.18 o                         
 -12   8   5        112.29         75.42        31.75 o                         
 -11   8   5        166.85         55.57        50.10 o                         
 -10   8   5        117.20         23.39        35.41 o                         
  -9   8   5         16.19         41.96        29.77 o                         
  -8   8   5         48.53        123.94        52.67 o                         
  -7   8   5         20.87         14.91        40.73 o                         
  -6   8   5        139.79        180.12        51.95 o                         
  -5   8   5         38.44         -1.35        33.84 o                         
  -4   8   5        176.63        231.06        49.69 o                         
  -3   8   5         18.88         22.59        29.61 o                         
  -2   8   5        206.09        182.82        48.07 o                         
  -1   8   5        968.03        961.53        97.22 o                         
   0   8   5          3.97         -1.77        41.07 o                         
   1   8   5          3.28        -21.47        21.47 o                         
   2   8   5          2.32         26.44        31.45 o                         
   3   8   5          0.15        -16.26        30.08 o                         
   4   8   5        147.84        174.19        50.46 o                         
   5   8   5         10.23         21.20        36.09 o                         
   6   8   5         29.53         15.99        38.95 o                         
   7   8   5          1.26        -16.97        40.29 o                         
   8   8   5        602.45        845.11       125.21 o                         
   9   8   5          7.36        -40.00        40.00 o                         
  10   8   5         29.02         73.78        54.80 o                         
  11   8   5         28.90         50.21        82.43 o                         
  -5   9   5        229.54        241.71        76.92 o                         
  -4   9   5          8.56        -17.84        47.51 o                         
  -3   9   5         32.96         36.80        40.39 o                         
  -2   9   5         60.59         22.69        39.23 o                         
  -1   9   5        267.66        290.20       125.41 o                         
   0   9   5         34.79         38.96        71.66 o                         
   1   9   5         82.36         38.12        36.75 o                         
   2   9   5          4.13         -9.58        43.60 o                         
   3   9   5          1.03        -43.74        43.74 o                         
   4   9   5          1.37         30.36        71.05 o                         
 -26   0   6         11.37        -29.92        29.92 o                         
 -25   0   6         81.46         -4.03        60.42 o                         
 -24   0   6         47.21         23.96        56.31 o                         
 -23   0   6        433.30        277.35       163.77 o                         
 -22   0   6        109.27        106.26        62.64 o                         
 -21   0   6        109.90         12.30        94.09 o                         
 -20   0   6         34.27         21.31        39.54 o                         
 -19   0   6       1967.22       2125.47       245.37 o                         
 -18   0   6       2520.72       2352.70       230.17 o                         
 -17   0   6        219.06        262.83        70.83 o                         
 -16   0   6         59.28        144.98        48.45 o                         
 -15   0   6       1953.63       2126.66       189.99 o                         
 -14   0   6       1416.60       1531.16       150.65 o                         
 -13   0   6       1016.93        985.25        93.26 o                         
 -12   0   6        380.21        305.59        72.27 o                         
 -11   0   6        698.85        831.63       120.33 o                         
 -10   0   6      12111.59      12752.34       417.39 o                         
  -9   0   6        107.10        105.26        41.40 o                         
  -8   0   6       1636.09       1504.48       129.53 o                         
  -7   0   6          7.52          4.40        34.20 o                         
  -6   0   6      17410.14      17144.94       385.83 o                         
  -5   0   6         91.81         89.09        28.17 o                         
  -4   0   6       1730.09       1571.41       105.36 o                         
  -3   0   6         63.92         74.27        32.25 o                         
  -2   0   6        344.01        306.49        63.00 o                         
  -1   0   6       1441.43       1246.13       119.35 o                         
   0   0   6     145689.23     137075.70      1302.76 o                         
   1   0   6        649.91        545.78        93.04 o                         
   2   0   6      25124.86      24669.25       686.15 o                         
   3   0   6         77.60         37.50        43.58 o                         
   4   0   6      21527.96      19832.58       676.35 o                         
   5   0   6        343.55        286.65        64.69 o                         
   6   0   6       6470.67       6203.48       427.83 o                         
   7   0   6       1133.07        966.95       184.74 o                         
   8   0   6       3826.30       3449.27       545.15 o                         
   9   0   6       1983.94       1863.66       451.16 o                         
  10   0   6       3985.66       4070.27       463.40 o                         
  11   0   6          0.81        -75.27       114.17 o                         
  12   0   6        171.36        195.56        61.23 o                         
  13   0   6       2488.20       2709.80       190.46 o                         
  14   0   6       1195.34       1119.24       125.78 o                         
  15   0   6        167.61        118.75        47.64 o                         
  16   0   6       2394.75       2593.44       201.74 o                         
  17   0   6        126.41        103.83        46.07 o                         
  18   0   6         15.67          9.24        53.25 o                         
  19   0   6         64.80         82.14        94.88 o                         
  20   0   6        472.45        235.45       143.19 o                         
  21   0   6        373.35        243.76       155.56 o                         
  22   0   6        389.90        300.18       146.93 o                         
  23   0   6        406.51        287.16       121.11 o                         
  24   0   6        165.44         43.16        67.17 o                         
 -26   1   6         34.88          3.24        21.47 o                         
 -25   1   6          1.87        -24.04        24.04 o                         
 -24   1   6         61.72         21.22        31.82 o                         
 -23   1   6         13.49        -30.17        35.62 o                         
 -22   1   6         20.82         36.77        44.63 o                         
 -21   1   6         56.62         -5.96        29.59 o                         
 -20   1   6          4.10        -14.67        32.12 o                         
 -19   1   6        451.48        488.28        84.67 o                         
 -18   1   6         16.87        -29.22        29.22 o                         
 -17   1   6        455.29        461.01        67.54 o                         
 -16   1   6        299.05        315.67        56.90 o                         
 -15   1   6         13.85        -26.59        31.23 o                         
 -14   1   6        265.61        256.44        46.79 o                         
 -13   1   6       1512.15       1725.19       103.28 o                         
 -12   1   6          2.59         23.08        38.39 o                         
 -11   1   6       2116.53       2157.63       161.24 o                         
 -10   1   6        367.04        277.07        51.16 o                         
  -9   1   6       1502.05       1580.01       114.76 o                         
  -8   1   6         26.80         38.66        19.89 o                         
  -7   1   6       1418.33       1392.06        95.43 o                         
  -6   1   6          7.29          2.27        14.94 o                         
  -5   1   6       6828.75       6851.86       160.74 o                         
  -4   1   6        119.32         75.36        22.06 o                         
  -3   1   6      10458.68       9757.04       205.10 o                         
  -2   1   6        155.44        120.49        20.70 o                         
  -1   1   6       1908.30       1790.45        71.22 o                         
   0   1   6         76.70         81.55        25.46 o                         
   1   1   6       3954.61       3593.27       147.20 o                         
   2   1   6         11.75         33.46        31.83 o                         
   3   1   6       7368.42       7070.70       245.06 o                         
   4   1   6         83.10        104.91        35.32 o                         
   5   1   6       2028.61       1824.54       101.09 o                         
   6   1   6          9.94         28.40        25.37 o                         
   7   1   6        866.15        996.21       107.04 o                         
   8   1   6         10.23         23.13        33.93 o                         
   9   1   6        352.13        270.67        95.92 o                         
  10   1   6          3.68        -39.42        84.28 o                         
  11   1   6        585.41        621.59       159.67 o                         
  12   1   6        762.36        917.38        81.72 o                         
  13   1   6       4094.65       4226.00       184.80 o                         
  14   1   6         50.48         81.65        28.15 o                         
  15   1   6        528.31        628.38        73.62 o                         
  16   1   6         42.03         17.86        40.31 o                         
  17   1   6          4.10          9.80        30.75 o                         
  18   1   6          0.67         -7.89        35.86 o                         
  19   1   6        107.47         87.05        45.02 o                         
  20   1   6        210.53        203.04        63.00 o                         
  21   1   6        133.18        117.04        61.21 o                         
  22   1   6          2.38        101.00        53.16 o                         
  23   1   6         51.78        167.55        81.51 o                         
  24   1   6         32.52         96.97        62.30 o                         
 -25   2   6          1.68         25.42        18.59 o                         
 -24   2   6          0.05         23.94        27.04 o                         
 -23   2   6        286.84        193.14        94.32 o                         
 -22   2   6        382.39        284.69        83.51 o                         
 -21   2   6         21.13         49.55        35.44 o                         
 -20   2   6         58.45         55.51        40.76 o                         
 -19   2   6          7.70         -9.97        30.89 o                         
 -18   2   6        292.99        309.50        67.62 o                         
 -17   2   6        130.79         62.97        75.22 o                         
 -16   2   6       1011.79       1165.30       102.08 o                         
 -15   2   6        391.85        566.63        69.21 o                         
 -14   2   6        312.99        284.23        48.84 o                         
 -13   2   6        389.61        383.11        52.99 o                         
 -12   2   6        524.00        541.48        59.69 o                         
 -11   2   6        156.67        152.78        53.79 o                         
 -10   2   6       1035.23       1064.70       120.23 o                         
  -9   2   6         35.99         12.10        32.36 o                         
  -8   2   6        151.85        133.93        42.08 o                         
  -7   2   6        974.85        995.34       105.24 o                         
  -6   2   6      21069.01      21794.57       505.44 o                         
  -5   2   6        149.89        153.83        43.36 o                         
  -4   2   6      16478.10      16270.27       386.25 o                         
  -3   2   6       2567.51       2599.99       134.32 o                         
  -2   2   6         20.27          4.16        27.15 o                         
  -1   2   6        540.82        442.89        68.75 o                         
   0   2   6        399.50        423.85        67.24 o                         
   1   2   6        294.77        216.22        55.20 o                         
   2   2   6       3272.19       3248.06       202.19 o                         
   3   2   6         85.32         95.88        42.54 o                         
   4   2   6       1106.99       1099.07       128.47 o                         
   5   2   6         38.96         40.54        41.29 o                         
   6   2   6        363.83        293.71        68.02 o                         
   7   2   6         40.14         53.10        64.55 o                         
   8   2   6        473.64        519.81       127.47 o                         
   9   2   6        176.85        180.32        79.86 o                         
  10   2   6       1305.41       1501.22       224.21 o                         
  11   2   6         75.31         88.22        35.00 o                         
  12   2   6        104.48         21.44        43.82 o                         
  13   2   6        551.04        708.28       103.85 o                         
  14   2   6        154.55        124.64        39.75 o                         
  15   2   6        139.91        130.35        46.69 o                         
  16   2   6         64.83         72.74        46.44 o                         
  17   2   6         95.77         75.73        42.48 o                         
  18   2   6         19.79         35.39        39.21 o                         
  19   2   6         92.97        108.26        47.43 o                         
  20   2   6          0.57        -13.90        46.85 o                         
  21   2   6         32.39         34.22        41.38 o                         
  22   2   6        119.85         55.64        39.68 o                         
  23   2   6         69.94        170.31        68.28 o                         
  24   2   6         13.12         37.23        69.80 o                         
 -24   3   6        286.67        217.83       102.74 o                         
 -23   3   6         49.56         86.06        46.13 o                         
 -22   3   6         34.17         17.78        36.41 o                         
 -21   3   6        112.55         99.51        41.44 o                         
 -20   3   6         75.92         52.11        34.83 o                         
 -19   3   6        152.53        128.48        40.75 o                         
 -18   3   6        217.70        238.34        49.21 o                         
 -17   3   6          0.22         30.69        31.31 o                         
 -16   3   6        133.58         95.80        33.67 o                         
 -15   3   6         74.06         62.63        24.22 o                         
 -14   3   6        724.50        712.51        72.06 o                         
 -13   3   6        136.58         71.74        34.29 o                         
 -12   3   6        475.92        469.57        58.08 o                         
 -11   3   6       6157.86       6840.81       206.74 o                         
 -10   3   6       1444.43       1619.39       112.26 o                         
  -9   3   6         44.16         73.10        41.98 o                         
  -8   3   6        835.25        856.45       112.31 o                         
  -7   3   6        949.41       1105.19       137.48 o                         
  -6   3   6          8.97         18.24        46.01 o                         
  -5   3   6       5801.99       5690.73       292.63 o                         
  -4   3   6         17.41         32.44        37.93 o                         
  -3   3   6       2098.10       2144.75       142.57 o                         
  -2   3   6        182.00        186.66        55.17 o                         
  -1   3   6       3489.94       3430.63       214.43 o                         
   0   3   6         21.17         18.66        38.63 o                         
   1   3   6       2040.76       2058.13       191.25 o                         
   2   3   6       3202.59       3217.20       235.95 o                         
   3   3   6       1322.31       1514.95       163.96 o                         
   4   3   6         32.77         84.42        40.09 o                         
   5   3   6      10008.69      11256.32       461.47 o                         
   6   3   6        397.51        427.35        94.08 o                         
   7   3   6        840.51       1013.10       182.36 o                         
   8   3   6         51.73        102.76        35.66 o                         
   9   3   6        381.00        520.94        82.06 o                         
  10   3   6         28.23         35.12        66.99 o                         
  11   3   6       3538.29       3820.58       218.40 o                         
  12   3   6         14.40        -43.38        43.38 o                         
  13   3   6         31.49         52.63        31.74 o                         
  14   3   6        194.35        321.93        59.27 o                         
  15   3   6          9.91        -16.62        32.11 o                         
  16   3   6         65.61         92.89        36.32 o                         
  17   3   6          2.61        -21.31        34.28 o                         
  18   3   6        113.70        128.71        43.77 o                         
  19   3   6         28.77         93.67        37.96 o                         
  20   3   6          1.90         27.31        36.77 o                         
  21   3   6         37.80         18.10        27.46 o                         
  22   3   6          5.48         50.50        57.14 o                         
  23   3   6          4.35        -31.44        91.07 o                         
 -23   4   6         10.18         13.02        52.76 o                         
 -22   4   6        434.27        496.69        92.90 o                         
 -21   4   6          0.01         18.63        35.26 o                         
 -20   4   6        113.94        159.10        52.34 o                         
 -19   4   6          0.04         40.02        44.37 o                         
 -18   4   6        125.03        194.34        54.95 o                         
 -17   4   6          0.41          7.77        37.11 o                         
 -16   4   6        559.09        607.34        77.51 o                         
 -15   4   6          1.67          8.18        33.95 o                         
 -14   4   6        457.20        396.19        77.15 o                         
 -13   4   6         16.47         25.38        29.97 o                         
 -12   4   6        507.77        584.37        70.29 o                         
 -11   4   6        700.71        743.44        79.11 o                         
 -10   4   6          2.46        -28.62        28.62 o                         
  -9   4   6         78.25         58.12        27.68 o                         
  -8   4   6       1005.21        972.46        88.06 o                         
  -7   4   6       1821.29       1865.04       116.24 o                         
  -6   4   6        175.08         89.74        35.32 o                         
  -5   4   6         74.93         79.99        31.57 o                         
  -4   4   6          1.93        -22.45        40.47 o                         
  -3   4   6       2168.57       2209.70       168.55 o                         
  -2   4   6         50.09         42.73        45.01 o                         
  -1   4   6        843.97        822.40       123.11 o                         
   0   4   6        762.48        866.17       122.81 o                         
   1   4   6       5508.13       5414.99       339.85 o                         
   2   4   6        690.10        684.34       120.83 o                         
   3   4   6          3.68         29.14        49.76 o                         
   4   4   6        449.78        424.92       101.45 o                         
   5   4   6       1800.23       2158.86       144.87 o                         
   6   4   6        427.17        448.20        74.93 o                         
   7   4   6        514.21        622.12        75.62 o                         
   8   4   6         52.45         82.03        31.27 o                         
   9   4   6         11.26        -10.34        24.26 o                         
  10   4   6        163.93        176.07        44.67 o                         
  11   4   6        487.25        474.56        68.54 o                         
  12   4   6        156.70        203.55        57.76 o                         
  13   4   6        205.53        292.53        65.76 o                         
  14   4   6       2587.18       2872.92       171.30 o                         
  15   4   6         33.97         67.81        35.50 o                         
  16   4   6        114.45        173.16        43.87 o                         
  17   4   6        115.38        130.91        39.85 o                         
  18   4   6        950.67       1003.80       110.62 o                         
  19   4   6         10.12         -3.29        33.62 o                         
  20   4   6         20.09         51.22        35.84 o                         
  21   4   6        135.50        121.37        43.07 o                         
  22   4   6         20.59         -0.52        28.86 o                         
 -22   5   6        560.43        627.19       123.11 o                         
 -21   5   6        217.07        428.67       112.43 o                         
 -20   5   6         89.54        163.19        56.59 o                         
 -19   5   6         29.66          8.29        27.96 o                         
 -18   5   6         10.90         13.37        24.97 o                         
 -17   5   6         11.87         23.05        26.47 o                         
 -16   5   6        104.67        105.48        44.13 o                         
 -15   5   6        830.91        788.34       102.37 o                         
 -14   5   6        686.10        823.82       103.49 o                         
 -13   5   6        134.35        110.22        37.98 o                         
 -12   5   6         45.22         51.10        36.64 o                         
 -11   5   6        257.14        166.09        52.90 o                         
 -10   5   6        263.31        202.91        42.29 o                         
  -9   5   6        109.05         12.29        65.12 o                         
  -8   5   6          2.03         -2.47        48.14 o                         
  -7   5   6        154.96        143.03        42.59 o                         
  -6   5   6          1.47          5.82        31.40 o                         
  -5   5   6       7254.52       7573.79       265.87 o                         
  -4   5   6         45.23         49.31        37.40 o                         
  -3   5   6        181.68        217.71        47.21 o                         
  -2   5   6        969.63       1191.17       108.14 o                         
  -1   5   6         26.32         27.09        27.63 o                         
   0   5   6         24.51         -4.02        30.58 o                         
   1   5   6         16.65         25.15        42.79 o                         
   2   5   6        623.19        588.88        79.40 o                         
   3   5   6        249.96        140.52        65.11 o                         
   4   5   6        371.21        367.54        65.40 o                         
   5   5   6       2252.20       2514.06       155.82 o                         
   6   5   6         19.42         35.52        35.36 o                         
   7   5   6        627.86        627.92        77.66 o                         
   8   5   6         38.08         82.86        35.49 o                         
   9   5   6          3.06          5.80        30.28 o                         
  10   5   6          3.26         25.87        52.86 o                         
  11   5   6        767.75        809.57       116.19 o                         
  12   5   6        177.15         52.12        59.46 o                         
  13   5   6        177.83         86.63        57.15 o                         
  14   5   6        331.16        180.87       128.11 o                         
  15   5   6        215.53        172.34        51.44 o                         
  16   5   6         35.99         -9.15        39.70 o                         
  17   5   6         97.85        141.94        53.86 o                         
  18   5   6          2.78         -7.07        47.07 o                         
  19   5   6         14.56         23.10        34.85 o                         
  20   5   6         47.80         80.36        30.61 o                         
 -19   6   6         56.33        -33.44        44.56 o                         
 -18   6   6        169.45         80.55        62.52 o                         
 -17   6   6          5.01         30.46        34.63 o                         
 -16   6   6        136.44        179.21        47.71 o                         
 -15   6   6         18.89          2.79        35.67 o                         
 -14   6   6         19.39        -14.36        34.89 o                         
 -13   6   6          0.75         39.50        43.75 o                         
 -12   6   6        225.61        189.83        60.32 o                         
 -11   6   6         57.86          3.81        45.39 o                         
 -10   6   6          1.31         16.53        38.40 o                         
  -9   6   6         46.63         63.86        36.46 o                         
  -8   6   6         84.33         34.13        37.28 o                         
  -7   6   6         16.94         28.19        41.07 o                         
  -6   6   6        161.75        142.06        55.96 o                         
  -5   6   6         12.42         29.28        73.25 o                         
  -4   6   6        365.32        262.02        62.06 o                         
  -3   6   6         28.52        -19.47        45.45 o                         
  -2   6   6       2115.30       1924.78       133.13 o                         
  -1   6   6         37.15         10.26        41.86 o                         
   0   6   6        136.48         17.03        68.10 o                         
   1   6   6         43.15        101.48        54.50 o                         
   2   6   6         65.37         32.31        58.81 o                         
   3   6   6         42.97         -8.84        39.78 o                         
   4   6   6          6.28         30.15        50.20 o                         
   5   6   6         78.58         56.01        34.99 o                         
   6   6   6        718.01        820.25        99.45 o                         
   7   6   6         94.83        135.14        40.47 o                         
   8   6   6       2134.08       2220.70       186.09 o                         
   9   6   6          0.88         31.91        36.29 o                         
  10   6   6        145.19        254.48        66.88 o                         
  11   6   6         11.25         29.50        32.74 o                         
  12   6   6         52.35         55.20        35.62 o                         
  13   6   6         17.96         17.83        33.99 o                         
  14   6   6         94.20        139.85        46.96 o                         
  15   6   6         37.30         65.88        48.16 o                         
  16   6   6          0.24         34.35        25.31 o                         
  17   6   6         42.97         52.40        48.97 o                         
  18   6   6        122.95         37.54        63.66 o                         
 -16   7   6        119.62         58.84        28.52 o                         
 -15   7   6         55.59         36.48        40.00 o                         
 -14   7   6          6.05         14.30        28.80 o                         
 -13   7   6        367.73        271.97        69.75 o                         
 -12   7   6        222.20        174.54        50.10 o                         
 -11   7   6        301.37        239.83        69.90 o                         
 -10   7   6         76.01         37.12        40.45 o                         
  -9   7   6        425.91        513.05        92.46 o                         
  -8   7   6        423.99        492.76        91.31 o                         
  -7   7   6        115.44        110.46        53.09 o                         
  -6   7   6        200.97        147.56        78.72 o                         
  -5   7   6        282.44        383.89        79.29 o                         
  -4   7   6         20.88         34.70        40.15 o                         
  -3   7   6          0.50          5.00        32.70 o                         
  -2   7   6        822.52       1022.11       121.94 o                         
  -1   7   6        780.67        747.15       107.19 o                         
   0   7   6         21.15         70.26        33.48 o                         
   1   7   6          0.76         30.01        32.75 o                         
   2   7   6       2054.78       2449.37       208.84 o                         
   3   7   6        506.86        416.21       149.90 o                         
   4   7   6         18.16        -13.77        53.46 o                         
   5   7   6        153.08        125.99        46.28 o                         
   6   7   6        413.17        406.95        92.60 o                         
   7   7   6         53.15        146.45        57.94 o                         
   8   7   6         25.54         38.04        44.57 o                         
   9   7   6         94.42        217.94        53.59 o                         
  10   7   6        171.74        224.76        76.93 o                         
  11   7   6          1.30         -9.86        32.80 o                         
  12   7   6         61.11        -29.50        47.06 o                         
  13   7   6         17.31          5.91        28.27 o                         
  14   7   6         28.75         42.62        24.34 o                         
  15   7   6        480.21        125.69       120.52 o                         
 -12   8   6          2.47         -5.67        28.61 o                         
 -11   8   6          1.90        -13.00        22.37 o                         
 -10   8   6        143.10         88.89        35.51 o                         
  -9   8   6         85.37         70.00        32.15 o                         
  -8   8   6         22.78         -1.60        36.74 o                         
  -7   8   6          7.62        -14.87        42.41 o                         
  -6   8   6         10.21         23.44        46.04 o                         
  -5   8   6         36.03         11.87        33.94 o                         
  -4   8   6        210.88        140.38        43.30 o                         
  -3   8   6         23.47         56.51        45.73 o                         
  -2   8   6          0.34          7.61        30.77 o                         
  -1   8   6        113.82        150.03        48.65 o                         
   0   8   6          9.32         15.91        32.49 o                         
   1   8   6          6.66         17.85        27.25 o                         
   2   8   6          4.19         65.00        51.81 o                         
   3   8   6        363.28        292.15        76.63 o                         
   4   8   6         73.47         39.80        37.46 o                         
   5   8   6          2.74          0.78        68.36 o                         
   6   8   6         48.13         38.54        42.10 o                         
   7   8   6         76.04        102.48        49.24 o                         
   8   8   6          3.68         -4.28        40.49 o                         
   9   8   6         67.48        113.57        40.14 o                         
  10   8   6          2.86          3.06        32.52 o                         
  11   8   6          2.16         -6.53        42.08 o                         
  -3   9   6        214.02        218.81        78.02 o                         
  -2   9   6        151.98        208.17        73.94 o                         
  -1   9   6         29.50         38.87        43.60 o                         
   0   9   6        194.89        233.89        63.18 o                         
   1   9   6          0.42         12.75        26.60 o                         
   2   9   6         61.54         48.37        45.52 o                         
 -25   1   7        281.44        281.94        66.74 o                         
 -24   1   7         68.08         61.59        31.37 o                         
 -23   1   7         15.94          0.76        26.43 o                         
 -22   1   7        269.17        250.93        62.16 o                         
 -21   1   7        793.51        817.83       141.26 o                         
 -20   1   7        612.64        571.72        79.59 o                         
 -19   1   7       1101.26       1032.66       126.52 o                         
 -18   1   7        410.29        459.32        78.47 o                         
 -17   1   7         15.89         22.77        38.52 o                         
 -16   1   7         23.34         21.25        36.63 o                         
 -15   1   7        552.32        592.74        70.93 o                         
 -14   1   7        411.94        435.14        56.39 o                         
 -13   1   7        103.17        154.48        33.69 o                         
 -12   1   7        674.81        495.48        67.92 o                         
 -11   1   7        835.90        826.10        96.17 o                         
 -10   1   7       6187.65       6672.59       258.65 o                         
  -9   1   7         18.70         18.02        33.12 o                         
  -8   1   7       1099.19       1138.49       100.11 o                         
  -7   1   7        294.10        223.15        44.91 o                         
  -6   1   7      27375.20      27488.46       342.84 o                         
  -5   1   7        157.15        152.07        30.57 o                         
  -4   1   7       1628.58       1565.35        92.18 o                         
  -3   1   7        326.00        342.66        50.06 o                         
  -2   1   7       4705.64       4392.04       114.18 o                         
  -1   1   7         75.17         57.84        13.37 o                         
   0   1   7       5213.90       4791.03       176.26 o                         
   1   1   7       1304.17       1191.79        68.72 o                         
   2   1   7         50.43         68.65        32.38 o                         
   3   1   7        152.11        138.82        35.95 o                         
   4   1   7       8835.89       8877.11       298.58 o                         
   5   1   7         63.79         57.24        31.44 o                         
   6   1   7       1100.16       1000.45       135.30 o                         
   7   1   7         88.02         58.28        39.97 o                         
   8   1   7        593.39        508.79       106.32 o                         
   9   1   7        221.18        273.73        94.31 o                         
  10   1   7       1883.79       2070.43       232.56 o                         
  11   1   7       1484.37       1620.87       153.69 o                         
  12   1   7       1699.95       1737.80       118.36 o                         
  13   1   7        226.37        284.38        44.58 o                         
  14   1   7       1575.44       1654.30       112.07 o                         
  15   1   7        529.61        540.73        60.25 o                         
  16   1   7          2.90        -29.01        40.59 o                         
  17   1   7        512.79        517.51        86.34 o                         
  18   1   7        663.24        610.40        91.24 o                         
  19   1   7         97.08         70.86        61.76 o                         
  20   1   7        471.12        438.46        85.81 o                         
  21   1   7          5.37         64.78       111.76 o                         
  22   1   7        141.51         99.54        50.30 o                         
  23   1   7          5.87         18.55        66.99 o                         
  24   1   7         19.12         11.20        49.15 o                         
 -25   2   7          6.59         43.38        22.28 o                         
 -24   2   7         33.66         -9.11        25.23 o                         
 -23   2   7         74.28        145.02        48.12 o                         
 -22   2   7         37.33         36.12        29.14 o                         
 -21   2   7        176.74        167.25        57.93 o                         
 -20   2   7        201.75        211.98        50.38 o                         
 -19   2   7         70.62        122.35        43.08 o                         
 -18   2   7        184.94        193.77        45.83 o                         
 -17   2   7       1874.22       1952.06       139.88 o                         
 -16   2   7         36.15         31.46        23.41 o                         
 -15   2   7        456.38        357.17        50.46 o                         
 -14   2   7        116.94         90.20        29.49 o                         
 -13   2   7        404.69        311.41        39.59 o                         
 -12   2   7        151.00        112.12        23.86 o                         
 -11   2   7        356.73        343.83        57.71 o                         
 -10   2   7        802.87        849.46       120.98 o                         
  -9   2   7         33.11         53.10        43.10 o                         
  -8   2   7         75.47         68.87        31.02 o                         
  -7   2   7      10324.74      11269.14       332.27 o                         
  -6   2   7       1592.24       1664.90       136.31 o                         
  -5   2   7       4710.97       5147.36       230.32 o                         
  -4   2   7        344.98        322.27        58.05 o                         
  -3   2   7      10210.65      10178.37       288.29 o                         
  -2   2   7          0.72         -2.06        28.02 o                         
  -1   2   7       2722.69       2643.73       144.54 o                         
   0   2   7         45.90          0.45        27.96 o                         
   1   2   7       2104.83       2156.25       152.40 o                         
   2   2   7        232.91        210.22        58.55 o                         
   3   2   7       2450.35       2801.59       201.02 o                         
   4   2   7          2.51          1.75        37.67 o                         
   5   2   7       1248.13       1392.76       151.20 o                         
   6   2   7       3326.27       3318.45       235.47 o                         
   7   2   7      10959.90      12121.03       588.26 o                         
   8   2   7         39.14        -60.54        60.54 o                         
   9   2   7          1.22        -42.18        80.22 o                         
  10   2   7        504.61        466.03        76.63 o                         
  11   2   7       5813.12       6346.17       312.67 o                         
  12   2   7        525.00        548.23        93.34 o                         
  13   2   7        199.82        268.31        66.98 o                         
  14   2   7          0.70         -8.82        37.18 o                         
  15   2   7         64.93         94.45        38.48 o                         
  16   2   7        224.07        130.33        91.84 o                         
  17   2   7        779.67        957.99       125.26 o                         
  18   2   7          0.51          1.12        39.80 o                         
  19   2   7        135.93        105.40        54.49 o                         
  20   2   7        266.55        196.14        70.69 o                         
  21   2   7        266.82        240.05        68.16 o                         
  22   2   7          0.75        -12.39        74.20 o                         
  23   2   7         74.08         11.44       103.53 o                         
  24   2   7          0.93        -67.77        67.77 o                         
 -24   3   7          3.67        -26.28        26.28 o                         
 -23   3   7          2.27        -19.19        30.62 o                         
 -22   3   7          5.13         71.73        32.54 o                         
 -21   3   7          2.72         33.96        42.82 o                         
 -20   3   7          0.62          3.50        43.28 o                         
 -19   3   7        301.12        304.18        59.81 o                         
 -18   3   7       2220.29       2250.25       240.72 o                         
 -17   3   7          1.52        -20.99        33.90 o                         
 -16   3   7        902.26        828.37        85.73 o                         
 -15   3   7          7.12         21.33        22.33 o                         
 -14   3   7          1.83        -26.06        47.30 o                         
 -13   3   7        220.38        284.66        43.60 o                         
 -12   3   7        419.55        475.95        58.97 o                         
 -11   3   7         64.41         57.73        27.46 o                         
 -10   3   7         77.68        101.20        26.09 o                         
  -9   3   7         56.14         39.90        34.66 o                         
  -8   3   7          0.20         -4.54        34.02 o                         
  -7   3   7         22.68         17.95        37.23 o                         
  -6   3   7         22.90         28.51        38.33 o                         
  -5   3   7       1177.27       1081.11       122.73 o                         
  -4   3   7          0.28         -8.85        34.06 o                         
  -3   3   7        779.96        695.82        97.66 o                         
  -2   3   7       4684.76       4745.01       256.46 o                         
  -1   3   7       1667.61       1537.98       150.51 o                         
   0   3   7       4912.85       4908.07       265.23 o                         
   1   3   7       2800.09       2882.71       206.33 o                         
   2   3   7       8312.83       8904.72       399.11 o                         
   3   3   7        129.34         86.25        48.07 o                         
   4   3   7       6593.35       7713.69       387.59 o                         
   5   3   7        619.42        808.95       127.43 o                         
   6   3   7       3312.23       3760.72       280.68 o                         
   7   3   7         41.60        -32.32        54.22 o                         
   8   3   7       5059.00       5371.81       238.19 o                         
   9   3   7          5.27         24.28        28.23 o                         
  10   3   7        118.02         13.13        35.83 o                         
  11   3   7          0.96          4.48        39.58 o                         
  12   3   7        142.38         74.10        36.37 o                         
  13   3   7        387.12        414.43        85.00 o                         
  14   3   7        742.25        695.12       102.54 o                         
  15   3   7         24.50         29.11        42.37 o                         
  16   3   7       1005.21        985.40       130.39 o                         
  17   3   7          3.63         -7.12        41.88 o                         
  18   3   7        811.03        866.84       115.62 o                         
  19   3   7         61.10         41.80        40.82 o                         
  20   3   7        104.87        117.45        35.50 o                         
  21   3   7         15.87         24.31        32.65 o                         
  22   3   7         41.43         16.34        33.52 o                         
  23   3   7          2.66        -29.21        45.40 o                         
 -23   4   7        223.89        138.03        39.53 o                         
 -22   4   7          0.80        -36.18        36.18 o                         
 -21   4   7         21.69         12.67        30.99 o                         
 -20   4   7        145.59        301.30        65.18 o                         
 -19   4   7        504.72        667.46        94.48 o                         
 -18   4   7         21.56         46.25        30.14 o                         
 -17   4   7         20.16         -2.28        55.74 o                         
 -16   4   7        191.52        159.62        56.13 o                         
 -15   4   7       1960.62       1950.27       160.06 o                         
 -14   4   7        116.44        137.14        38.59 o                         
 -13   4   7        198.49         84.21        43.08 o                         
 -12   4   7          1.92        -14.52        44.53 o                         
 -11   4   7       1381.39       1362.59       102.48 o                         
 -10   4   7          2.94        -23.75        56.36 o                         
  -9   4   7         54.80         67.12        32.14 o                         
  -8   4   7         20.20        -33.03        33.03 o                         
  -7   4   7       4180.11       4301.86       175.75 o                         
  -6   4   7        414.49        420.97        62.63 o                         
  -5   4   7        195.82        135.65        43.14 o                         
  -4   4   7         15.30         14.35        30.00 o                         
  -3   4   7        115.44         79.90        43.73 o                         
  -2   4   7         51.91         59.20        41.99 o                         
  -1   4   7       6613.69       6700.44       348.87 o                         
   0   4   7        410.36        447.38        89.02 o                         
   1   4   7       2157.58       2724.06       221.32 o                         
   2   4   7          0.53         21.17        40.31 o                         
   3   4   7       1066.55       1013.62        99.02 o                         
   4   4   7        248.76        300.60        51.29 o                         
   5   4   7       2265.35       2700.09       150.41 o                         
   6   4   7       1932.82       2216.45       133.02 o                         
   7   4   7        526.32        498.02        65.70 o                         
   8   4   7         80.57         77.34        33.06 o                         
   9   4   7        118.19        112.89        36.96 o                         
  10   4   7        620.67        585.65        83.16 o                         
  11   4   7       1457.35       1727.54       149.26 o                         
  12   4   7        266.85        176.61        58.38 o                         
  13   4   7         83.48         19.85        44.99 o                         
  14   4   7         68.88         31.54        34.25 o                         
  15   4   7        408.87        358.99        94.29 o                         
  16   4   7        159.31        152.55        49.54 o                         
  17   4   7         20.95         42.05        45.50 o                         
  18   4   7        152.87        128.68        55.37 o                         
  19   4   7        214.29        247.11        50.12 o                         
  20   4   7         68.39         98.53        38.86 o                         
  21   4   7          0.72        -32.79        32.79 o                         
 -21   5   7         76.35         90.71        70.88 o                         
 -20   5   7        123.88         29.92        64.33 o                         
 -19   5   7        103.72        139.89        59.30 o                         
 -18   5   7        193.14        283.23        49.48 o                         
 -17   5   7         86.58         13.95        40.45 o                         
 -16   5   7        165.68        148.89        46.86 o                         
 -15   5   7        302.19        222.08        54.72 o                         
 -14   5   7          2.45         -1.21        29.98 o                         
 -13   5   7        418.99        419.48        73.54 o                         
 -12   5   7        611.25        578.22        88.14 o                         
 -11   5   7         78.39         43.00        45.71 o                         
 -10   5   7          9.46        -19.61        35.18 o                         
  -9   5   7        165.15         65.28        48.90 o                         
  -8   5   7          3.08         -9.91        53.31 o                         
  -7   5   7         20.44         80.59        40.67 o                         
  -6   5   7        670.65        590.36        80.91 o                         
  -5   5   7       2367.82       2433.60       167.92 o                         
  -4   5   7         28.61        -16.60        47.25 o                         
  -3   5   7        350.85        289.18        50.56 o                         
  -2   5   7          1.09         14.79        39.38 o                         
  -1   5   7        806.17        945.63       104.99 o                         
   0   5   7         18.61         29.60        31.66 o                         
   1   5   7       1107.73       1223.67       120.92 o                         
   2   5   7        933.08        867.89        92.22 o                         
   3   5   7        109.48         28.02        32.17 o                         
   4   5   7        239.43        225.68        58.03 o                         
   5   5   7       1001.44        899.52        82.78 o                         
   6   5   7        413.18        374.88        66.59 o                         
   7   5   7         18.57         39.19        28.92 o                         
   8   5   7         71.36         78.17        29.89 o                         
   9   5   7        124.66        122.42        41.01 o                         
  10   5   7       1659.03       1798.33       171.18 o                         
  11   5   7        320.30        280.17        64.51 o                         
  12   5   7        373.35        157.44        98.47 o                         
  13   5   7        170.00        201.78        54.56 o                         
  14   5   7         40.83         56.96        36.68 o                         
  15   5   7         51.07         31.95        35.24 o                         
  16   5   7          6.03          1.04        35.25 o                         
  17   5   7         40.11         17.97        35.23 o                         
  18   5   7        351.55        419.60       103.53 o                         
  19   5   7          8.32         -4.20        26.82 o                         
  20   5   7         26.62         69.88        40.64 o                         
 -19   6   7        554.78        540.77       123.24 o                         
 -18   6   7          2.26        -29.42        29.42 o                         
 -17   6   7        213.23        148.08        42.57 o                         
 -16   6   7         25.25          4.72        33.20 o                         
 -15   6   7        387.09        312.46        77.30 o                         
 -14   6   7        218.50        184.28        51.80 o                         
 -13   6   7        180.65        151.01        49.64 o                         
 -12   6   7         82.72        120.34        56.78 o                         
 -11   6   7        767.43        780.45       101.29 o                         
 -10   6   7          5.67          5.81        57.22 o                         
  -9   6   7        640.42        672.20       105.65 o                         
  -8   6   7        676.51        721.97       116.66 o                         
  -7   6   7         84.69         60.45        40.74 o                         
  -6   6   7        219.29        261.88        64.07 o                         
  -5   6   7       1418.01       1390.01       146.02 o                         
  -4   6   7         10.79         28.63        77.84 o                         
  -3   6   7         65.76          0.61        45.89 o                         
  -2   6   7        335.24        293.22        51.27 o                         
  -1   6   7       1230.90       1120.64       102.47 o                         
   0   6   7          4.50        -34.53        42.05 o                         
   1   6   7         85.18         53.23        45.35 o                         
   2   6   7        524.73        459.22        87.36 o                         
   3   6   7          0.35        -25.85        48.45 o                         
   4   6   7         71.47         73.24        42.67 o                         
   5   6   7         25.59         26.65        38.76 o                         
   6   6   7       1709.03       2033.55       172.49 o                         
   7   6   7          1.91          0.74        38.87 o                         
   8   6   7        752.62        599.03       106.60 o                         
   9   6   7         49.81         28.49        37.59 o                         
  10   6   7        126.63        129.91        46.05 o                         
  11   6   7        100.03        131.83        49.86 o                         
  12   6   7        130.95         93.36        40.44 o                         
  13   6   7        182.59        133.45        48.69 o                         
  14   6   7         23.12         16.93        31.03 o                         
  15   6   7         82.44         55.57        38.53 o                         
  16   6   7         53.43         85.91        50.11 o                         
  17   6   7        171.03        172.64        63.24 o                         
  18   6   7          9.55        -25.83        45.45 o                         
 -16   7   7        449.07        330.82        63.70 o                         
 -15   7   7          1.52          9.57        33.48 o                         
 -14   7   7         13.99         22.85        43.51 o                         
 -13   7   7         35.08         47.60        31.64 o                         
 -12   7   7        298.65        189.19        74.46 o                         
 -11   7   7         20.35         -3.53        32.40 o                         
 -10   7   7         12.49         15.07        30.41 o                         
  -9   7   7         94.54         97.66        51.77 o                         
  -8   7   7        105.63        113.03        43.85 o                         
  -7   7   7          5.42         34.11        40.05 o                         
  -6   7   7          3.02         17.20        37.60 o                         
  -5   7   7        312.19        477.60        88.31 o                         
  -4   7   7        148.31        186.99        59.42 o                         
  -3   7   7          3.09        -45.73        61.03 o                         
  -2   7   7         15.06        -42.54        42.54 o                         
  -1   7   7         51.36         39.62        34.42 o                         
   0   7   7          9.27         13.78        38.80 o                         
   1   7   7         60.93         57.33        45.39 o                         
   2   7   7        560.55        386.00       102.90 o                         
   3   7   7        151.94        225.86        62.75 o                         
   4   7   7         71.02         91.21        46.51 o                         
   5   7   7          1.13         43.12        34.03 o                         
   6   7   7         73.61          5.96        45.59 o                         
   7   7   7         78.25         45.78        35.75 o                         
   8   7   7          3.21         45.04        45.18 o                         
   9   7   7         18.73         21.25        42.31 o                         
  10   7   7          1.43         -2.97        31.45 o                         
  11   7   7         11.68        -12.57        27.88 o                         
  12   7   7        479.86        400.67        87.38 o                         
  13   7   7         92.47         59.72        46.21 o                         
  14   7   7         13.03         20.77        27.20 o                         
 -12   8   7          7.11        -21.24        30.09 o                         
 -11   8   7         45.12         50.01        24.90 o                         
 -10   8   7         44.70         71.43        31.59 o                         
  -9   8   7        545.89        321.42       113.90 o                         
  -8   8   7        542.21        565.87        79.28 o                         
  -7   8   7          2.16         68.08        39.97 o                         
  -6   8   7        242.09        264.11        52.59 o                         
  -5   8   7        580.63        593.92        83.13 o                         
  -4   8   7       1006.39       1438.50       129.07 o                         
  -3   8   7         35.29         17.57        51.43 o                         
  -2   8   7        199.22        227.37        95.29 o                         
  -1   8   7         64.16         86.70        44.59 o                         
   0   8   7        744.55        820.55        94.65 o                         
   1   8   7         15.89         23.31        29.19 o                         
   2   8   7         84.40         98.45        40.81 o                         
   3   8   7          0.71         -9.88        37.30 o                         
   4   8   7        238.27        155.48        88.79 o                         
   5   8   7         29.90        100.91        36.93 o                         
   6   8   7        214.26        205.65        54.26 o                         
   7   8   7         43.94         25.84        32.12 o                         
   8   8   7          8.88        125.01        38.37 o                         
   9   8   7        161.86        137.28        42.76 o                         
  10   8   7         49.87        -16.34        66.56 o                         
 -25   0   8         40.03         34.21        44.23 o                         
 -24   0   8        161.98        131.44        61.82 o                         
 -23   0   8         38.71         10.84        73.07 o                         
 -22   0   8         94.76         27.90        76.84 o                         
 -21   0   8         26.48         -3.92        62.82 o                         
 -20   0   8        568.24        574.89       108.03 o                         
 -19   0   8       1165.24       1344.53       181.49 o                         
 -18   0   8       1032.27        859.43       131.47 o                         
 -17   0   8        804.65        804.04       110.54 o                         
 -16   0   8        772.30        801.98       107.33 o                         
 -15   0   8         23.03          2.61        46.09 o                         
 -14   0   8       2104.61       2275.26       191.31 o                         
 -13   0   8        621.97        566.32        89.74 o                         
 -12   0   8        509.16        730.97       102.65 o                         
 -11   0   8        117.95          4.05        42.16 o                         
 -10   0   8       3333.54       3437.00       275.17 o                         
  -9   0   8        428.81        395.81        73.66 o                         
  -8   0   8         26.68         55.07        35.36 o                         
  -7   0   8        156.78        107.70        54.10 o                         
  -6   0   8        505.14        695.63       103.80 o                         
  -5   0   8        352.13        313.98        67.96 o                         
  -4   0   8       3422.00       3461.87       212.96 o                         
  -3   0   8         91.29         43.39        39.29 o                         
  -2   0   8      21909.16      20831.47       481.86 o                         
  -1   0   8         93.42         54.44        26.93 o                         
   0   0   8      36701.18      34862.01       833.12 o                         
   1   0   8          6.33        -28.25        60.48 o                         
   2   0   8        989.69       1248.64       198.07 o                         
   3   0   8          1.29         12.00        41.53 o                         
   4   0   8       2458.28       2317.69       199.97 o                         
   5   0   8        910.54        874.02       119.33 o                         
   6   0   8       1049.76        790.27       171.05 o                         
   7   0   8        158.62         84.75        69.04 o                         
   8   0   8       1424.33       1433.84       251.99 o                         
   9   0   8         16.97        -28.53        70.59 o                         
  10   0   8         36.40         85.65       156.94 o                         
  11   0   8        723.38        463.68        92.05 o                         
  12   0   8       1007.24       1184.12       145.95 o                         
  13   0   8        167.90        321.57       112.02 o                         
  14   0   8       1017.29       1096.23       151.10 o                         
  15   0   8       2227.78       2313.33       221.83 o                         
  16   0   8       1248.67       1275.93       195.09 o                         
  17   0   8         12.54         74.91        56.78 o                         
  18   0   8       1179.06       1117.59       183.22 o                         
  19   0   8        349.55        376.18       164.30 o                         
  20   0   8       1666.23       1607.86       325.76 o                         
  21   0   8        211.07        292.34       111.42 o                         
  22   0   8        528.78        360.85       108.14 o                         
  23   0   8         64.70         15.37        59.82 o                         
 -25   1   8          9.25        -24.69        24.69 o                         
 -24   1   8         86.55         17.29        28.47 o                         
 -23   1   8        121.55        110.01        40.32 o                         
 -22   1   8        331.92        332.64        66.52 o                         
 -21   1   8        333.69        279.09        63.45 o                         
 -20   1   8         65.13         30.43        36.46 o                         
 -19   1   8        527.34        437.75        69.26 o                         
 -18   1   8          1.04         33.32        36.20 o                         
 -17   1   8        283.27        309.13        56.51 o                         
 -16   1   8        128.03         85.21        36.14 o                         
 -15   1   8        294.92        286.79        45.67 o                         
 -14   1   8         94.40        101.37        33.44 o                         
 -13   1   8       5381.43       5597.26       171.22 o                         
 -12   1   8          1.42        -11.62        24.86 o                         
 -11   1   8       2484.52       2659.91       188.56 o                         
 -10   1   8        245.59        201.84        45.74 o                         
  -9   1   8         81.02         70.50        40.77 o                         
  -8   1   8         75.95        100.43        40.65 o                         
  -7   1   8       2705.35       2902.02       152.60 o                         
  -6   1   8        781.52        796.95        69.67 o                         
  -5   1   8          9.85         30.77        24.75 o                         
  -4   1   8        539.34        495.54        54.36 o                         
  -3   1   8       1557.25       1737.77        93.01 o                         
  -2   1   8        782.84        703.37        59.56 o                         
  -1   1   8       4825.87       5249.38       193.77 o                         
   0   1   8        275.46        236.52        35.42 o                         
   1   1   8       5658.66       5378.97       195.09 o                         
   2   1   8         51.33         55.82        35.53 o                         
   3   1   8         83.16         43.72        29.13 o                         
   4   1   8        500.68        360.53        61.38 o                         
   5   1   8       5673.12       6017.92       263.30 o                         
   6   1   8        570.62        489.50       118.12 o                         
   7   1   8         61.72         99.02        51.76 o                         
   8   1   8        202.37        227.45        77.60 o                         
   9   1   8        637.13        652.20       131.65 o                         
  10   1   8         61.18         88.68        42.24 o                         
  11   1   8        797.90        943.91        83.85 o                         
  12   1   8         73.92         58.82        28.96 o                         
  13   1   8         76.72        112.52        30.10 o                         
  14   1   8        178.44        177.28        44.78 o                         
  15   1   8        729.48        790.95        82.81 o                         
  16   1   8        100.16         68.88        32.86 o                         
  17   1   8        246.91        174.79        54.39 o                         
  18   1   8        728.07        761.93       111.87 o                         
  19   1   8          9.85        -45.04        45.04 o                         
  20   1   8         17.56         56.22        65.23 o                         
  21   1   8         27.59         45.35        42.54 o                         
  22   1   8         23.50         45.60        44.32 o                         
  23   1   8         67.42         75.63        44.82 o                         
  24   1   8         28.57         57.25        52.70 o                         
 -25   2   8          6.02         74.59        50.50 o                         
 -24   2   8         73.01         67.11        33.89 o                         
 -23   2   8         72.53         55.67        29.41 o                         
 -22   2   8         83.81        136.24        43.40 o                         
 -21   2   8         40.41        -20.18        36.72 o                         
 -20   2   8        172.73        162.72        49.22 o                         
 -19   2   8         74.80         65.65        42.08 o                         
 -18   2   8          4.76          5.77        29.07 o                         
 -17   2   8         66.61         45.90        34.43 o                         
 -16   2   8         71.58         71.84        33.29 o                         
 -15   2   8        279.43        250.02        44.85 o                         
 -14   2   8       2029.22       2036.78       111.21 o                         
 -13   2   8        134.74        148.68        37.58 o                         
 -12   2   8        487.92        385.04        43.69 o                         
 -11   2   8        229.39        197.89        30.44 o                         
 -10   2   8        530.28        664.89        75.58 o                         
  -9   2   8       1226.37       1270.38       137.66 o                         
  -8   2   8        312.77        290.24        69.84 o                         
  -7   2   8         31.10         59.16        31.92 o                         
  -6   2   8       2192.27       2309.34       185.64 o                         
  -5   2   8        398.61        335.23        77.10 o                         
  -4   2   8       1575.71       1561.68       162.98 o                         
  -3   2   8         28.32        -16.33        45.40 o                         
  -2   2   8       2848.56       2947.61       176.14 o                         
  -1   2   8         14.77         13.46        32.98 o                         
   0   2   8       6171.81       5983.86       265.32 o                         
   1   2   8        159.77        139.96        45.84 o                         
   2   2   8       3655.42       3848.71       239.05 o                         
   3   2   8         45.44         14.68        46.90 o                         
   4   2   8        124.24        241.53        71.35 o                         
   5   2   8         15.11        -24.20        56.36 o                         
   6   2   8       8816.18       9557.56       521.84 o                         
   7   2   8        861.33        792.69       156.07 o                         
   8   2   8        119.87        222.91       100.83 o                         
   9   2   8          1.06         16.79        59.46 o                         
  10   2   8       1275.17       1400.10       127.17 o                         
  11   2   8        250.59        208.03        68.38 o                         
  12   2   8        343.29        409.78        78.77 o                         
  13   2   8        208.86        398.78        81.24 o                         
  14   2   8          2.22         15.70        38.03 o                         
  15   2   8         57.88         48.90        32.80 o                         
  16   2   8          0.28         21.41        47.50 o                         
  17   2   8         20.37         44.33        38.41 o                         
  18   2   8        275.69        260.07        70.89 o                         
  19   2   8        236.08        165.39        60.47 o                         
  20   2   8         31.88         29.70        30.60 o                         
  21   2   8         23.75         -7.48        30.84 o                         
  22   2   8          3.55         39.11        64.85 o                         
  23   2   8        195.50        278.30        75.56 o                         
 -24   3   8         34.73         12.66        43.07 o                         
 -23   3   8        171.86        154.51        81.48 o                         
 -22   3   8        181.05        142.19        79.02 o                         
 -21   3   8        142.78        130.82        46.03 o                         
 -20   3   8         31.38         84.72        52.06 o                         
 -19   3   8        145.32         97.55        44.42 o                         
 -18   3   8        128.75        124.87        44.09 o                         
 -17   3   8         32.97         15.43        36.85 o                         
 -16   3   8        193.41        105.48        35.99 o                         
 -15   3   8        300.43        246.94        46.09 o                         
 -14   3   8         86.03         27.80        50.22 o                         
 -13   3   8       1100.74       1123.89        83.54 o                         
 -12   3   8        347.95        405.87        47.91 o                         
 -11   3   8        190.84        161.09        36.76 o                         
 -10   3   8        158.00        186.57        35.39 o                         
  -9   3   8       1685.96       1662.98       106.68 o                         
  -8   3   8        552.50        554.25        71.65 o                         
  -7   3   8       2269.75       2327.65       189.67 o                         
  -6   3   8         63.21         76.50        45.05 o                         
  -5   3   8        135.56        113.86        47.41 o                         
  -4   3   8        312.69        365.18        96.17 o                         
  -3   3   8       2235.43       2150.43       216.45 o                         
  -2   3   8        671.73        628.04       120.64 o                         
  -1   3   8       2464.25       2407.00       188.93 o                         
   0   3   8         84.13        103.94        50.78 o                         
   1   3   8       2881.27       2561.62       179.84 o                         
   2   3   8        580.15        690.06       118.27 o                         
   3   3   8          7.61         46.81        45.89 o                         
   4   3   8         23.48         91.22        49.21 o                         
   5   3   8       5957.63       6991.62       386.77 o                         
   6   3   8        256.14        219.24        55.51 o                         
   7   3   8        223.88        160.34        48.52 o                         
   8   3   8         51.98         46.69        31.02 o                         
   9   3   8        411.06        418.14        60.38 o                         
  10   3   8       1025.96       1123.68       113.87 o                         
  11   3   8       3132.69       3396.62       227.76 o                         
  12   3   8        821.29        771.75       101.89 o                         
  13   3   8       1134.79       1018.51       131.74 o                         
  14   3   8        840.88        891.49       125.03 o                         
  15   3   8       2542.87       3030.75       257.43 o                         
  16   3   8        378.94        354.82       102.82 o                         
  17   3   8        459.36        463.53        80.14 o                         
  18   3   8          9.14         -5.29        44.91 o                         
  19   3   8        266.06        296.14        61.63 o                         
  20   3   8        161.10        112.19        38.59 o                         
  21   3   8        130.27        155.67        42.84 o                         
  22   3   8          7.16         -2.61        52.03 o                         
 -23   4   8         62.85         -5.17        28.28 o                         
 -22   4   8        106.37         85.27        42.70 o                         
 -21   4   8         38.36        137.42        51.19 o                         
 -20   4   8         19.01         58.06        41.44 o                         
 -19   4   8         11.48         54.05        40.54 o                         
 -18   4   8          0.47          2.78        28.31 o                         
 -17   4   8        129.83         79.62        49.44 o                         
 -16   4   8        243.62        242.92        53.50 o                         
 -15   4   8        378.24        369.19        65.16 o                         
 -14   4   8       1091.49       1004.36       103.89 o                         
 -13   4   8        131.09        108.10        53.12 o                         
 -12   4   8        899.02        924.45        87.53 o                         
 -11   4   8        798.29        815.81        78.95 o                         
 -10   4   8         86.62        102.52        40.27 o                         
  -9   4   8         42.77         44.14        41.22 o                         
  -8   4   8        232.09        215.55        52.40 o                         
  -7   4   8        101.33         71.00        38.61 o                         
  -6   4   8       1025.57       1057.88        96.68 o                         
  -5   4   8        178.40        133.67        42.92 o                         
  -4   4   8         14.04          9.04        35.75 o                         
  -3   4   8          2.86         -4.06        37.01 o                         
  -2   4   8       1684.50       1670.80       146.63 o                         
  -1   4   8       1577.85       1810.81       140.46 o                         
   0   4   8       1692.59       2000.17       148.36 o                         
   1   4   8          0.33        -30.87        53.66 o                         
   2   4   8        323.09        439.24        66.13 o                         
   3   4   8        755.48        697.94        87.56 o                         
   4   4   8         91.44        108.66        41.62 o                         
   5   4   8          5.26          3.68        41.64 o                         
   6   4   8       1938.12       2104.06       119.97 o                         
   7   4   8        813.92        822.05        78.62 o                         
   8   4   8       1120.44       1234.52       109.77 o                         
   9   4   8         49.26         49.72        50.00 o                         
  10   4   8         64.10        145.92        44.44 o                         
  11   4   8          9.26         90.60        37.95 o                         
  12   4   8       1139.17       1372.69       148.41 o                         
  13   4   8        300.69        317.62        89.37 o                         
  14   4   8        921.31       1003.36       115.01 o                         
  15   4   8        443.30        303.38        89.97 o                         
  16   4   8         18.89         59.77        36.96 o                         
  17   4   8         95.42         65.51        39.81 o                         
  18   4   8          4.52         93.07        35.13 o                         
  19   4   8         18.19         92.79        35.06 o                         
  20   4   8          0.24         23.23        25.96 o                         
  21   4   8          0.02         20.86        30.44 o                         
 -21   5   8        845.47        937.31       148.48 o                         
 -20   5   8         20.25         21.87        34.67 o                         
 -19   5   8         84.31         92.15        50.50 o                         
 -18   5   8         26.56         12.97        26.86 o                         
 -17   5   8          2.35        -31.61        35.39 o                         
 -16   5   8          0.01        -46.02        49.83 o                         
 -15   5   8        185.77        170.61        49.17 o                         
 -14   5   8        316.53        283.01        62.36 o                         
 -13   5   8        391.90        231.22        52.93 o                         
 -12   5   8        359.60        337.76        78.97 o                         
 -11   5   8        862.59        953.48       126.37 o                         
 -10   5   8        432.48        399.89       108.66 o                         
  -9   5   8         20.70         72.95        34.85 o                         
  -8   5   8        113.91        112.91        58.04 o                         
  -7   5   8          6.40         81.17        41.75 o                         
  -6   5   8       1312.45       1327.07       126.89 o                         
  -5   5   8       1265.74       1298.83       124.53 o                         
  -4   5   8        142.00        150.44        40.50 o                         
  -3   5   8        248.95        222.19        48.81 o                         
  -2   5   8        819.02        779.75        86.64 o                         
  -1   5   8        355.74        296.59        68.66 o                         
   0   5   8          1.66         73.43        33.73 o                         
   1   5   8        520.28        498.73        70.71 o                         
   2   5   8        183.55        159.67        63.73 o                         
   3   5   8        709.73        659.83        83.51 o                         
   4   5   8        381.41        430.84        72.86 o                         
   5   5   8       1057.47        797.64       114.54 o                         
   6   5   8        181.35        158.10        41.88 o                         
   7   5   8        514.21        343.54        75.62 o                         
   8   5   8        193.97        193.35        46.18 o                         
   9   5   8       1463.43       1521.56       140.91 o                         
  10   5   8          3.67        -42.78        42.78 o                         
  11   5   8        166.29        100.72        43.27 o                         
  12   5   8          4.92         12.66        42.23 o                         
  13   5   8        358.41        383.68        82.84 o                         
  14   5   8          4.95         34.23        36.95 o                         
  15   5   8          8.04        -34.52        37.72 o                         
  16   5   8          5.06         28.60        30.82 o                         
  17   5   8         65.31         15.23        29.20 o                         
  18   5   8         21.88          1.89        27.98 o                         
  19   5   8         12.28         26.71        23.11 o                         
 -19   6   8         21.63          7.25        31.50 o                         
 -18   6   8        148.31        187.78        48.99 o                         
 -17   6   8         53.05         76.98        29.56 o                         
 -16   6   8        138.69        113.95        38.22 o                         
 -15   6   8        187.94        208.55        54.53 o                         
 -14   6   8        226.86        186.67        50.65 o                         
 -13   6   8        140.45        100.67        39.70 o                         
 -12   6   8         72.71        100.03        44.75 o                         
 -11   6   8        251.12        236.24        56.16 o                         
 -10   6   8        127.27        135.46        49.17 o                         
  -9   6   8         15.11         19.03        37.25 o                         
  -8   6   8        783.32        710.09       106.80 o                         
  -7   6   8          1.72         17.21        37.50 o                         
  -6   6   8        441.14        418.38        81.53 o                         
  -5   6   8        684.33        618.66       101.59 o                         
  -4   6   8         51.46         60.00        39.05 o                         
  -3   6   8         54.45         43.06        33.64 o                         
  -2   6   8        308.43        268.47        59.84 o                         
  -1   6   8       2208.67       2205.94       181.60 o                         
   0   6   8        141.66         76.43        37.03 o                         
   1   6   8        130.42        229.89        71.27 o                         
   2   6   8          9.92         -0.80        51.55 o                         
   3   6   8        628.31        274.50        97.17 o                         
   4   6   8        225.21        121.85        69.32 o                         
   5   6   8        454.63        366.72        84.54 o                         
   6   6   8        937.99        966.60       169.01 o                         
   7   6   8        244.66        200.70        51.28 o                         
   8   6   8         70.36         43.34        34.84 o                         
   9   6   8        457.25        361.07       112.58 o                         
  10   6   8        757.52        712.97       136.50 o                         
  11   6   8          0.44         12.38        31.70 o                         
  12   6   8        111.54        143.26        44.30 o                         
  13   6   8        147.65        112.87        43.16 o                         
  14   6   8         49.23          5.22        34.82 o                         
  15   6   8        113.40         94.53        49.81 o                         
  16   6   8        159.35        104.11        67.49 o                         
  17   6   8         47.91          8.39        35.76 o                         
 -16   7   8         32.92         34.10        30.56 o                         
 -15   7   8        175.82        120.90        65.96 o                         
 -14   7   8          1.72         -6.88        27.16 o                         
 -13   7   8         22.71         64.83        33.08 o                         
 -12   7   8        447.55        359.29        80.72 o                         
 -11   7   8        124.26        104.10        45.92 o                         
 -10   7   8         18.52         41.41        28.97 o                         
  -9   7   8          0.54         -8.39        32.36 o                         
  -8   7   8         21.89         23.53        38.75 o                         
  -7   7   8          8.09         -1.38        34.74 o                         
  -6   7   8        177.94        150.71        61.54 o                         
  -5   7   8          9.01         47.28        41.21 o                         
  -4   7   8        491.78        437.91        88.65 o                         
  -3   7   8         82.59         -5.41        31.81 o                         
  -2   7   8        595.65        482.01       112.05 o                         
  -1   7   8        134.91        119.78        49.47 o                         
   0   7   8        158.13        139.67        43.93 o                         
   1   7   8         26.81          9.22        39.85 o                         
   2   7   8        411.06        306.64        80.31 o                         
   3   7   8        351.08        266.99        62.38 o                         
   4   7   8         22.30        -13.41        30.55 o                         
   5   7   8          0.93         19.95        35.86 o                         
   6   7   8         35.68         34.07        34.28 o                         
   7   7   8        362.95        289.69       127.66 o                         
   8   7   8        158.06        154.62        62.29 o                         
   9   7   8        128.14        168.98        39.78 o                         
  10   7   8        115.32         65.30        42.55 o                         
  11   7   8        216.26        136.24        51.30 o                         
  12   7   8        561.06        666.73       111.18 o                         
  13   7   8          1.04         -4.07        25.59 o                         
 -11   8   8          4.50          9.49        19.83 o                         
 -10   8   8          0.23        -25.36        25.36 o                         
  -9   8   8        306.03        214.94        82.98 o                         
  -8   8   8         19.40        -12.84        24.93 o                         
  -7   8   8          1.16         22.30        27.23 o                         
  -6   8   8          0.22          5.56        25.56 o                         
  -5   8   8        246.17        144.46        50.40 o                         
  -4   8   8        236.18        250.27        49.21 o                         
  -3   8   8        188.79        249.51        62.43 o                         
  -2   8   8         40.76        -14.05        31.61 o                         
  -1   8   8          1.11        -43.59        43.59 o                         
   0   8   8        214.09        173.56        44.54 o                         
   1   8   8         60.24         68.55        32.14 o                         
   2   8   8          7.66         47.56        31.20 o                         
   3   8   8        252.41        277.68        75.85 o                         
   4   8   8          1.19         71.27        33.94 o                         
   5   8   8        100.25         82.52        38.84 o                         
   6   8   8         52.85         19.74        38.02 o                         
   7   8   8          0.19         26.64        23.73 o                         
   8   8   8         43.20        -20.84        54.61 o                         
   9   8   8         22.40         36.84        40.27 o                         
 -25   1   9        238.32        200.04        67.75 o                         
 -24   1   9         14.84         12.11        25.81 o                         
 -23   1   9        191.57        132.13        41.26 o                         
 -22   1   9         22.91        -25.75        25.75 o                         
 -21   1   9         30.40         16.29        24.87 o                         
 -20   1   9         84.54         49.45        34.09 o                         
 -19   1   9        131.85        151.34        38.65 o                         
 -18   1   9        695.02        728.10        86.93 o                         
 -17   1   9        205.79        218.36        59.18 o                         
 -16   1   9       1195.41       1185.56        97.13 o                         
 -15   1   9       1042.90       1100.26        87.55 o                         
 -14   1   9        756.89        753.09        64.84 o                         
 -13   1   9        250.17        182.47        35.23 o                         
 -12   1   9       1429.81       1525.83        83.28 o                         
 -11   1   9        381.56        383.88        48.47 o                         
 -10   1   9       6457.03       7072.59       279.78 o                         
  -9   1   9        440.38        479.71        73.05 o                         
  -8   1   9        974.53       1041.23        99.12 o                         
  -7   1   9        173.55        208.28        44.85 o                         
  -6   1   9       2304.26       2361.07       172.06 o                         
  -5   1   9       1598.85       1593.72       119.47 o                         
  -4   1   9        111.29         91.35        32.35 o                         
  -3   1   9         36.67         13.29        24.80 o                         
  -2   1   9       6269.93       6125.35       257.33 o                         
  -1   1   9         43.84         -3.49        26.73 o                         
   0   1   9       4548.96       4496.21       196.06 o                         
   1   1   9         12.29         62.64        45.54 o                         
   2   1   9        388.87        425.87        69.22 o                         
   3   1   9       1874.31       1811.82       147.30 o                         
   4   1   9      23209.72      24226.15       546.32 o                         
   5   1   9        339.28        295.38        70.07 o                         
   6   1   9        524.68        370.29        98.57 o                         
   7   1   9        287.11        217.71        95.15 o                         
   8   1   9       2186.32       2275.24       271.10 o                         
   9   1   9       2079.98       2281.36       223.23 o                         
  10   1   9        921.57       1064.88        88.98 o                         
  11   1   9        181.39        193.26        42.39 o                         
  12   1   9       2751.20       3175.53       168.88 o                         
  13   1   9        218.44        176.89        37.34 o                         
  14   1   9          3.41         23.68        25.78 o                         
  15   1   9         98.86        105.88        49.08 o                         
  16   1   9         37.77          2.85        36.20 o                         
  17   1   9        561.84        550.02        87.64 o                         
  18   1   9        210.17        157.56        55.04 o                         
  19   1   9        463.48        516.73        93.83 o                         
  20   1   9          0.34         41.13        53.50 o                         
  21   1   9         54.71         66.55        55.03 o                         
  22   1   9        329.69         80.14        74.75 o                         
  23   1   9        224.44         36.69        68.47 o                         
 -24   2   9        139.61         87.19        32.13 o                         
 -23   2   9         22.09         20.48        32.49 o                         
 -22   2   9         12.58         24.28        41.78 o                         
 -21   2   9        406.05        335.74        92.65 o                         
 -20   2   9        749.73        861.62       139.97 o                         
 -19   2   9         12.00          8.03        33.30 o                         
 -18   2   9        109.58         83.78        35.49 o                         
 -17   2   9         38.46         55.67        26.14 o                         
 -16   2   9        246.78        244.68        47.04 o                         
 -15   2   9          8.36          8.59        31.83 o                         
 -14   2   9         88.33         61.78        32.02 o                         
 -13   2   9         23.00          4.93        22.24 o                         
 -12   2   9          2.34        -15.67        20.05 o                         
 -11   2   9       2749.01       2972.17       130.16 o                         
 -10   2   9          8.07        -17.16        24.93 o                         
  -9   2   9       8575.97       8494.32       284.35 o                         
  -8   2   9        201.60        150.35        58.64 o                         
  -7   2   9       1185.54       1061.00       134.64 o                         
  -6   2   9         49.39         73.54        43.30 o                         
  -5   2   9       3249.09       3174.70       248.43 o                         
  -4   2   9        380.57        329.14        87.55 o                         
  -3   2   9          8.94         35.97        47.30 o                         
  -2   2   9        116.62         70.32        46.93 o                         
  -1   2   9         14.56         -0.66        36.96 o                         
   0   2   9        757.19        707.81        96.34 o                         
   1   2   9       2836.68       3098.81       227.00 o                         
   2   2   9         40.20         17.92        40.72 o                         
   3   2   9        551.49        577.61       113.54 o                         
   4   2   9         91.43         70.28        47.22 o                         
   5   2   9        908.39       1042.57       141.84 o                         
   6   2   9        780.70        639.22       137.60 o                         
   7   2   9          3.26          8.86        53.83 o                         
   8   2   9        260.46        212.05        45.59 o                         
   9   2   9       1374.04       1682.79       137.05 o                         
  10   2   9        521.76        399.48        72.51 o                         
  11   2   9         35.97         -2.44        79.77 o                         
  12   2   9        318.53        173.10        67.58 o                         
  13   2   9          6.83          1.59        41.13 o                         
  14   2   9          8.75          3.58        44.22 o                         
  15   2   9          8.33          5.48        40.59 o                         
  16   2   9        306.41        429.02        90.27 o                         
  17   2   9         17.25         31.12        42.84 o                         
  18   2   9          1.42         78.52        64.96 o                         
  19   2   9         15.88         22.77        42.14 o                         
  20   2   9          6.13         -8.93        54.85 o                         
  21   2   9         33.00         55.77        41.77 o                         
  22   2   9        434.88        322.31        92.58 o                         
  23   2   9         45.36         91.17        80.08 o                         
 -23   3   9         25.17         10.21        46.20 o                         
 -22   3   9          1.91        118.32        41.99 o                         
 -21   3   9         43.00          8.90        31.67 o                         
 -20   3   9         14.68         37.82        38.87 o                         
 -19   3   9         80.04         38.76        34.66 o                         
 -18   3   9          3.27         17.69        38.98 o                         
 -17   3   9         74.11         96.59        31.59 o                         
 -16   3   9         26.17         42.74        33.75 o                         
 -15   3   9         12.63         13.46        36.26 o                         
 -14   3   9        757.54        759.83        70.96 o                         
 -13   3   9          4.91         -3.19        44.73 o                         
 -12   3   9          6.33          9.88        44.59 o                         
 -11   3   9        549.49        550.50        56.51 o                         
 -10   3   9        106.30         94.46        32.02 o                         
  -9   3   9        138.91        135.29        29.67 o                         
  -8   3   9        518.30        558.21        62.21 o                         
  -7   3   9        922.10       1004.37       102.01 o                         
  -6   3   9       1914.31       2005.96       225.14 o                         
  -5   3   9        159.20        209.49        68.76 o                         
  -4   3   9       1547.09       1461.78       185.10 o                         
  -3   3   9        372.61        317.39        91.00 o                         
  -2   3   9          0.52        -11.86        53.30 o                         
  -1   3   9        277.91        289.97        97.41 o                         
   0   3   9        232.25        200.81        60.61 o                         
   1   3   9        643.26        614.75       105.94 o                         
   2   3   9          6.52         28.68        73.79 o                         
   3   3   9         38.67         88.51        75.52 o                         
   4   3   9       3422.64       4020.70       263.71 o                         
   5   3   9        604.61        549.84        67.81 o                         
   6   3   9        611.38        681.38        69.64 o                         
   7   3   9          1.58         10.40        29.39 o                         
   8   3   9         34.94         58.02        42.31 o                         
   9   3   9       1054.31        992.76       104.66 o                         
  10   3   9        676.89        692.87        92.14 o                         
  11   3   9       1140.70       1016.17       119.71 o                         
  12   3   9         16.79         58.79        61.42 o                         
  13   3   9         29.92         16.28        37.80 o                         
  14   3   9         34.38         45.50        48.25 o                         
  15   3   9          3.44        -22.65        48.70 o                         
  16   3   9         62.71         23.41        44.30 o                         
  17   3   9        120.13        170.01        54.93 o                         
  18   3   9          1.66         25.13        39.93 o                         
  19   3   9          8.39         28.21        32.27 o                         
  20   3   9        379.23        315.44        70.07 o                         
  21   3   9         11.33          5.19        29.23 o                         
  22   3   9         37.89          4.24        30.37 o                         
 -22   4   9         50.14         92.20        53.88 o                         
 -21   4   9        123.72         96.85        48.84 o                         
 -20   4   9        176.04        147.45        54.90 o                         
 -19   4   9        165.65        106.56        41.28 o                         
 -18   4   9         18.12        -38.15        44.96 o                         
 -17   4   9         73.27         99.35        37.17 o                         
 -16   4   9          0.81         12.37        30.86 o                         
 -15   4   9       1678.60       1854.56       146.69 o                         
 -14   4   9        397.53        377.49        69.16 o                         
 -13   4   9         15.59         27.32        32.48 o                         
 -12   4   9          8.58         -1.71        39.07 o                         
 -11   4   9       1270.08       1437.14       103.80 o                         
 -10   4   9        238.95        278.98        60.23 o                         
  -9   4   9          9.11         21.23        44.06 o                         
  -8   4   9          4.91         21.00        33.46 o                         
  -7   4   9         25.90         53.75        40.42 o                         
  -6   4   9         53.98        105.89        42.50 o                         
  -5   4   9        693.12        662.36        77.96 o                         
  -4   4   9          1.03         25.78        54.20 o                         
  -3   4   9        496.08        499.75        66.72 o                         
  -2   4   9        495.45        431.05        62.45 o                         
  -1   4   9       1711.16       1824.64       128.67 o                         
   0   4   9        314.62        265.37        52.72 o                         
   1   4   9        122.39        129.40        46.03 o                         
   2   4   9          4.62        -11.49        34.59 o                         
   3   4   9          8.04         34.22        46.25 o                         
   4   4   9        590.95        567.06        78.60 o                         
   5   4   9        305.51        278.45        55.35 o                         
   6   4   9        274.03        309.76        50.02 o                         
   7   4   9          3.80        -27.77        27.77 o                         
   8   4   9         29.42         58.03        32.98 o                         
   9   4   9        117.24         91.65        37.45 o                         
  10   4   9        240.33        143.21        69.80 o                         
  11   4   9         14.74         28.39        41.45 o                         
  12   4   9          3.92          1.31        40.92 o                         
  13   4   9         75.29         50.36        43.25 o                         
  14   4   9          3.48         20.79        33.96 o                         
  15   4   9        153.53        131.15        52.57 o                         
  16   4   9        337.88        369.47        71.80 o                         
  17   4   9        536.15        610.91        86.95 o                         
  18   4   9         78.92        100.14        37.77 o                         
  19   4   9          8.86        -11.51        26.10 o                         
  20   4   9        101.96         95.80        42.40 o                         
  21   4   9         27.86         52.30        47.64 o                         
 -20   5   9        480.50        547.91       125.16 o                         
 -19   5   9         65.76         97.70        39.81 o                         
 -18   5   9        250.53        173.87        97.61 o                         
 -17   5   9        127.39        132.35        55.22 o                         
 -16   5   9          6.01         62.81        34.46 o                         
 -15   5   9          2.92         39.43        36.36 o                         
 -14   5   9          5.90        -24.42        33.69 o                         
 -13   5   9          6.24         28.85        36.05 o                         
 -12   5   9       1186.06       1213.24       148.21 o                         
 -11   5   9        381.46        341.51        72.19 o                         
 -10   5   9        364.56        207.68        64.77 o                         
  -9   5   9        341.41        317.97        82.02 o                         
  -8   5   9        688.54        636.14        88.83 o                         
  -7   5   9        205.03        221.23        52.16 o                         
  -6   5   9        344.97        209.99        63.98 o                         
  -5   5   9        288.15        150.10        59.02 o                         
  -4   5   9         99.05        112.92        37.91 o                         
  -3   5   9         34.61         21.08        32.50 o                         
  -2   5   9       3169.44       3066.41       204.02 o                         
  -1   5   9          7.48         42.95        37.48 o                         
   0   5   9         73.25         58.46        52.67 o                         
   1   5   9        159.84        196.55        62.57 o                         
   2   5   9          0.05         23.79        75.66 o                         
   3   5   9        789.24        773.05        95.76 o                         
   4   5   9       1616.59       1734.98       121.94 o                         
   5   5   9        116.51         97.94        38.25 o                         
   6   5   9          0.44         28.12        44.82 o                         
   7   5   9       1121.82       1038.03       103.37 o                         
   8   5   9         83.09         55.79        42.55 o                         
   9   5   9         77.24         65.66        32.25 o                         
  10   5   9        193.97        204.33        67.20 o                         
  11   5   9       1622.75       1974.89       202.90 o                         
  12   5   9         10.36         39.59        40.76 o                         
  13   5   9         34.57         77.22        40.69 o                         
  14   5   9        441.00        396.84        89.14 o                         
  15   5   9         13.00         45.57        31.72 o                         
  16   5   9          1.73        -41.93        41.93 o                         
  17   5   9         88.37        125.74        36.88 o                         
  18   5   9         34.01        117.04        39.65 o                         
  19   5   9          0.03        -10.85        23.58 o                         
 -18   6   9         13.15         74.36       184.63 o                         
 -17   6   9        227.94        181.08        52.65 o                         
 -16   6   9         31.40         -1.48        29.75 o                         
 -15   6   9        541.86        460.40       109.89 o                         
 -14   6   9         16.95         29.38        33.50 o                         
 -13   6   9          3.99         42.41        37.86 o                         
 -12   6   9        399.71        520.79        84.47 o                         
 -11   6   9        506.94        394.14        68.24 o                         
 -10   6   9          0.32         30.65        32.71 o                         
  -9   6   9        144.91        154.59        57.58 o                         
  -8   6   9       1402.45       1521.28       151.68 o                         
  -7   6   9        899.85        833.63       129.49 o                         
  -6   6   9         44.06        123.86        48.51 o                         
  -5   6   9        311.51        281.10        60.84 o                         
  -4   6   9        189.21        126.13        49.25 o                         
  -3   6   9         93.60        100.59        33.21 o                         
  -2   6   9        237.44        176.98        51.67 o                         
  -1   6   9        786.86        633.02       114.10 o                         
   0   6   9          7.06         33.59        50.06 o                         
   1   6   9        437.71        424.49        84.64 o                         
   2   6   9        362.77        299.74        92.91 o                         
   3   6   9        706.31        587.73        87.57 o                         
   4   6   9         18.79        -32.75        32.75 o                         
   5   6   9        211.63        124.62        48.06 o                         
   6   6   9        448.97        415.24        92.28 o                         
   7   6   9        406.53        350.19        68.24 o                         
   8   6   9         16.42         29.79        35.72 o                         
   9   6   9          2.36         51.57        58.16 o                         
  10   6   9       1095.19       1593.47       148.91 o                         
  11   6   9        103.47        125.08        58.92 o                         
  12   6   9          4.04         11.92        36.66 o                         
  13   6   9        213.50        148.49        54.82 o                         
  14   6   9         42.35         29.69        43.59 o                         
  15   6   9        474.02        599.14        80.89 o                         
  16   6   9          9.59         41.82        25.30 o                         
 -15   7   9        217.45        194.46        45.44 o                         
 -14   7   9        113.26         67.42        22.64 o                         
 -13   7   9         15.32         37.47        23.73 o                         
 -12   7   9         75.24         96.07        38.16 o                         
 -11   7   9          5.82         11.19        41.05 o                         
 -10   7   9         11.72         -6.27        25.82 o                         
  -9   7   9          0.04         75.42        29.80 o                         
  -8   7   9         17.36         18.84        35.63 o                         
  -7   7   9         62.90         35.27        42.00 o                         
  -6   7   9        284.47        186.60        79.49 o                         
  -5   7   9        154.86         76.87        50.97 o                         
  -4   7   9        197.50        131.29        50.46 o                         
  -3   7   9        149.00        132.73        40.99 o                         
  -2   7   9         26.18        -23.88        27.03 o                         
  -1   7   9         82.37         60.39        35.94 o                         
   0   7   9        105.29         40.28        42.60 o                         
   1   7   9        148.94        126.23        40.69 o                         
   2   7   9         58.21         47.02        27.87 o                         
   3   7   9         18.10          8.37        29.72 o                         
   4   7   9        326.12        299.30        69.09 o                         
   5   7   9          2.49         50.98        29.60 o                         
   6   7   9          0.22         21.83        37.45 o                         
   7   7   9         46.43         27.17        49.28 o                         
   8   7   9        176.23         46.96        40.20 o                         
   9   7   9          0.49         42.72        36.54 o                         
  10   7   9         78.99         44.58        33.46 o                         
  11   7   9         28.12        -26.79        32.40 o                         
  12   7   9         80.89        -19.53        28.57 o                         
  13   7   9        111.48         89.25       179.97 o                         
 -10   8   9         22.88          6.96        26.61 o                         
  -9   8   9         24.02         11.17        28.35 o                         
  -8   8   9        269.97        176.05        62.22 o                         
  -7   8   9        179.98        112.95        42.07 o                         
  -6   8   9          0.37         60.67        28.36 o                         
  -5   8   9        164.72        108.21        43.65 o                         
  -4   8   9        107.24        111.18        42.13 o                         
  -3   8   9         20.53         16.25        37.96 o                         
  -2   8   9        174.46        190.79        47.09 o                         
  -1   8   9          0.00        -47.69        47.69 o                         
   0   8   9        316.44        376.24        56.17 o                         
   1   8   9          3.72        -10.78        32.61 o                         
   2   8   9         73.39         86.50        32.42 o                         
   3   8   9         19.40          8.48        36.64 o                         
   4   8   9        174.81         86.47        40.00 o                         
   5   8   9         66.06        -15.53        42.87 o                         
   6   8   9        165.08        109.86        72.85 o                         
   7   8   9          5.87         15.51        42.00 o                         
   8   8   9          2.93          8.73        33.43 o                         
 -25   0  10        199.02         31.87        50.05 o                         
 -24   0  10          9.74          1.05        30.60 o                         
 -23   0  10        294.14        343.75        86.38 o                         
 -22   0  10        125.40        128.84        53.87 o                         
 -21   0  10        955.60       1270.92       149.58 o                         
 -20   0  10       1115.22       1160.11       152.89 o                         
 -19   0  10         13.86          7.40        56.67 o                         
 -18   0  10        124.86         97.38        84.75 o                         
 -17   0  10        697.51        868.33       134.64 o                         
 -16   0  10       2326.10       2153.87       193.69 o                         
 -15   0  10        198.93        184.07        81.59 o                         
 -14   0  10        940.32        988.25       109.51 o                         
 -13   0  10        524.95        487.41        73.98 o                         
 -12   0  10        454.30        472.69        70.15 o                         
 -11   0  10       1771.20       1891.46       148.60 o                         
 -10   0  10        646.11        626.85        88.99 o                         
  -9   0  10        647.17        573.18       143.08 o                         
  -8   0  10       5802.69       6384.10       361.85 o                         
  -7   0  10        417.59        360.81        83.94 o                         
  -6   0  10        222.41        289.15        70.00 o                         
  -5   0  10          1.99         49.04        41.04 o                         
  -4   0  10       2246.77       2635.44       205.79 o                         
  -3   0  10        183.60        196.20        54.85 o                         
  -2   0  10        350.59        323.35        78.75 o                         
  -1   0  10        126.89        159.71        41.30 o                         
   0   0  10       6770.45       7352.11       411.21 o                         
   1   0  10          5.66         84.43        50.27 o                         
   2   0  10       1075.86        953.00       253.15 o                         
   3   0  10        403.86        334.51        99.97 o                         
   4   0  10         34.48          2.67        42.01 o                         
   5   0  10        519.19        359.53       124.71 o                         
   6   0  10        397.95        445.70       139.44 o                         
   7   0  10        676.65        614.27       140.12 o                         
   8   0  10       8351.28       9131.81       576.78 o                         
   9   0  10          2.25        -23.11        77.30 o                         
  10   0  10       1152.66       1199.73       145.31 o                         
  11   0  10        618.81        543.48       105.19 o                         
  12   0  10        678.76        723.78       119.10 o                         
  13   0  10        198.27        134.96        59.42 o                         
  14   0  10          1.01          8.37        64.82 o                         
  15   0  10         93.58        102.06        66.15 o                         
  16   0  10       1247.10       1452.89       204.32 o                         
  17   0  10         97.01        110.07        63.20 o                         
  18   0  10        117.97        196.99       116.37 o                         
  19   0  10        297.55        154.22       124.14 o                         
  20   0  10         80.13         52.76        73.34 o                         
  21   0  10        578.96        578.81       169.65 o                         
  22   0  10        251.34        294.78       111.03 o                         
 -24   1  10         56.50         38.39        29.35 o                         
 -23   1  10         17.18         54.43        26.61 o                         
 -22   1  10          0.61        -28.18        28.18 o                         
 -21   1  10        120.01         92.32        35.46 o                         
 -20   1  10        317.12        371.76        62.09 o                         
 -19   1  10        113.07         77.10        40.22 o                         
 -18   1  10        293.95        257.55        54.98 o                         
 -17   1  10       2672.08       2787.23       167.12 o                         
 -16   1  10        433.98        357.09        52.93 o                         
 -15   1  10        214.16        278.09        48.03 o                         
 -14   1  10         27.60         79.90        28.32 o                         
 -13   1  10       1667.26       1796.23        98.28 o                         
 -12   1  10        475.36        425.19        48.20 o                         
 -11   1  10          1.00         33.15        33.32 o                         
 -10   1  10         77.87         72.18        27.89 o                         
  -9   1  10       1317.13       1451.78       155.95 o                         
  -8   1  10        269.92        329.38        72.15 o                         
  -7   1  10       1617.74       1801.86       161.63 o                         
  -6   1  10         16.58         43.53        28.55 o                         
  -5   1  10       3068.54       3045.59       172.16 o                         
  -4   1  10        163.26        155.02        42.71 o                         
  -3   1  10       1391.09       1584.78       139.78 o                         
  -2   1  10         37.03         25.08        32.32 o                         
  -1   1  10          9.38         23.72        36.40 o                         
   0   1  10        414.92        393.60        54.38 o                         
   1   1  10       3976.11       4264.72       228.01 o                         
   2   1  10        120.76        119.40        57.49 o                         
   3   1  10        656.65        626.31       106.07 o                         
   4   1  10         26.63        -17.38        54.54 o                         
   5   1  10        212.76        174.72        63.84 o                         
   6   1  10         16.80         -5.50        39.19 o                         
   7   1  10        182.59        135.36        75.38 o                         
   8   1  10         41.49         40.27        49.47 o                         
   9   1  10          7.91         62.86        27.21 o                         
  10   1  10        322.18        297.94        45.65 o                         
  11   1  10        784.95        845.74        93.59 o                         
  12   1  10        123.96         60.10        33.02 o                         
  13   1  10        395.52        432.22        64.14 o                         
  14   1  10         75.97        109.93        33.47 o                         
  15   1  10         91.39         62.15        56.73 o                         
  16   1  10         69.13        104.86        38.52 o                         
  17   1  10        312.16        350.56        77.47 o                         
  18   1  10         14.03        -11.28        45.80 o                         
  19   1  10         20.64         49.08        43.34 o                         
  20   1  10          4.90         -9.46        65.48 o                         
  21   1  10         83.89         77.36        46.02 o                         
  22   1  10         86.38         14.54        67.68 o                         
  23   1  10         69.52         22.66        57.39 o                         
 -24   2  10         38.50         17.15        30.69 o                         
 -23   2  10        250.23        229.95        49.79 o                         
 -22   2  10          4.49         -4.70        38.65 o                         
 -21   2  10         13.90         25.95        28.07 o                         
 -20   2  10         21.71         54.04        34.91 o                         
 -19   2  10         65.77         58.80        34.53 o                         
 -18   2  10         11.32         -4.66        39.99 o                         
 -17   2  10        341.56        408.65        61.75 o                         
 -16   2  10       3233.62       3470.67       175.12 o                         
 -15   2  10          2.31         -7.48        34.41 o                         
 -14   2  10          4.02         22.84        36.53 o                         
 -13   2  10        631.27        587.54        56.84 o                         
 -12   2  10         14.21         44.61        43.72 o                         
 -11   2  10         38.05         14.97        23.45 o                         
 -10   2  10       2895.64       3195.82       140.35 o                         
  -9   2  10        593.40        526.25        57.43 o                         
  -8   2  10       1366.66       1447.39       114.00 o                         
  -7   2  10        273.57        233.30        74.63 o                         
  -6   2  10       7389.31       7437.03       402.78 o                         
  -5   2  10        511.45        523.80       108.42 o                         
  -4   2  10        649.57        631.14       116.96 o                         
  -3   2  10        597.71        651.26       123.41 o                         
  -2   2  10       2109.73       2106.35       205.49 o                         
  -1   2  10         34.73         72.70        56.35 o                         
   0   2  10        953.33        923.98       130.59 o                         
   1   2  10         89.05         58.98        43.60 o                         
   2   2  10       2208.69       2273.47       237.66 o                         
   3   2  10        133.93        104.14        66.78 o                         
   4   2  10        659.59        819.70       150.53 o                         
   5   2  10        335.70        255.87        93.05 o                         
   6   2  10       1364.34       1437.08       125.02 o                         
   7   2  10         66.65         76.86        31.32 o                         
   8   2  10        182.24        180.90        39.27 o                         
   9   2  10         81.78         51.52        32.68 o                         
  10   2  10       1202.63       1341.22       130.51 o                         
  11   2  10        377.62        305.92        76.85 o                         
  12   2  10       1923.59       1991.79       180.08 o                         
  13   2  10       1363.72       1589.67       164.64 o                         
  14   2  10         42.84         14.83        37.69 o                         
  15   2  10         72.28        104.75        46.58 o                         
  16   2  10        380.27        457.73        93.09 o                         
  17   2  10         21.99         94.52        54.49 o                         
  18   2  10         37.50        110.30        50.99 o                         
  19   2  10         63.33        105.13        47.32 o                         
  20   2  10          1.66        -19.94        36.86 o                         
  21   2  10        135.72        264.25        82.95 o                         
  22   2  10        117.83         97.55        53.82 o                         
 -23   3  10         79.00         79.30        49.40 o                         
 -22   3  10        177.98        300.93        70.55 o                         
 -21   3  10         48.86         21.36        28.29 o                         
 -20   3  10         34.56          7.25        32.92 o                         
 -19   3  10         18.10         -1.28        37.31 o                         
 -18   3  10        110.64        104.70        36.63 o                         
 -17   3  10        316.51        339.35        54.31 o                         
 -16   3  10        378.91        374.37        59.44 o                         
 -15   3  10        147.90        116.03        37.57 o                         
 -14   3  10        260.67        253.15        50.66 o                         
 -13   3  10       1160.67       1078.99        82.96 o                         
 -12   3  10        212.58        142.25        36.82 o                         
 -11   3  10       1160.65       1122.07        87.30 o                         
 -10   3  10        335.48        324.91        47.97 o                         
  -9   3  10        237.45        182.24        38.82 o                         
  -8   3  10         39.82        106.85        33.21 o                         
  -7   3  10       1067.54       1089.65        82.42 o                         
  -6   3  10         10.74         17.02        32.19 o                         
  -5   3  10        220.11        172.09        40.21 o                         
  -4   3  10        152.52         54.25        47.05 o                         
  -3   3  10       6498.06       6315.03       390.89 o                         
  -2   3  10          1.00        -10.51        56.59 o                         
  -1   3  10        122.34         82.55        47.61 o                         
   0   3  10         57.82         67.25        56.29 o                         
   1   3  10       1629.23       1771.06       140.09 o                         
   2   3  10         35.07         59.18        29.57 o                         
   3   3  10       1045.23       1071.86       100.11 o                         
   4   3  10        817.89        979.48        91.33 o                         
   5   3  10       1268.64       1339.64       107.40 o                         
   6   3  10        185.07        116.58        48.94 o                         
   7   3  10         10.06        -12.77        29.90 o                         
   8   3  10        192.21        162.92        48.91 o                         
   9   3  10        122.61        120.65        45.00 o                         
  10   3  10        149.75         79.21        51.36 o                         
  11   3  10          9.36         85.07        48.16 o                         
  12   3  10         25.10         58.34        42.39 o                         
  13   3  10         74.14         78.36        49.69 o                         
  14   3  10         21.68         36.29        61.48 o                         
  15   3  10        305.35        402.43        86.77 o                         
  16   3  10        767.78        837.68       118.75 o                         
  17   3  10        201.32        194.87        55.30 o                         
  18   3  10         23.61         22.17        35.58 o                         
  19   3  10         37.83         36.12        29.72 o                         
  20   3  10         50.72         15.60        32.30 o                         
  21   3  10         68.27         81.98        34.25 o                         
 -22   4  10         15.42         43.26        36.32 o                         
 -21   4  10          5.59        -44.75        54.76 o                         
 -20   4  10        145.55        212.19        51.88 o                         
 -19   4  10          1.44        -13.82        37.91 o                         
 -18   4  10          1.56        -29.82        29.82 o                         
 -17   4  10          1.61         31.46        33.41 o                         
 -16   4  10        132.04         57.36        37.32 o                         
 -15   4  10        686.15        719.82        92.51 o                         
 -14   4  10         14.43         56.11        34.49 o                         
 -13   4  10         68.00         27.26        30.68 o                         
 -12   4  10         56.97        103.14        43.67 o                         
 -11   4  10        327.68        284.31        63.36 o                         
 -10   4  10        153.45        132.26        50.67 o                         
  -9   4  10        223.75        165.22        46.27 o                         
  -8   4  10          4.70         12.69        36.54 o                         
  -7   4  10          4.16         21.94        32.82 o                         
  -6   4  10         51.55         50.46        27.73 o                         
  -5   4  10       1006.43       1000.07        83.56 o                         
  -4   4  10         86.84         63.83        32.87 o                         
  -3   4  10        154.88        109.05        35.18 o                         
  -2   4  10       1083.65       1126.88       105.41 o                         
  -1   4  10        405.62        432.68        65.20 o                         
   0   4  10        142.11         85.01        41.10 o                         
   1   4  10        129.11        116.04        46.88 o                         
   2   4  10        139.21        109.80        44.89 o                         
   3   4  10        140.77        175.35        57.19 o                         
   4   4  10         12.19        -18.03        27.70 o                         
   5   4  10       1557.60       1530.57       121.90 o                         
   6   4  10         46.10         88.02        33.68 o                         
   7   4  10         24.75         18.68        35.19 o                         
   8   4  10        862.43        893.69        95.64 o                         
   9   4  10        515.28        405.27        68.27 o                         
  10   4  10        183.18        165.64        52.28 o                         
  11   4  10        328.45        277.99        69.15 o                         
  12   4  10          0.63         42.82        44.80 o                         
  13   4  10         11.18        -42.29        43.25 o                         
  14   4  10       1116.16       1208.78       126.15 o                         
  15   4  10        355.36        405.25        74.42 o                         
  16   4  10         28.32         83.78        41.68 o                         
  17   4  10          0.09         18.51        25.72 o                         
  18   4  10        229.88        238.03        53.07 o                         
  19   4  10         21.41         44.99        27.10 o                         
  20   4  10          8.37         43.75        26.08 o                         
 -20   5  10          3.69         98.31        52.67 o                         
 -19   5  10         51.85        105.72        49.29 o                         
 -18   5  10         15.36         -0.24        29.73 o                         
 -17   5  10        335.81        304.20        73.20 o                         
 -16   5  10        122.80         44.33        36.05 o                         
 -15   5  10        297.15        335.34        67.96 o                         
 -14   5  10          1.12        -55.66        55.66 o                         
 -13   5  10        735.98        657.32        92.06 o                         
 -12   5  10        110.22        132.71        48.58 o                         
 -11   5  10       1733.22       1720.36       196.55 o                         
 -10   5  10         16.70          8.64        62.49 o                         
  -9   5  10         62.50          1.53        38.44 o                         
  -8   5  10        146.90        158.45        58.22 o                         
  -7   5  10       1819.44       1585.20       130.45 o                         
  -6   5  10        276.07        275.20        58.06 o                         
  -5   5  10        151.56        147.85        36.48 o                         
  -4   5  10         45.66         74.68        33.67 o                         
  -3   5  10       1558.15       1651.10       120.98 o                         
  -2   5  10        269.88        179.34        47.10 o                         
  -1   5  10        364.65        441.10        63.89 o                         
   0   5  10         10.87         15.99        44.35 o                         
   1   5  10         15.80         22.58        36.39 o                         
   2   5  10         22.26         28.86        35.33 o                         
   3   5  10         18.72        107.27        45.83 o                         
   4   5  10        518.23        481.16        75.27 o                         
   5   5  10          3.52         16.64        34.47 o                         
   6   5  10         54.85         50.52        38.28 o                         
   7   5  10        260.32        193.77        47.67 o                         
   8   5  10        221.18        238.91        52.35 o                         
   9   5  10         99.70        176.20        62.69 o                         
  10   5  10         42.77        103.36        72.98 o                         
  11   5  10       1754.03       1783.75       188.06 o                         
  12   5  10        474.12        450.00       132.19 o                         
  13   5  10         15.00         24.80        34.15 o                         
  14   5  10        410.25        331.15        82.92 o                         
  15   5  10         26.56         35.17        31.53 o                         
  16   5  10         13.62          5.40        38.76 o                         
  17   5  10         14.67        -11.75        30.94 o                         
  18   5  10          0.08         88.74        34.97 o                         
 -18   6  10         18.97        290.61        78.50 o                         
 -17   6  10         41.34         48.13        26.26 o                         
 -16   6  10         16.68         33.59        28.13 o                         
 -15   6  10        448.25        423.51        67.52 o                         
 -14   6  10         36.19         23.58        30.83 o                         
 -13   6  10         10.15          7.43        29.17 o                         
 -12   6  10          1.47         21.56        27.76 o                         
 -11   6  10        510.87        514.78        71.25 o                         
 -10   6  10         12.45         65.82        39.11 o                         
  -9   6  10         99.54         13.57        35.09 o                         
  -8   6  10        406.48        294.13       107.30 o                         
  -7   6  10          7.58          9.27        40.26 o                         
  -6   6  10        156.00        119.46        53.61 o                         
  -5   6  10        186.82        247.23        84.39 o                         
  -4   6  10        669.75        743.10        91.17 o                         
  -3   6  10         22.22         24.68        37.46 o                         
  -2   6  10       1419.53       1354.98       125.37 o                         
  -1   6  10         27.30         35.68        42.43 o                         
   0   6  10         10.30         -0.17        45.97 o                         
   1   6  10        124.97         76.56        64.83 o                         
   2   6  10         50.06         72.03        44.70 o                         
   3   6  10        119.98         88.97        44.92 o                         
   4   6  10          7.23        -10.39        29.93 o                         
   5   6  10        312.33        214.50        59.17 o                         
   6   6  10         74.05        100.98        57.03 o                         
   7   6  10         78.60         42.40        39.19 o                         
   8   6  10       1211.24       1381.81       142.61 o                         
   9   6  10         20.06         30.33        38.84 o                         
  10   6  10         12.41         37.79        32.10 o                         
  11   6  10          0.19          1.44        50.43 o                         
  12   6  10        119.95        122.07        38.88 o                         
  13   6  10        226.61        212.46        51.66 o                         
  14   6  10          7.69         26.50        39.89 o                         
  15   6  10         93.57         71.02        30.10 o                         
  16   6  10        138.53         75.92        35.21 o                         
 -14   7  10        358.32        139.16        62.18 o                         
 -13   7  10        549.04        530.68        92.92 o                         
 -12   7  10         24.95        -37.15        60.19 o                         
 -11   7  10         23.15         33.15        30.72 o                         
 -10   7  10         63.44         94.53        31.95 o                         
  -9   7  10        130.39         81.76        35.34 o                         
  -8   7  10        228.91        181.88        51.20 o                         
  -7   7  10         15.05          6.56        32.83 o                         
  -6   7  10        258.61        284.67        58.65 o                         
  -5   7  10          6.23          2.17        32.94 o                         
  -4   7  10        687.96        919.21       111.80 o                         
  -3   7  10        993.80        977.36       111.56 o                         
  -2   7  10        334.43        410.42        76.05 o                         
  -1   7  10        735.95        721.22       136.00 o                         
   0   7  10        334.25        461.55        81.50 o                         
   1   7  10          7.20         -0.68        31.74 o                         
   2   7  10         87.00        130.26        43.31 o                         
   3   7  10        112.00         64.79        44.17 o                         
   4   7  10        560.39        520.43        73.00 o                         
   5   7  10        112.57        104.33        45.67 o                         
   6   7  10         61.91         77.11        43.00 o                         
   7   7  10         25.69         77.22        47.92 o                         
   8   7  10         88.28         66.14        53.76 o                         
   9   7  10          0.78         29.42        28.41 o                         
  10   7  10        183.92        -13.49        57.37 o                         
  11   7  10          0.76         16.65        31.50 o                         
  12   7  10         23.86        -49.60        49.60 o                         
  -9   8  10         17.08        -10.31        52.69 o                         
  -8   8  10         32.27          4.90        24.72 o                         
  -7   8  10          0.86         26.68        24.38 o                         
  -6   8  10         21.84        -28.73        28.73 o                         
  -5   8  10          3.76          0.63        27.49 o                         
  -4   8  10        110.64        119.23        34.48 o                         
  -3   8  10         82.94        136.27        65.82 o                         
  -2   8  10         15.11         33.68        30.28 o                         
  -1   8  10        136.33        181.33        41.39 o                         
   0   8  10        104.59        179.20        42.84 o                         
   1   8  10        114.04         67.88        23.31 o                         
   2   8  10         77.67        105.59        47.50 o                         
   3   8  10         37.52         14.86        32.41 o                         
   4   8  10         32.76          3.93        45.47 o                         
   5   8  10          7.04         72.03        34.44 o                         
   6   8  10          2.19        -32.05        64.16 o                         
   7   8  10         19.67        -14.74        31.76 o                         
 -24   1  11         66.80         77.46        49.30 o                         
 -23   1  11        923.87        973.23        83.76 o                         
 -22   1  11       1667.30       1698.00       120.03 o                         
 -21   1  11        202.32        223.89        46.13 o                         
 -20   1  11        115.89        120.24        36.03 o                         
 -19   1  11        389.81        438.86        63.49 o                         
 -18   1  11        395.60        460.53        68.80 o                         
 -17   1  11        289.85        369.90        62.88 o                         
 -16   1  11        659.52        766.26        86.33 o                         
 -15   1  11        571.02        646.24        70.80 o                         
 -14   1  11        246.37        219.46        45.66 o                         
 -13   1  11        791.20        955.62        73.17 o                         
 -12   1  11       2037.70       2081.22       119.33 o                         
 -11   1  11          7.49         22.86        34.01 o                         
 -10   1  11       3308.76       3425.63       128.23 o                         
  -9   1  11        633.84        653.86        55.42 o                         
  -8   1  11       5095.85       5674.68       173.99 o                         
  -7   1  11        202.08        182.77        60.36 o                         
  -6   1  11        220.18        253.44        77.48 o                         
  -5   1  11         30.29         29.49        32.25 o                         
  -4   1  11       8061.43       8289.76       333.95 o                         
  -3   1  11         88.57         83.22        42.00 o                         
  -2   1  11       2784.45       2764.10       189.86 o                         
  -1   1  11        701.34        777.59       103.46 o                         
   0   1  11       1088.28        997.43       115.32 o                         
   1   1  11          2.50         51.02        40.73 o                         
   2   1  11        745.46        974.20       115.06 o                         
   3   1  11        312.25        356.58        82.94 o                         
   4   1  11         28.03         13.76        42.77 o                         
   5   1  11          7.08        103.40        86.15 o                         
   6   1  11       2153.64       2246.06       236.09 o                         
   7   1  11        109.58         14.14        63.73 o                         
   8   1  11        482.91        565.40        73.67 o                         
   9   1  11         96.16         97.76        35.89 o                         
  10   1  11        162.79        159.20        42.17 o                         
  11   1  11        149.84        164.72        41.78 o                         
  12   1  11         22.94         27.71        74.59 o                         
  13   1  11        225.24        281.81        45.48 o                         
  14   1  11        129.33         83.25        60.51 o                         
  15   1  11        360.87        390.76        76.88 o                         
  16   1  11          2.60         32.70        45.50 o                         
  17   1  11          0.37        -36.43        42.91 o                         
  18   1  11          0.70        -46.20        46.20 o                         
  19   1  11        122.73        240.16        70.70 o                         
  20   1  11         74.31        242.50        82.38 o                         
  21   1  11          8.22         73.74        62.64 o                         
  22   1  11         31.57         49.76        58.15 o                         
 -23   2  11        580.85        547.49        81.68 o                         
 -22   2  11        315.64        437.43        57.47 o                         
 -21   2  11        331.91        331.58        55.79 o                         
 -20   2  11         45.05         39.17        30.36 o                         
 -19   2  11          3.04          3.48        33.48 o                         
 -18   2  11        396.29        468.74        68.14 o                         
 -17   2  11        316.85        192.69        42.60 o                         
 -16   2  11        222.43        215.98        53.20 o                         
 -15   2  11          1.48        -19.58        27.32 o                         
 -14   2  11        872.32        776.11        78.03 o                         
 -13   2  11       1846.65       1760.21       113.94 o                         
 -12   2  11        192.71        119.18        31.85 o                         
 -11   2  11       1819.41       2071.01       115.83 o                         
 -10   2  11        109.97        113.18        33.39 o                         
  -9   2  11       4121.60       4327.36       151.99 o                         
  -8   2  11        136.68         81.04        31.50 o                         
  -7   2  11       1504.53       1581.13        98.33 o                         
  -6   2  11        613.30        595.87        81.13 o                         
  -5   2  11       5100.91       4957.55       335.57 o                         
  -4   2  11          1.17        -45.98        45.98 o                         
  -3   2  11       3303.37       3307.51       266.21 o                         
  -2   2  11        101.44         23.96        45.99 o                         
  -1   2  11        920.82        828.85       129.16 o                         
   0   2  11         38.51         49.34        49.52 o                         
   1   2  11       1806.30       1885.18       227.13 o                         
   2   2  11        151.87        169.70        59.93 o                         
   3   2  11        897.91        996.70       164.98 o                         
   4   2  11         49.68         36.92        35.92 o                         
   5   2  11       3735.73       4183.81       193.25 o                         
   6   2  11        306.02        361.68        53.65 o                         
   7   2  11       1707.97       1818.82       139.36 o                         
   8   2  11          7.38         -1.87        29.01 o                         
   9   2  11       4000.35       4275.68       244.03 o                         
  10   2  11        514.90        539.13        89.94 o                         
  11   2  11        193.96        174.62        73.35 o                         
  12   2  11          4.50        -21.02        49.34 o                         
  13   2  11         38.32         -7.78        59.63 o                         
  14   2  11        101.50        149.36        59.94 o                         
  15   2  11        133.92         84.87        48.35 o                         
  16   2  11         29.58         31.51        42.14 o                         
  17   2  11         36.05         19.96        39.55 o                         
  18   2  11         42.45         63.08        40.87 o                         
  19   2  11         36.10         66.60        42.98 o                         
  20   2  11        455.58        342.06        89.79 o                         
  21   2  11        404.57        318.57        87.88 o                         
  22   2  11         58.38        130.13        72.62 o                         
 -22   3  11        296.16        281.63        76.20 o                         
 -21   3  11          9.22         72.13        32.47 o                         
 -20   3  11        103.52        123.90        53.14 o                         
 -19   3  11         87.31        179.24        49.71 o                         
 -18   3  11          2.62         41.24        32.91 o                         
 -17   3  11         10.35          3.36        32.68 o                         
 -16   3  11        194.37        300.37        47.21 o                         
 -15   3  11         99.22         94.56        38.95 o                         
 -14   3  11        193.11        201.82        53.37 o                         
 -13   3  11         48.30         20.20        27.70 o                         
 -12   3  11        358.08        337.33        71.20 o                         
 -11   3  11         20.87         42.44        29.06 o                         
 -10   3  11         34.38         35.83        25.07 o                         
  -9   3  11         14.24         27.36        27.87 o                         
  -8   3  11          5.59         45.27        29.77 o                         
  -7   3  11        245.04        235.15        44.53 o                         
  -6   3  11        569.27        540.47        62.98 o                         
  -5   3  11          2.90         19.93        42.62 o                         
  -4   3  11       1896.57       1932.84       117.60 o                         
  -3   3  11       1720.08       1776.01       119.86 o                         
  -2   3  11        403.01        375.85        58.10 o                         
  -1   3  11        740.11        678.75        74.78 o                         
   0   3  11        240.35        162.78        40.19 o                         
   1   3  11        344.14        429.79        66.61 o                         
   2   3  11         73.65         72.39        33.39 o                         
   3   3  11        328.31        400.00        53.49 o                         
   4   3  11        395.20        327.84        50.49 o                         
   5   3  11          1.30         13.02        28.00 o                         
   6   3  11       1313.90       1313.08       112.61 o                         
   7   3  11         90.14         90.59        34.88 o                         
   8   3  11        455.89        450.87        70.92 o                         
   9   3  11        183.51        103.11        70.83 o                         
  10   3  11        171.00        201.60        68.02 o                         
  11   3  11         29.64         51.09        40.71 o                         
  12   3  11          9.63        -15.65        42.94 o                         
  13   3  11          0.30        -23.92        39.12 o                         
  14   3  11          0.46          8.86        43.02 o                         
  15   3  11         38.46         47.04        44.20 o                         
  16   3  11        454.27        301.73        79.28 o                         
  17   3  11         10.32        -14.15        39.12 o                         
  18   3  11        285.79        342.20        72.94 o                         
  19   3  11         10.11         56.83        32.10 o                         
  20   3  11          3.64          4.42        22.10 o                         
  21   3  11         18.44         64.86        47.83 o                         
 -21   4  11        155.61        257.28        81.52 o                         
 -20   4  11         25.64         49.40       114.63 o                         
 -19   4  11        133.94        107.67       105.20 o                         
 -18   4  11        263.32        432.43        87.42 o                         
 -17   4  11         19.17         40.03        57.61 o                         
 -16   4  11         39.65         56.48        37.65 o                         
 -15   4  11         50.17        131.04        53.41 o                         
 -14   4  11        485.99        470.91        88.05 o                         
 -13   4  11         84.55         38.24        46.63 o                         
 -12   4  11         38.93         31.68        36.75 o                         
 -11   4  11        182.11        119.75        46.48 o                         
 -10   4  11        475.14        425.11        66.57 o                         
  -9   4  11         96.19         99.81        33.29 o                         
  -8   4  11        670.93        778.18        77.01 o                         
  -7   4  11        113.68        168.11        40.44 o                         
  -6   4  11         52.28        119.38        38.75 o                         
  -5   4  11       2422.99       2538.64       143.72 o                         
  -4   4  11        149.16        159.61        42.52 o                         
  -3   4  11       1452.99       1287.90       102.24 o                         
  -2   4  11        367.81        315.37        57.23 o                         
  -1   4  11        568.17        551.55        78.97 o                         
   0   4  11          0.74         44.83        43.06 o                         
   1   4  11       1383.20       1442.22       139.49 o                         
   2   4  11          0.33        100.27        53.99 o                         
   3   4  11        691.90        627.27        81.65 o                         
   4   4  11          1.05         -3.15        29.70 o                         
   5   4  11       1379.29       1290.62       115.01 o                         
   6   4  11         17.76         -7.35        44.39 o                         
   7   4  11        108.50         60.24        40.04 o                         
   8   4  11        326.75        196.77        55.56 o                         
   9   4  11        252.91        203.36        84.27 o                         
  10   4  11        379.26        262.14        86.21 o                         
  11   4  11        607.92        523.06        84.60 o                         
  12   4  11          3.01         13.13        33.94 o                         
  13   4  11        220.95        255.06        63.19 o                         
  14   4  11         48.11        124.84        48.15 o                         
  15   4  11        486.70        514.25        82.12 o                         
  16   4  11         22.17         65.67        36.48 o                         
  17   4  11         45.50         49.50        30.98 o                         
  18   4  11          0.78        -33.15        33.15 o                         
  19   4  11        100.78         64.03        28.91 o                         
 -19   5  11         19.15         28.58        36.13 o                         
 -18   5  11          4.25        -46.84        56.57 o                         
 -17   5  11          0.70        -34.76        34.76 o                         
 -16   5  11       1061.75       1212.30       185.86 o                         
 -15   5  11        149.77        153.19        48.12 o                         
 -14   5  11         43.88         39.45        44.26 o                         
 -13   5  11         43.28         11.94        35.83 o                         
 -12   5  11         12.70        -23.07        46.38 o                         
 -11   5  11       1959.13       2168.13       180.68 o                         
 -10   5  11          2.68        -26.80        41.16 o                         
  -9   5  11        114.55        133.22        49.28 o                         
  -8   5  11        608.21        449.78        78.91 o                         
  -7   5  11       1044.76        996.38       142.10 o                         
  -6   5  11         96.05        113.29        43.80 o                         
  -5   5  11         63.51         32.23        34.25 o                         
  -4   5  11         52.54         39.29        35.08 o                         
  -3   5  11        326.10        399.47        83.30 o                         
  -2   5  11        653.83        629.37        88.51 o                         
  -1   5  11        181.10        151.53        52.77 o                         
   0   5  11        365.82        311.97        95.85 o                         
   1   5  11          1.53         39.09        65.07 o                         
   2   5  11        888.55        904.89       106.07 o                         
   3   5  11         58.57         42.01        36.87 o                         
   4   5  11         85.52        104.70        41.31 o                         
   5   5  11          0.64         22.17        35.23 o                         
   6   5  11        105.13         36.10        48.91 o                         
   7   5  11        172.52        110.99        42.63 o                         
   8   5  11        161.00        135.36        61.99 o                         
   9   5  11        200.92        171.00        61.12 o                         
  10   5  11         26.69         12.37        39.11 o                         
  11   5  11        521.73        420.85       109.26 o                         
  12   5  11        107.01         52.36        37.59 o                         
  13   5  11        160.45        123.28        61.19 o                         
  14   5  11        416.08        294.25        80.15 o                         
  15   5  11         37.65         77.63        41.25 o                         
  16   5  11          3.51        -37.65        37.65 o                         
  17   5  11          5.45         14.99        28.39 o                         
  18   5  11        136.76        176.40        47.36 o                         
 -17   6  11         61.85        -72.01       104.03 o                         
 -16   6  11          1.89         10.52        31.75 o                         
 -15   6  11        390.07        388.12        78.06 o                         
 -14   6  11        687.21        818.86        84.80 o                         
 -13   6  11        917.96       1011.19        99.24 o                         
 -12   6  11         89.15         41.61        30.61 o                         
 -11   6  11        145.75         82.09        48.15 o                         
 -10   6  11        391.37        471.41        72.12 o                         
  -9   6  11        300.57        296.37        60.03 o                         
  -8   6  11         29.29        164.86        49.32 o                         
  -7   6  11         33.71         40.84        48.02 o                         
  -6   6  11         93.42        103.70        39.48 o                         
  -5   6  11         21.75          2.01        38.46 o                         
  -4   6  11          0.27         13.33        38.72 o                         
  -3   6  11         66.06         48.56        41.54 o                         
  -2   6  11       1681.98       1828.19       162.93 o                         
  -1   6  11        336.20        250.67        87.90 o                         
   0   6  11          2.13         27.07        45.69 o                         
   1   6  11        652.36        661.58       109.01 o                         
   2   6  11        864.61        935.00       111.78 o                         
   3   6  11          8.65        -15.42        32.76 o                         
   4   6  11         59.09        119.62        41.80 o                         
   5   6  11        171.48        159.50        47.74 o                         
   6   6  11          4.58        -21.92        40.11 o                         
   7   6  11         68.71         94.73        49.53 o                         
   8   6  11        373.94        375.52        73.19 o                         
   9   6  11         68.08         36.50        38.45 o                         
  10   6  11         64.47         75.86        48.09 o                         
  11   6  11        109.63         44.18        52.12 o                         
  12   6  11          0.77        -30.67        30.67 o                         
  13   6  11         15.74         30.61        35.76 o                         
  14   6  11          9.51          2.99        42.58 o                         
  15   6  11         13.28        -30.51        31.86 o                         
 -14   7  11        188.33        158.79        96.64 o                         
 -13   7  11          8.02        -51.44        51.44 o                         
 -12   7  11          5.35         32.02        27.44 o                         
 -11   7  11         70.84        133.73        33.28 o                         
 -10   7  11        304.23        177.35        45.92 o                         
  -9   7  11         64.00         24.75        32.63 o                         
  -8   7  11          7.97         46.32        35.72 o                         
  -7   7  11          3.24         79.07        38.44 o                         
  -6   7  11         22.65         21.19        42.22 o                         
  -5   7  11         20.02          5.56        37.18 o                         
  -4   7  11         86.83         92.71        37.72 o                         
  -3   7  11         10.55         61.41        33.77 o                         
  -2   7  11        127.96        167.29        49.66 o                         
  -1   7  11        117.67        148.36        48.24 o                         
   0   7  11         10.62        -29.71        29.71 o                         
   1   7  11         18.22         23.04        33.62 o                         
   2   7  11        115.63         84.25        38.88 o                         
   3   7  11         15.60         25.92        40.30 o                         
   4   7  11        153.42        165.21        51.15 o                         
   5   7  11          8.22        -38.16        38.16 o                         
   6   7  11         56.24         78.83        39.13 o                         
   7   7  11          0.15         26.35        33.79 o                         
   8   7  11        278.33        211.27        87.82 o                         
   9   7  11          0.93         50.31        33.46 o                         
  10   7  11         36.85         30.10        38.13 o                         
  11   7  11         10.80         14.51        36.45 o                         
  -8   8  11          9.20         36.92        40.21 o                         
  -7   8  11          7.39        -11.84        45.22 o                         
  -6   8  11         28.37         36.83        25.46 o                         
  -5   8  11          0.41         16.42        33.33 o                         
  -4   8  11         14.40         49.82        38.54 o                         
  -3   8  11          1.11         52.97        32.44 o                         
  -2   8  11        106.82        132.21        52.90 o                         
  -1   8  11         86.57         33.85        32.74 o                         
   0   8  11        173.38        240.00        61.47 o                         
   1   8  11        100.41         82.39        62.79 o                         
   2   8  11        163.90        131.51        54.58 o                         
   3   8  11          0.52         38.09        29.62 o                         
   4   8  11        147.74        119.78        61.63 o                         
   5   8  11          9.60        -27.78        31.48 o                         
   6   8  11        101.64        117.22        58.05 o                         
 -24   0  12        990.30        822.62       174.58 o                         
 -23   0  12         75.60        -35.30        42.09 o                         
 -22   0  12        823.10        861.10       110.38 o                         
 -21   0  12        137.64        140.98        52.78 o                         
 -20   0  12         38.10          6.09        44.48 o                         
 -19   0  12       3113.37       3693.57       259.53 o                         
 -18   0  12       7840.09       8842.73       415.83 o                         
 -17   0  12         43.96        119.96        65.42 o                         
 -16   0  12       4999.55       5416.86       321.06 o                         
 -15   0  12       3032.09       3107.90       339.51 o                         
 -14   0  12         81.01         52.54        44.83 o                         
 -13   0  12          7.44         11.41        34.59 o                         
 -12   0  12        964.22        979.48       111.82 o                         
 -11   0  12       1198.30       1297.28       127.12 o                         
 -10   0  12       6613.84       7024.52       289.55 o                         
  -9   0  12         42.57         23.08        29.31 o                         
  -8   0  12        258.39        173.88        42.16 o                         
  -7   0  12        206.66        281.15        53.72 o                         
  -6   0  12      14777.69      15714.04      1070.66 o                         
  -5   0  12        203.13        192.41       139.48 o                         
  -4   0  12       9037.62      10913.97       898.32 o                         
  -3   0  12          6.32         41.18        66.99 o                         
  -2   0  12         63.15         15.53        89.38 o                         
  -1   0  12         68.11         40.72        77.67 o                         
   0   0  12      18818.00      19954.00      1260.00 o                         
   1   0  12        337.27        342.81       130.90 o                         
   2   0  12       1051.43        670.85       153.85 o                         
   3   0  12         10.79         39.19        50.99 o                         
   4   0  12       8754.34       8779.56       540.05 o                         
   5   0  12         79.15         33.79        33.02 o                         
   6   0  12       2060.24       2143.34       242.78 o                         
   7   0  12        120.24        181.37        68.54 o                         
   8   0  12       2384.48       2417.25       266.33 o                         
   9   0  12        155.28        289.03       112.71 o                         
  10   0  12         55.50         22.52        44.42 o                         
  11   0  12          0.73         51.18        69.95 o                         
  12   0  12        163.22        129.21        63.34 o                         
  13   0  12        116.69         57.84        49.47 o                         
  14   0  12          4.89         48.85        62.39 o                         
  15   0  12        164.29        159.56        67.92 o                         
  16   0  12        277.92        337.50       103.66 o                         
  17   0  12         12.56        -19.29        76.23 o                         
  18   0  12         21.90         36.96        81.39 o                         
  19   0  12         34.48        -17.71        65.02 o                         
  20   0  12        564.32        625.58       181.44 o                         
  21   0  12         21.70         82.35        63.64 o                         
 -24   1  12          0.47        -30.52        30.63 o                         
 -23   1  12          1.42        -40.53        88.44 o                         
 -22   1  12        174.21        193.67        41.70 o                         
 -21   1  12       1362.00       1578.87       109.35 o                         
 -20   1  12         46.05         39.07        28.23 o                         
 -19   1  12          3.33          0.17        31.17 o                         
 -18   1  12        582.40        668.15        81.06 o                         
 -17   1  12         17.50         27.72        35.13 o                         
 -16   1  12        417.30        429.20        73.23 o                         
 -15   1  12        345.03        361.27        63.70 o                         
 -14   1  12        303.08        186.89        53.65 o                         
 -13   1  12        140.14        128.50        61.45 o                         
 -12   1  12         89.23         83.82        62.30 o                         
 -11   1  12        185.59        167.19        38.82 o                         
 -10   1  12        179.43        132.74        29.42 o                         
  -9   1  12         42.68         93.97        22.90 o                         
  -8   1  12         35.80         26.55        21.82 o                         
  -7   1  12        577.05        693.68        52.52 o                         
  -6   1  12         92.99         96.60        23.48 o                         
  -5   1  12       1601.67       1430.52       167.92 o                         
  -4   1  12         86.38         94.39        48.43 o                         
  -3   1  12        993.90        934.88       131.85 o                         
  -2   1  12        119.05         86.80        60.11 o                         
  -1   1  12       1231.41       1758.56       184.59 o                         
   0   1  12         68.91         70.71        43.04 o                         
   1   1  12       5180.75       5793.39       331.82 o                         
   2   1  12         60.18        106.24        47.74 o                         
   3   1  12        693.61        525.33        94.87 o                         
   4   1  12          2.79          6.45        29.77 o                         
   5   1  12       2389.25       2964.11       193.63 o                         
   6   1  12         15.11         57.58        40.42 o                         
   7   1  12        159.43        185.50        53.63 o                         
   8   1  12          7.24         -4.80        34.66 o                         
   9   1  12        315.95        226.45        63.15 o                         
  10   1  12        115.81        125.28        34.82 o                         
  11   1  12          1.65        -26.61        49.37 o                         
  12   1  12        339.74        311.81        69.92 o                         
  13   1  12        548.59        413.28        79.70 o                         
  14   1  12         51.34         31.40        41.60 o                         
  15   1  12         75.29         21.45        58.11 o                         
  16   1  12        187.50        164.81        60.18 o                         
  17   1  12        103.31         48.48        49.57 o                         
  18   1  12         35.84         -8.88        36.50 o                         
  19   1  12          7.86         -9.70       126.44 o                         
  20   1  12         24.99         -1.07        39.86 o                         
  21   1  12         13.81         -3.52        45.48 o                         
 -23   2  12        216.57         91.04        79.31 o                         
 -22   2  12          1.55          5.81        45.87 o                         
 -21   2  12        408.18        491.97        75.24 o                         
 -20   2  12         51.13         36.44        30.67 o                         
 -19   2  12        200.50        258.74        61.62 o                         
 -18   2  12         23.18         40.93        36.98 o                         
 -17   2  12        113.69         57.52        39.21 o                         
 -16   2  12        523.31        577.40        81.66 o                         
 -15   2  12        163.97        148.96        44.98 o                         
 -14   2  12         68.73         33.81        36.34 o                         
 -13   2  12         16.15         23.70        46.58 o                         
 -12   2  12        184.64         86.32        49.22 o                         
 -11   2  12        121.03         88.78        25.63 o                         
 -10   2  12       1317.22       1342.28        88.92 o                         
  -9   2  12         25.24         52.75        27.86 o                         
  -8   2  12        128.46         79.27        26.63 o                         
  -7   2  12          5.11        -22.94        22.94 o                         
  -6   2  12       6387.10       6619.38       170.60 o                         
  -5   2  12          7.20         -7.19        21.13 o                         
  -4   2  12         35.95         50.91        27.19 o                         
  -3   2  12         20.11          5.27        30.92 o                         
  -2   2  12       1591.12       1574.28       127.12 o                         
  -1   2  12        270.32        329.52        56.06 o                         
   0   2  12       4240.80       4461.22       226.00 o                         
   1   2  12       1205.63       1413.60       104.12 o                         
   2   2  12       3432.50       3642.02       168.01 o                         
   3   2  12          0.00          0.23        22.04 o                         
   4   2  12        175.63        198.90        36.33 o                         
   5   2  12        324.50        308.57        51.61 o                         
   6   2  12         49.77         68.02        32.35 o                         
   7   2  12        349.53        376.34        65.29 o                         
   8   2  12       1262.52       1609.11       134.37 o                         
   9   2  12         13.49         31.42        48.68 o                         
  10   2  12          0.39          8.48        49.45 o                         
  11   2  12         19.91        -19.21        49.97 o                         
  12   2  12        135.91        167.09        59.13 o                         
  13   2  12         94.57         72.88        64.37 o                         
  14   2  12        423.92        342.26        84.04 o                         
  15   2  12         32.19         47.85        40.83 o                         
  16   2  12         58.04         79.22        49.42 o                         
  17   2  12        220.46        217.13        60.83 o                         
  18   2  12          0.27        -11.80        46.73 o                         
  19   2  12         70.36         67.40        34.92 o                         
  20   2  12         25.43         63.95        58.68 o                         
  21   2  12         68.22         77.60        74.18 o                         
 -21   3  12        127.31        206.53       109.09 o                         
 -20   3  12        388.30        492.65        83.95 o                         
 -19   3  12        321.05        414.97        72.56 o                         
 -18   3  12        152.50        152.67        54.58 o                         
 -17   3  12         74.46         15.51        61.31 o                         
 -16   3  12         28.94        -37.25        50.86 o                         
 -15   3  12         37.10          9.50        30.78 o                         
 -14   3  12        279.79        252.89        51.17 o                         
 -13   3  12          1.03         53.69        31.15 o                         
 -12   3  12         25.79        -23.16        39.51 o                         
 -11   3  12        682.78        675.42        77.59 o                         
 -10   3  12        534.87        570.04        65.40 o                         
  -9   3  12        523.75        527.44        61.08 o                         
  -8   3  12          6.50        -30.00        30.00 o                         
  -7   3  12        472.20        528.05        63.08 o                         
  -6   3  12        340.36        456.22        54.11 o                         
  -5   3  12         20.47         -1.77        26.41 o                         
  -4   3  12        704.87        716.05        62.59 o                         
  -3   3  12       2488.04       2763.68       127.10 o                         
  -2   3  12          2.32         -8.74        24.04 o                         
  -1   3  12       2588.84       2518.22       132.55 o                         
   0   3  12         55.69         56.22        36.13 o                         
   1   3  12        437.01        426.46        59.17 o                         
   2   3  12        447.34        419.27        53.45 o                         
   3   3  12       2731.83       3048.54       147.87 o                         
   4   3  12        114.29        144.65        35.90 o                         
   5   3  12         51.61         56.99        36.03 o                         
   6   3  12        592.02        544.66        73.38 o                         
   7   3  12        489.54        544.30        75.51 o                         
   8   3  12         91.21        142.98        58.09 o                         
   9   3  12          6.20         79.64        37.43 o                         
  10   3  12          1.04         52.40        49.21 o                         
  11   3  12        102.02         65.20        44.52 o                         
  12   3  12        164.50        197.28        69.36 o                         
  13   3  12        184.67        176.64        67.53 o                         
  14   3  12        495.53        690.25       106.61 o                         
  15   3  12         79.36         90.58        44.09 o                         
  16   3  12        161.58        242.65        59.36 o                         
  17   3  12         84.37        100.10        34.27 o                         
  18   3  12        107.69        126.43        38.95 o                         
  19   3  12        188.94        189.09        41.32 o                         
  20   3  12          2.46         34.71        28.77 o                         
 -20   4  12          0.19         23.62        66.96 o                         
 -19   4  12         11.20        -35.77        69.50 o                         
 -18   4  12        942.98       1281.40       208.44 o                         
 -17   4  12          6.54         35.63        43.60 o                         
 -16   4  12        501.28        577.40        89.14 o                         
 -15   4  12          0.05          7.61        37.77 o                         
 -14   4  12         36.82         -0.02        40.17 o                         
 -13   4  12         28.00         58.98        43.51 o                         
 -12   4  12        649.38        680.90        96.29 o                         
 -11   4  12        273.81        278.43        65.04 o                         
 -10   4  12         20.71         30.55        27.83 o                         
  -9   4  12          5.64         75.59        60.89 o                         
  -8   4  12       2311.21       2603.26       152.92 o                         
  -7   4  12        841.44        890.55        86.96 o                         
  -6   4  12       1249.73       1225.55        99.53 o                         
  -5   4  12        443.25        435.17        65.72 o                         
  -4   4  12       1483.50       1498.48       112.60 o                         
  -3   4  12        601.40        585.05        71.97 o                         
  -2   4  12        169.76        183.45        58.03 o                         
  -1   4  12        858.97        931.56       105.71 o                         
   0   4  12        119.25         86.47        37.56 o                         
   1   4  12       1189.73       1412.38       142.89 o                         
   2   4  12        378.58        309.46        73.30 o                         
   3   4  12          4.50        -21.57        29.99 o                         
   4   4  12          8.97        -32.22        32.22 o                         
   5   4  12        536.61        636.00        75.04 o                         
   6   4  12          2.17         54.66        35.98 o                         
   7   4  12        259.90        227.65        61.59 o                         
   8   4  12        365.23        395.84        71.33 o                         
   9   4  12         55.15        123.36        48.37 o                         
  10   4  12        414.21        316.65        72.38 o                         
  11   4  12          5.10         83.42        36.26 o                         
  12   4  12        257.19        214.71        57.16 o                         
  13   4  12          0.02         31.55        36.90 o                         
  14   4  12        375.41        504.75        78.94 o                         
  15   4  12        255.01        329.12        64.44 o                         
  16   4  12         24.73         13.15        37.05 o                         
  17   4  12          1.78         24.33        28.59 o                         
  18   4  12        408.47        487.17        63.01 o                         
  19   4  12         67.86         28.78        45.27 o                         
 -19   5  12         99.29        106.05        72.84 o                         
 -18   5  12          2.36         -0.36        26.46 o                         
 -17   5  12         18.72         37.20        31.34 o                         
 -16   5  12          2.02         30.86        41.47 o                         
 -15   5  12        724.50        699.37       101.02 o                         
 -14   5  12         55.71         27.34        27.58 o                         
 -13   5  12         13.15         10.14        38.67 o                         
 -12   5  12          0.74         60.60        39.91 o                         
 -11   5  12        410.15        463.55        83.98 o                         
 -10   5  12        454.34        359.71        74.25 o                         
  -9   5  12        227.55        257.64        67.60 o                         
  -8   5  12        556.29        634.40        93.31 o                         
  -7   5  12       1914.65       2178.44       213.79 o                         
  -6   5  12        907.63       1160.68       132.20 o                         
  -5   5  12       1108.04       1220.03       129.97 o                         
  -4   5  12        220.47        213.53        61.08 o                         
  -3   5  12        189.06        263.66        71.40 o                         
  -2   5  12        436.68        450.00        88.16 o                         
  -1   5  12        600.57        328.72       138.56 o                         
   0   5  12         85.16         82.11        65.75 o                         
   1   5  12        276.13        315.58        73.83 o                         
   2   5  12        952.41       1037.87       114.52 o                         
   3   5  12        375.81        370.84        69.77 o                         
   4   5  12         69.55         82.76        40.82 o                         
   5   5  12          0.89          0.83        40.09 o                         
   6   5  12        138.98        186.03        58.38 o                         
   7   5  12        127.99        122.37        45.90 o                         
   8   5  12          6.51         19.02        46.37 o                         
   9   5  12         14.93        -46.50        46.50 o                         
  10   5  12         16.88          9.35        36.36 o                         
  11   5  12        226.54        274.00        85.03 o                         
  12   5  12          1.31          5.28        35.72 o                         
  13   5  12        213.48        160.48        56.56 o                         
  14   5  12          0.72          4.67        27.99 o                         
  15   5  12        438.49        555.07        80.30 o                         
  16   5  12         48.45         27.03        34.15 o                         
  17   5  12          1.81         37.12        27.63 o                         
 -16   6  12        313.61        297.80       135.88 o                         
 -15   6  12        138.24        124.79        32.77 o                         
 -14   6  12          0.18          4.44        25.65 o                         
 -13   6  12        221.84        238.77        48.02 o                         
 -12   6  12        172.05        104.23        36.26 o                         
 -11   6  12         40.54         24.96        29.87 o                         
 -10   6  12        191.92        216.09        49.25 o                         
  -9   6  12        395.17        402.38        66.40 o                         
  -8   6  12         36.79         71.77        34.60 o                         
  -7   6  12         34.58         60.01        32.97 o                         
  -6   6  12        170.69        257.57        57.33 o                         
  -5   6  12        103.84        169.09        39.80 o                         
  -4   6  12          3.02        -17.90        43.00 o                         
  -3   6  12         12.62         32.30        33.95 o                         
  -2   6  12         46.72         75.71        45.87 o                         
  -1   6  12         21.36         19.62        60.81 o                         
   0   6  12          0.48         56.86        45.42 o                         
   1   6  12        102.07        197.42        53.94 o                         
   2   6  12        383.73        397.38        72.68 o                         
   3   6  12         27.20         70.69        40.79 o                         
   4   6  12        715.17        768.83        98.90 o                         
   5   6  12          4.99         -9.11        33.40 o                         
   6   6  12        141.21        138.01        43.46 o                         
   7   6  12        253.10        186.11        80.14 o                         
   8   6  12        271.22         34.39        95.87 o                         
   9   6  12        170.02         39.33        47.54 o                         
  10   6  12        236.19        184.26        67.07 o                         
  11   6  12          5.90         49.73        38.72 o                         
  12   6  12        134.77         82.01        33.83 o                         
  13   6  12         57.82          9.84        29.98 o                         
  14   6  12         69.96         89.24        41.86 o                         
 -13   7  12          4.64         21.82        41.69 o                         
 -12   7  12        366.07        226.42        51.10 o                         
 -11   7  12        113.45         91.24        28.73 o                         
 -10   7  12        316.56        293.05        87.71 o                         
  -9   7  12       1438.18       1628.12       149.82 o                         
  -8   7  12        326.39        300.93        66.21 o                         
  -7   7  12         99.68         97.38        37.79 o                         
  -6   7  12         86.62         79.70        36.95 o                         
  -5   7  12         51.46         39.17        40.43 o                         
  -4   7  12         52.16         41.88        40.80 o                         
  -3   7  12        106.91         60.86        42.45 o                         
  -2   7  12         20.46         61.49        36.92 o                         
  -1   7  12         41.34         76.23        40.61 o                         
   0   7  12         83.85        126.04        61.82 o                         
   1   7  12        119.53        100.61        35.68 o                         
   2   7  12        637.51        652.76       148.42 o                         
   3   7  12         48.01         14.01        52.59 o                         
   4   7  12        120.91        107.60        40.84 o                         
   5   7  12         59.22         97.98        39.95 o                         
   6   7  12        431.35        375.73        93.41 o                         
   7   7  12        124.53        154.62        49.34 o                         
   8   7  12         28.77         12.72        53.98 o                         
   9   7  12          5.97         -4.17        45.73 o                         
  10   7  12        198.69        210.46        66.49 o                         
  11   7  12        110.19         79.61        41.10 o                         
  -6   8  12        224.34        106.38        42.13 o                         
  -5   8  12         72.63         23.23        33.08 o                         
  -4   8  12         44.78         62.11        34.06 o                         
  -3   8  12          2.49          5.51        49.55 o                         
  -2   8  12         90.96         59.65        37.14 o                         
  -1   8  12         13.98         30.61        29.31 o                         
   0   8  12         31.28         62.85        33.87 o                         
   1   8  12         26.24         29.10        28.11 o                         
   2   8  12        111.86         80.01        38.43 o                         
   3   8  12         45.75        -33.73        57.90 o                         
   4   8  12         67.81         -0.55        27.00 o                         
 -23   1  13         38.90        -15.48        39.24 o                         
 -22   1  13          6.94        -14.17        39.91 o                         
 -21   1  13        301.90        377.91        93.10 o                         
 -20   1  13          7.69         35.10        45.00 o                         
 -19   1  13         17.32         20.37        26.38 o                         
 -18   1  13        557.98        618.36       102.10 o                         
 -17   1  13        792.36        970.62       136.28 o                         
 -16   1  13         11.18         31.44        51.41 o                         
 -15   1  13        340.64        338.68        76.09 o                         
 -14   1  13       1448.26       1343.09       140.57 o                         
 -13   1  13        259.69        315.55        61.17 o                         
 -12   1  13       4863.27       4908.04       198.71 o                         
 -11   1  13        613.24        625.09        74.70 o                         
 -10   1  13        521.16        539.03        60.60 o                         
  -9   1  13        444.78        322.56        43.71 o                         
  -8   1  13       1315.27       1303.65        84.00 o                         
  -7   1  13        162.21        162.15        27.14 o                         
  -6   1  13       2108.70       2237.84        97.22 o                         
  -5   1  13        179.49        176.80        26.75 o                         
  -4   1  13       1630.23       1632.12        89.72 o                         
  -3   1  13        157.68        169.27        28.32 o                         
  -2   1  13       2653.54       2938.06       115.29 o                         
  -1   1  13        183.04        222.59        36.30 o                         
   0   1  13       3304.45       3474.04       136.27 o                         
   1   1  13          9.20          3.08        24.25 o                         
   2   1  13        605.66        608.65        54.49 o                         
   3   1  13         68.24         77.30        23.34 o                         
   4   1  13       1191.70       1292.25        88.62 o                         
   5   1  13          0.12         77.83        32.17 o                         
   6   1  13       1624.49       1679.02       128.81 o                         
   7   1  13        707.39        779.57       106.11 o                         
   8   1  13        706.80        766.38        92.44 o                         
   9   1  13          8.41        -33.12        33.12 o                         
  10   1  13       1487.64       1700.64       143.22 o                         
  11   1  13        297.97        365.51        71.68 o                         
  12   1  13        801.97        946.82       121.01 o                         
  13   1  13          3.54          1.99        36.90 o                         
  14   1  13        592.59        694.89       121.61 o                         
  15   1  13        315.15        331.32        86.56 o                         
  16   1  13         72.00        161.35        92.04 o                         
  17   1  13         82.57        104.64        43.75 o                         
  18   1  13         22.44         -5.78        51.60 o                         
  19   1  13          2.44         52.87        53.53 o                         
  20   1  13         20.49        -21.27        70.01 o                         
  21   1  13          1.30         21.47        66.22 o                         
 -22   2  13         68.29         52.40        37.72 o                         
 -21   2  13        264.37        199.61        63.70 o                         
 -20   2  13        361.18        443.30        73.90 o                         
 -19   2  13         40.89         14.01        34.42 o                         
 -18   2  13        213.00        273.10        66.32 o                         
 -17   2  13        499.69        583.99        86.23 o                         
 -16   2  13        265.92        375.20        77.35 o                         
 -15   2  13         28.58         40.45        38.94 o                         
 -14   2  13         83.74         77.34        46.35 o                         
 -13   2  13          4.06        -38.70        38.70 o                         
 -12   2  13        626.93        574.92        70.71 o                         
 -11   2  13        317.43        238.68        40.08 o                         
 -10   2  13        187.15        190.79        35.74 o                         
  -9   2  13       1780.86       1760.19       101.88 o                         
  -8   2  13        555.55        579.72        59.73 o                         
  -7   2  13        219.77        198.54        33.05 o                         
  -6   2  13         59.26         36.66        25.70 o                         
  -5   2  13        636.80        575.08        49.05 o                         
  -4   2  13        282.39        231.20        31.87 o                         
  -3   2  13        220.84        183.68        30.50 o                         
  -2   2  13        222.50        183.43        28.09 o                         
  -1   2  13        381.13        382.58        40.74 o                         
   0   2  13        216.43        161.08        31.46 o                         
   1   2  13       1078.19       1103.05        77.68 o                         
   2   2  13         45.31         19.29        45.06 o                         
   3   2  13       1692.50       1825.00       104.24 o                         
   4   2  13        536.22        559.93        61.52 o                         
   5   2  13        142.53        153.36        35.13 o                         
   6   2  13        544.06        533.78        68.68 o                         
   7   2  13       2262.02       2526.75       155.82 o                         
   8   2  13        100.99         95.84        54.68 o                         
   9   2  13        144.85        158.57        49.94 o                         
  10   2  13         20.96         74.41        45.29 o                         
  11   2  13        783.75        864.80       119.95 o                         
  12   2  13         40.83        -16.51        37.17 o                         
  13   2  13        666.45        715.49       112.35 o                         
  14   2  13        220.82        286.84        73.00 o                         
  15   2  13         80.19         78.86        44.27 o                         
  16   2  13         15.81         37.50        43.74 o                         
  17   2  13          0.60         11.83        39.01 o                         
  18   2  13         70.53         22.55        62.07 o                         
  19   2  13         12.28        -33.25        33.25 o                         
  20   2  13        154.94         72.75        53.21 o                         
 -21   3  13          2.67        -14.52        52.20 o                         
 -20   3  13         72.74         81.46        57.02 o                         
 -19   3  13          0.03         -3.98        31.83 o                         
 -18   3  13        243.18        298.35        59.68 o                         
 -17   3  13         97.00         78.10        38.91 o                         
 -16   3  13       1133.70       1295.56       118.16 o                         
 -15   3  13          0.42        -13.71        37.35 o                         
 -14   3  13        234.24        211.48        56.89 o                         
 -13   3  13        210.42        264.06        67.19 o                         
 -12   3  13        182.11        253.85        62.36 o                         
 -11   3  13         91.63         73.86        36.62 o                         
 -10   3  13          3.91         61.20        29.36 o                         
  -9   3  13        239.56        197.13        39.81 o                         
  -8   3  13        598.56        546.28        56.91 o                         
  -7   3  13         63.83         64.53        33.32 o                         
  -6   3  13       1070.32       1176.07        81.58 o                         
  -5   3  13        591.33        625.79        61.09 o                         
  -4   3  13        337.73        330.36        40.38 o                         
  -3   3  13        562.10        630.59        66.23 o                         
  -2   3  13       2254.40       2476.09       138.22 o                         
  -1   3  13        152.33        105.26        36.01 o                         
   0   3  13        810.52        772.60        77.88 o                         
   1   3  13        488.85        500.67        56.61 o                         
   2   3  13        350.89        305.33        50.70 o                         
   3   3  13        221.53        162.61        43.93 o                         
   4   3  13       1676.33       1880.49       126.83 o                         
   5   3  13         14.21         -0.22        32.58 o                         
   6   3  13       1291.20       1217.81       110.30 o                         
   7   3  13        234.31        283.58        65.56 o                         
   8   3  13       2190.84       2305.73       180.12 o                         
   9   3  13         90.01        131.53        53.36 o                         
  10   3  13         47.06         38.17        41.38 o                         
  11   3  13        412.18        336.52        78.40 o                         
  12   3  13       1444.35       1462.29       177.42 o                         
  13   3  13         38.91         36.66        46.28 o                         
  14   3  13         51.70         43.17        38.23 o                         
  15   3  13          1.83          5.85        31.65 o                         
  16   3  13        200.38        211.40        55.47 o                         
  17   3  13         32.26         29.78        33.04 o                         
  18   3  13        174.24        208.63        46.03 o                         
  19   3  13          0.50         -9.34        28.55 o                         
 -20   4  13         16.55        189.44       103.68 o                         
 -19   4  13          1.96        -77.00        80.83 o                         
 -18   4  13         14.64        -38.97        38.97 o                         
 -17   4  13        219.51        146.68        52.30 o                         
 -16   4  13        224.10        270.08        59.80 o                         
 -15   4  13        781.78        919.99       115.02 o                         
 -14   4  13          2.42         13.01        42.03 o                         
 -13   4  13        135.01        176.09        57.04 o                         
 -12   4  13         21.53         -0.20        61.95 o                         
 -11   4  13        558.98        493.62       102.57 o                         
 -10   4  13          1.78         46.19        46.05 o                         
  -9   4  13         75.81        125.24        47.44 o                         
  -8   4  13        198.93        176.55        47.11 o                         
  -7   4  13        550.02        443.36        68.49 o                         
  -6   4  13          7.94        133.13        38.81 o                         
  -5   4  13        937.05        879.65        83.85 o                         
  -4   4  13        112.22         69.38        59.01 o                         
  -3   4  13       1959.70       2076.34       134.75 o                         
  -2   4  13        146.98        168.11        50.44 o                         
  -1   4  13          3.28        -35.76        35.76 o                         
   0   4  13        207.33        373.36        66.95 o                         
   1   4  13       3631.32       4117.37       245.08 o                         
   2   4  13         16.36        -16.22        35.52 o                         
   3   4  13        209.08        124.29        31.82 o                         
   4   4  13        201.73        129.87        82.94 o                         
   5   4  13        287.74        284.95        57.44 o                         
   6   4  13        391.77        362.45        69.69 o                         
   7   4  13       1051.11       1125.75       121.32 o                         
   8   4  13          0.29         -4.83        40.24 o                         
   9   4  13       2342.43       2743.70       203.70 o                         
  10   4  13         84.37         73.49        49.56 o                         
  11   4  13         13.99         33.02        32.21 o                         
  12   4  13         54.80         27.13        32.01 o                         
  13   4  13        103.71        138.88        45.90 o                         
  14   4  13          0.71         52.04        35.53 o                         
  15   4  13         71.66         59.63        31.67 o                         
  16   4  13         60.40         38.76        30.63 o                         
  17   4  13        224.13        194.47        55.54 o                         
  18   4  13         21.33        -41.20        58.10 o                         
 -18   5  13         57.38        173.22       102.13 o                         
 -17   5  13          1.77         94.15        60.47 o                         
 -16   5  13          0.78         38.57        64.89 o                         
 -15   5  13         53.42        110.58        51.89 o                         
 -14   5  13        518.39        537.40       107.04 o                         
 -13   5  13        229.29        181.99        49.02 o                         
 -12   5  13        342.35        386.33        68.45 o                         
 -11   5  13         19.55         67.31        50.32 o                         
 -10   5  13        293.10        275.18        78.17 o                         
  -9   5  13        302.40        399.05        94.62 o                         
  -8   5  13        307.87        296.87        74.31 o                         
  -7   5  13         33.22        118.88        52.07 o                         
  -6   5  13        587.48        683.44        91.31 o                         
  -5   5  13       1929.15       2181.07       193.91 o                         
  -4   5  13       1663.06       1857.41       157.50 o                         
  -3   5  13         85.24         50.13        57.79 o                         
  -2   5  13       1300.17       1171.01       142.05 o                         
  -1   5  13        914.98        793.73       120.62 o                         
   0   5  13        185.76        114.22        56.09 o                         
   1   5  13        198.07        220.23        55.52 o                         
   2   5  13        402.88        295.02        61.15 o                         
   3   5  13        164.41        121.50        41.01 o                         
   4   5  13        383.50        386.47        73.24 o                         
   5   5  13         45.23         21.83        37.34 o                         
   6   5  13        518.08        554.61        84.13 o                         
   7   5  13          0.18         58.53        40.45 o                         
   8   5  13          6.53         68.58        45.94 o                         
   9   5  13         83.00         85.28        51.37 o                         
  10   5  13         61.68         75.48        53.03 o                         
  11   5  13        102.10        119.15        45.74 o                         
  12   5  13         94.01         78.29        49.38 o                         
  13   5  13          2.58          1.87        31.32 o                         
  14   5  13        125.62        125.54        40.32 o                         
  15   5  13         35.17         11.10        24.23 o                         
  16   5  13         66.87         62.31        48.44 o                         
 -16   6  13          3.52         17.33        46.41 o                         
 -15   6  13        432.16        480.88       162.66 o                         
 -14   6  13          4.79         19.45        24.39 o                         
 -13   6  13        183.07        174.18        50.41 o                         
 -12   6  13          9.10         23.86        40.14 o                         
 -11   6  13       2015.10       2141.80       170.87 o                         
 -10   6  13         38.50         74.14        46.00 o                         
  -9   6  13         61.59         60.34        39.58 o                         
  -8   6  13        235.68        136.10        47.34 o                         
  -7   6  13         82.88         26.07        39.35 o                         
  -6   6  13        839.22        820.53       108.94 o                         
  -5   6  13         18.01         16.23        45.04 o                         
  -4   6  13        132.00        130.64        44.47 o                         
  -3   6  13         25.48         64.99        43.24 o                         
  -2   6  13        169.21        152.56        49.77 o                         
  -1   6  13        156.32        182.53        58.77 o                         
   0   6  13         37.25        -15.17        36.24 o                         
   1   6  13        154.96         92.00        39.15 o                         
   2   6  13         25.04         26.32        70.03 o                         
   3   6  13          1.22         40.84        34.85 o                         
   4   6  13         89.87         58.83        53.38 o                         
   5   6  13          0.63         31.62        36.77 o                         
   6   6  13         47.46         -0.04        41.38 o                         
   7   6  13         29.88         21.80        40.45 o                         
   8   6  13        328.52        333.66       128.44 o                         
   9   6  13         22.50         61.48        31.11 o                         
  10   6  13        217.18        190.56        68.85 o                         
  11   6  13         78.22         54.65        34.82 o                         
  12   6  13        125.69         72.32        59.33 o                         
  13   6  13         82.69        123.33        43.31 o                         
 -12   7  13        252.83         51.71       164.95 o                         
 -11   7  13        102.63         46.57        48.33 o                         
 -10   7  13         50.28         15.62        29.52 o                         
  -9   7  13         32.57        -28.06        29.03 o                         
  -8   7  13        102.95         76.11        35.17 o                         
  -7   7  13          0.90          2.51        40.07 o                         
  -6   7  13         73.51         30.91        35.32 o                         
  -5   7  13        169.21         40.69        68.86 o                         
  -4   7  13         11.50        -35.82        40.23 o                         
  -3   7  13        235.35        210.34        51.58 o                         
  -2   7  13          7.61         58.21        30.17 o                         
  -1   7  13         39.96         40.66        39.75 o                         
   0   7  13          0.61         13.83        32.81 o                         
   1   7  13          3.31         -0.15        30.24 o                         
   2   7  13         77.90         64.95        54.28 o                         
   3   7  13         40.87         52.10        30.87 o                         
   4   7  13          0.67         -5.79        34.07 o                         
   5   7  13         46.74          4.08        41.00 o                         
   6   7  13          0.63        -31.03        31.03 o                         
   7   7  13        221.16        144.24        94.15 o                         
   8   7  13          6.64         66.47        37.41 o                         
   9   7  13         23.21         10.00        34.15 o                         
  -2   8  13         87.51        138.98        58.65 o                         
  -1   8  13         16.32         -7.10        33.85 o                         
   0   8  13        194.95        106.42        61.35 o                         
 -23   0  14         27.22        103.82        74.89 o                         
 -22   0  14        162.88        184.93        72.83 o                         
 -21   0  14         12.73         58.35        58.17 o                         
 -20   0  14        518.52        630.65       139.66 o                         
 -19   0  14         12.50        -14.72        49.70 o                         
 -18   0  14       1081.47       1042.02       195.53 o                         
 -17   0  14        607.42        596.58       151.91 o                         
 -16   0  14       1810.68       1704.49       251.61 o                         
 -15   0  14         14.75         -3.21        60.54 o                         
 -14   0  14       1601.76       1672.38       199.22 o                         
 -13   0  14       1395.01       1639.14       197.87 o                         
 -12   0  14       1220.60       1216.76       140.16 o                         
 -11   0  14        277.80        217.97        62.97 o                         
 -10   0  14       4825.86       4903.58       272.89 o                         
  -9   0  14        370.49        360.30        67.98 o                         
  -8   0  14        578.85        501.22        75.34 o                         
  -7   0  14          9.61        -20.49        28.79 o                         
  -6   0  14        313.88        286.33        56.38 o                         
  -5   0  14        462.01        428.80        67.55 o                         
  -4   0  14       3066.91       3221.89       173.66 o                         
  -3   0  14         53.55         46.13        32.03 o                         
  -2   0  14        206.15        160.77        42.10 o                         
  -1   0  14         71.52         55.37        38.22 o                         
   0   0  14       4604.41       4719.02       204.24 o                         
   1   0  14        874.23        930.01        92.78 o                         
   2   0  14       2559.14       2717.57       154.26 o                         
   3   0  14        156.76        161.32        45.76 o                         
   4   0  14       1604.74       1834.13       152.37 o                         
   5   0  14          0.75         50.33        77.23 o                         
   6   0  14         32.70        -68.91        88.87 o                         
   7   0  14         72.28         45.52        66.43 o                         
   8   0  14        177.11        184.86       115.03 o                         
   9   0  14       1271.57       1356.67       247.45 o                         
  10   0  14         59.15        182.08       339.57 o                         
  11   0  14        515.05        392.82       168.62 o                         
  12   0  14        104.32        141.12        95.43 o                         
  13   0  14        789.77        904.50       258.74 o                         
  14   0  14       1296.82       1376.85       193.49 o                         
  15   0  14        262.10        247.19       131.53 o                         
  16   0  14         64.08         71.39        88.72 o                         
  17   0  14        352.38        390.63       167.44 o                         
  18   0  14        487.89        397.23       151.42 o                         
  19   0  14        487.22        549.62       154.03 o                         
  20   0  14        369.37        227.13        93.23 o                         
 -23   1  14        265.36        221.71        88.94 o                         
 -22   1  14         30.67         29.18        27.28 o                         
 -21   1  14        119.36         56.46        43.88 o                         
 -20   1  14         20.10         32.23        35.05 o                         
 -19   1  14        222.41        224.84        61.36 o                         
 -18   1  14         10.27         33.98        49.26 o                         
 -17   1  14        486.73        537.54        96.37 o                         
 -16   1  14        381.05        371.48        86.73 o                         
 -15   1  14        180.80         97.03        42.47 o                         
 -14   1  14        388.98        535.60        96.15 o                         
 -13   1  14       8181.28       8568.14       298.95 o                         
 -12   1  14        162.55        168.49        55.10 o                         
 -11   1  14       1654.02       1621.81       118.27 o                         
 -10   1  14         72.35         52.80        29.40 o                         
  -9   1  14        867.84        863.30        79.33 o                         
  -8   1  14         81.23         87.49        38.29 o                         
  -7   1  14       1063.47       1096.87        79.45 o                         
  -6   1  14         40.03         49.08        22.24 o                         
  -5   1  14        456.04        430.00        46.85 o                         
  -4   1  14        172.34        121.61        27.77 o                         
  -3   1  14          1.34        -27.19        27.19 o                         
  -2   1  14          6.72        -23.28        23.28 o                         
  -1   1  14       3364.15       3775.91       140.84 o                         
   0   1  14          6.63         47.97        23.62 o                         
   1   1  14        595.93        661.43        57.62 o                         
   2   1  14         31.42         22.00        24.47 o                         
   3   1  14          2.64          7.48        26.42 o                         
   4   1  14          1.67         54.73        30.34 o                         
   5   1  14        800.52        856.43        99.20 o                         
   6   1  14         68.59         -6.34        38.70 o                         
   7   1  14         57.91         35.30        44.39 o                         
   8   1  14        203.08        362.36        69.77 o                         
   9   1  14        233.66        289.44        75.67 o                         
  10   1  14        282.43        362.42        78.15 o                         
  11   1  14       1298.47       1488.97       148.17 o                         
  12   1  14         54.31         66.71        42.08 o                         
  13   1  14         84.59         62.07        49.59 o                         
  14   1  14         17.59         22.97        34.15 o                         
  15   1  14         12.33         33.38        43.05 o                         
  16   1  14          5.68        -35.12        35.12 o                         
  17   1  14         81.30        222.24        70.48 o                         
  18   1  14         50.34         64.80        57.49 o                         
  19   1  14          0.16         12.60        70.71 o                         
  20   1  14         29.77         97.93        57.47 o                         
 -22   2  14        144.00        107.60        48.42 o                         
 -21   2  14        275.93        303.99        69.83 o                         
 -20   2  14        295.44        179.11        78.16 o                         
 -19   2  14        227.56        372.35        87.05 o                         
 -18   2  14          1.02         -0.07        43.18 o                         
 -17   2  14          7.51          7.57        42.07 o                         
 -16   2  14         12.24         -6.78        33.48 o                         
 -15   2  14         54.49         93.95        48.69 o                         
 -14   2  14         35.36         39.98        41.93 o                         
 -13   2  14          2.71         29.12        36.23 o                         
 -12   2  14        287.97        256.35        58.57 o                         
 -11   2  14          2.39         34.84        31.57 o                         
 -10   2  14       1312.39       1347.03        94.87 o                         
  -9   2  14        265.10        213.14        48.45 o                         
  -8   2  14       2624.50       2629.49       128.73 o                         
  -7   2  14        139.64        130.17        27.79 o                         
  -6   2  14         52.39         61.34        26.34 o                         
  -5   2  14        734.19        727.71        60.39 o                         
  -4   2  14        748.32        755.75        56.92 o                         
  -3   2  14         13.08         -4.60        27.18 o                         
  -2   2  14        149.18        133.31        32.54 o                         
  -1   2  14         65.52         38.12        20.32 o                         
   0   2  14        964.61       1027.98        70.14 o                         
   1   2  14         32.24         13.98        20.82 o                         
   2   2  14       2208.81       2324.17       111.72 o                         
   3   2  14         88.43        115.05        30.50 o                         
   4   2  14       4259.72       4465.93       194.41 o                         
   5   2  14         23.27         22.22        42.93 o                         
   6   2  14        763.05        781.30        80.83 o                         
   7   2  14        125.30        108.17        54.82 o                         
   8   2  14       2067.69       2289.95       159.76 o                         
   9   2  14        393.33        449.45        86.88 o                         
  10   2  14        144.53        169.21        62.02 o                         
  11   2  14        540.60        718.95       103.94 o                         
  12   2  14        105.69        158.73        59.81 o                         
  13   2  14         11.74         53.42        43.56 o                         
  14   2  14         33.80         58.63        45.42 o                         
  15   2  14         15.33         34.41        55.50 o                         
  16   2  14         54.93         76.04        49.21 o                         
  17   2  14          6.28         35.97        54.98 o                         
  18   2  14          1.70         23.22        30.67 o                         
  19   2  14         45.21         22.25        47.58 o                         
 -21   3  14          2.57         83.88        68.15 o                         
 -20   3  14         14.55         42.57        48.51 o                         
 -19   3  14         34.61        -26.61        50.35 o                         
 -18   3  14        324.59        444.01        78.76 o                         
 -17   3  14          0.38          9.70        41.42 o                         
 -16   3  14          1.79          9.57        43.47 o                         
 -15   3  14        942.85       1147.64       136.73 o                         
 -14   3  14        237.41        237.74        49.60 o                         
 -13   3  14        454.03        424.06        81.41 o                         
 -12   3  14        138.07        117.17        45.85 o                         
 -11   3  14        490.28        526.61        73.48 o                         
 -10   3  14         26.72         49.28        35.80 o                         
  -9   3  14        773.21        815.22        75.06 o                         
  -8   3  14        197.07        178.72        41.78 o                         
  -7   3  14       1782.44       1810.67       103.45 o                         
  -6   3  14         30.22        -23.96        32.02 o                         
  -5   3  14       3771.56       4145.65       148.19 o                         
  -4   3  14        108.02        104.89        32.04 o                         
  -3   3  14        568.45        532.82        57.03 o                         
  -2   3  14         20.93         29.54        38.19 o                         
  -1   3  14         71.87        150.88        34.21 o                         
   0   3  14         52.14         37.38        31.89 o                         
   1   3  14       4413.31       4817.12       161.54 o                         
   2   3  14        262.06        229.04        48.54 o                         
   3   3  14         12.42         25.04        39.36 o                         
   4   3  14        180.45        213.82        48.21 o                         
   5   3  14       5492.21       5922.62       245.62 o                         
   6   3  14         79.09         35.48        40.49 o                         
   7   3  14       1200.10       1265.70       139.44 o                         
   8   3  14          6.94         13.24        41.61 o                         
   9   3  14          8.24        -20.89        45.28 o                         
  10   3  14        107.05         82.77        46.42 o                         
  11   3  14        520.25        565.30       108.47 o                         
  12   3  14        142.54         77.42        47.52 o                         
  13   3  14       1078.41       1221.58       139.27 o                         
  14   3  14         64.56         62.78        40.87 o                         
  15   3  14        185.66        207.51        54.80 o                         
  16   3  14         27.32         54.38        34.79 o                         
  17   3  14          3.44         23.27        45.09 o                         
  18   3  14          4.75        -28.35        28.35 o                         
 -19   4  14        186.79        309.77       123.84 o                         
 -18   4  14         64.26        157.00        76.20 o                         
 -17   4  14          8.52         86.67        91.77 o                         
 -16   4  14         47.07        107.94        58.05 o                         
 -15   4  14         18.63        118.41        55.88 o                         
 -14   4  14         85.14         60.76        46.09 o                         
 -13   4  14         47.30         86.30        56.97 o                         
 -12   4  14        433.89        545.41       125.90 o                         
 -11   4  14        422.62        347.09       105.36 o                         
 -10   4  14        109.01        143.17        48.39 o                         
  -9   4  14        113.77         21.86        54.40 o                         
  -8   4  14       1129.14       1333.15       128.55 o                         
  -7   4  14        315.72        233.37        58.60 o                         
  -6   4  14         73.72         78.61        51.58 o                         
  -5   4  14        717.81        788.21        92.51 o                         
  -4   4  14       1636.20       1752.62       135.45 o                         
  -3   4  14        249.65        201.54        45.51 o                         
  -2   4  14        358.16        390.49        64.38 o                         
  -1   4  14       2112.10       2203.15       160.38 o                         
   0   4  14        753.65        699.38        82.04 o                         
   1   4  14        812.53        820.26       115.01 o                         
   2   4  14        587.34        702.31        97.02 o                         
   3   4  14        456.01        444.95        70.65 o                         
   4   4  14        224.75        278.83        59.25 o                         
   5   4  14          0.03        -25.89        40.73 o                         
   6   4  14        198.21        213.65        61.82 o                         
   7   4  14        101.84        142.53        45.17 o                         
   8   4  14        438.04        420.71        86.93 o                         
   9   4  14        261.35        291.04        65.23 o                         
  10   4  14         13.83         42.22        39.17 o                         
  11   4  14         21.31         15.21        39.45 o                         
  12   4  14        582.55        656.27        88.26 o
[truncated: 125,634 more chars]
