# Supplementary material for: Crystal structures of 4-phenyl­piperazin-1-ium 6-chloro-5-ethyl-2,4-dioxopyrimidin-1-ide and 4-phenyl­piperazin-1-ium 6-chloro-5-isopropyl-2,4-dioxopyrimidin-1-ide
Source: Acta Crystallogr E Crystallogr Commun. 2015 Jul 22;71(Pt 8):956–9. doi: 10.1107/S2056989015013298 (PMC4571366; doi:10.1107/S2056989015013298)
Supplement: Supplementary file 3 [file e-71-00956-IIsup3.hkl]

data_II                                                                         
_shelx_title ' py37 in I 2/a'                                                   
_shelx_refln_list_code          4                                               
_shelx_F_calc_maximum      384.46                                               
_exptl_crystal_F_000      1488.00                                               
_reflns_d_resolution_high  0.8174                                               
                                                                                
loop_                                                                           
 _space_group_symop_operation_xyz                                               
 'x, y, z'                                                                      
 '-x+1/2, y, -z'                                                                
 'x+1/2, y+1/2, z+1/2'                                                          
 '-x+1, y+1/2, -z+1/2'                                                          
 '-x, -y, -z'                                                                   
 'x-1/2, -y, z'                                                                 
 '-x+1/2, -y+1/2, -z+1/2'                                                       
 'x, -y+1/2, z+1/2'                                                             
                                                                                
_cell_length_a    20.5012                                                       
_cell_length_b     7.4565                                                       
_cell_length_c    23.1414                                                       
_cell_angle_alpha  90.000                                                       
_cell_angle_beta   90.639                                                       
_cell_angle_gamma  90.000                                                       
                                                                                
_shelx_F_squared_multiplier     1.000                                           
                                                                                
loop_                                                                           
 _refln_index_h                                                                 
 _refln_index_k                                                                 
 _refln_index_l                                                                 
 _refln_F_squared_calc                                                          
 _refln_F_squared_meas                                                          
 _refln_F_squared_sigma                                                         
 _refln_observed_status                                                         
   2   0   0       1216.18       1285.20        36.86 o                         
   4   0   0      93002.82      89924.32      1187.38 o                         
   6   0   0     138448.34     135536.69      1807.40 o                         
   8   0   0      49540.71      49636.26       801.54 o                         
  10   0   0       1930.76       2078.48       101.75 o                         
  12   0   0      11148.50      11866.53       518.98 o                         
  14   0   0       6201.81       6482.69       392.09 o                         
  16   0   0         23.94         39.43        13.70 o                         
  18   0   0       3904.92       3342.12       182.12 o                         
  20   0   0        981.57       1209.18        85.68 o                         
  22   0   0       1818.76       1910.06       177.73 o                         
  24   0   0        360.37        589.96        55.77 o                         
   1   1   0       1464.44       1356.70       108.93 o                         
   3   1   0       6159.92       5487.10       302.35 o                         
   5   1   0      61933.39      63612.51      1032.52 o                         
   7   1   0        924.05       1083.52        41.38 o                         
   9   1   0       6601.72       6658.01       131.06 o                         
  11   1   0        565.13        633.68        41.09 o                         
  13   1   0       5543.09       5788.82       249.51 o                         
  15   1   0        182.02        140.63        16.00 o                         
  17   1   0        207.84        280.31        21.59 o                         
  19   1   0        438.52        560.39        36.33 o                         
  21   1   0        257.39        248.31        25.30 o                         
  23   1   0        274.78        232.52        21.33 o                         
   0   2   0      12914.33      12442.47      1921.56 o                         
   2   2   0          9.46         11.16         7.09 o                         
   4   2   0        110.64        106.99        12.49 o                         
   6   2   0       1294.80       1621.44        48.58 o                         
   8   2   0       5456.95       5516.04       110.94 o                         
  10   2   0       5879.75       6411.25       158.26 o                         
  12   2   0        108.62        139.30        17.24 o                         
  14   2   0       2501.33       2700.29       108.80 o                         
  16   2   0         21.49         11.40        12.02 o                         
  18   2   0       1019.97       1064.84        94.23 o                         
  20   2   0         13.97         54.65        12.79 o                         
  22   2   0         53.56         60.34        13.54 o                         
  24   2   0         51.50        116.65        18.91 o                         
   1   3   0          1.14          2.92         2.90 o                         
   3   3   0       7571.20       7835.45       318.06 o                         
   5   3   0      20309.86      21734.32       998.73 o                         
   7   3   0       1217.62       1096.57        64.19 o                         
   9   3   0         60.81         90.87        18.22 o                         
  11   3   0        285.00        265.52        21.24 o                         
  13   3   0       4009.03       4352.53       173.10 o                         
  15   3   0       2467.77       2404.60       116.25 o                         
  17   3   0          3.52         15.92        13.36 o                         
  19   3   0         39.20         68.73        22.50 o                         
  21   3   0         52.01         50.31        11.93 o                         
  23   3   0          7.57         -3.04         4.52 o                         
   0   4   0         24.89         10.02        12.59 o                         
   2   4   0        903.93       1021.86        64.61 o                         
   4   4   0        507.10        557.13        47.12 o                         
   6   4   0        219.68        332.98        37.98 o                         
   8   4   0       1872.51       2167.80        75.92 o                         
  10   4   0        306.82        344.08        32.80 o                         
  12   4   0        197.43        187.92        21.84 o                         
  14   4   0        185.69        197.19        23.01 o                         
  16   4   0        405.94        390.33        33.45 o                         
  18   4   0         23.24         40.10        11.84 o                         
  20   4   0         67.00         75.80        13.20 o                         
  22   4   0        416.53        353.57        46.72 o                         
   1   5   0        262.29        223.77        19.24 o                         
   3   5   0        966.08       1013.73        41.61 o                         
   5   5   0        209.40        323.54        24.54 o                         
   7   5   0          3.65         22.56        10.12 o                         
   9   5   0       1325.66       1350.20        54.78 o                         
  11   5   0         63.97         39.89        12.15 o                         
  13   5   0       1129.15       1002.49        79.16 o                         
  15   5   0        667.40        558.88        57.43 o                         
  17   5   0         95.93         59.88        19.50 o                         
  19   5   0         75.95         63.16        16.69 o                         
   0   6   0        396.23        415.52        40.37 o                         
   2   6   0       3134.47       3294.14       132.00 o                         
   4   6   0       1195.59       1093.22        49.89 o                         
   6   6   0        201.36        196.07        20.86 o                         
   8   6   0          7.44         17.39         9.98 o                         
  10   6   0        308.08        333.59        30.91 o                         
  12   6   0         79.87         73.90        20.03 o                         
  14   6   0        196.56        170.51        30.32 o                         
  16   6   0        240.69        226.46        33.95 o                         
  18   6   0        210.09        205.98        28.21 o                         
   1   7   0        103.97        109.12        18.39 o                         
   3   7   0       3229.55       3393.96       106.65 o                         
   5   7   0        263.32        299.99        29.55 o                         
   7   7   0        542.67        545.63        38.81 o                         
   9   7   0         32.28         10.84        17.83 o                         
  11   7   0        220.90        198.02        45.72 o                         
  13   7   0         19.13         18.06        16.45 o                         
  15   7   0         16.64          5.57        16.36 o                         
   0   8   0       2303.44       2833.18       408.48 o                         
   2   8   0        166.13        218.79        26.93 o                         
   4   8   0        206.40        238.98        27.47 o                         
   6   8   0        674.68        680.00        43.01 o                         
   8   8   0       2762.44       2784.46       112.12 o                         
  10   8   0        296.61        299.00        44.28 o                         
   1   9   0          0.54        -13.24        13.24 o                         
   3   9   0        278.54        244.60        36.06 o                         
 -24   1   1        260.77        282.77        35.05 o                         
 -22   1   1        194.24        203.06        22.07 o                         
 -20   1   1        715.57        579.50        36.04 o                         
 -18   1   1         76.12         47.10        11.62 o                         
 -16   1   1         88.84        114.22        14.44 o                         
 -14   1   1         11.00          1.16         7.87 o                         
 -12   1   1       1442.62       1766.03        80.92 o                         
 -10   1   1       4365.89       5046.43       148.52 o                         
  -8   1   1       1197.90       1058.06        40.65 o                         
  -6   1   1       2208.54       2127.80        63.40 o                         
  -4   1   1       6034.76       6976.52       115.78 o                         
  -2   1   1       6947.00       7545.53       137.44 o                         
   0   1   1         45.54         64.96        16.32 o                         
   2   1   1      15640.42      16163.52       622.98 o                         
   4   1   1       5215.52       5600.41        85.90 o                         
   6   1   1       2666.67       3128.16        78.38 o                         
   8   1   1       3847.16       5060.73       120.60 o                         
  10   1   1        284.78        246.03        21.53 o                         
  12   1   1       1549.36       1892.90        76.57 o                         
  14   1   1       1645.82       1809.58        59.69 o                         
  16   1   1        711.49        825.45        35.44 o                         
  18   1   1        574.31        532.25        31.72 o                         
  20   1   1       1957.00       2010.73        83.33 o                         
  22   1   1        462.85        453.73        32.95 o                         
  24   1   1         62.66         71.38        19.15 o                         
 -23   2   1        484.46        469.89        43.39 o                         
 -21   2   1        163.89        192.61        25.59 o                         
 -19   2   1        704.65        772.38        50.63 o                         
 -17   2   1       2435.05       2502.74       107.97 o                         
 -15   2   1        262.72        296.60        27.22 o                         
 -13   2   1        986.84        903.34        48.55 o                         
 -11   2   1        484.61        482.52        35.35 o                         
  -9   2   1       1299.70       1397.61        58.05 o                         
  -7   2   1       3199.14       3480.30        87.36 o                         
  -5   2   1       9825.66       9756.26       186.89 o                         
  -3   2   1       1562.67       1415.60        50.95 o                         
  -1   2   1         10.57         34.28         6.27 o                         
   1   2   1       2746.90       3443.34       111.16 o                         
   3   2   1      14397.59      15998.22       731.72 o                         
   5   2   1        272.83        329.86        21.45 o                         
   7   2   1        717.63        548.04        34.08 o                         
   9   2   1         37.04         39.22         8.34 o                         
  11   2   1       5174.79       5112.26       136.20 o                         
  13   2   1         64.58         72.48        12.57 o                         
  15   2   1         18.87         32.39         8.62 o                         
  17   2   1       1076.03       1109.48        70.93 o                         
  19   2   1         60.22         40.50        12.04 o                         
  21   2   1        143.87         84.43        14.09 o                         
  23   2   1        101.01         84.92        19.78 o                         
 -22   3   1        119.82         60.47        13.17 o                         
 -20   3   1        164.62        178.76        21.42 o                         
 -18   3   1          8.49          4.18        10.41 o                         
 -16   3   1          4.19          9.36        11.13 o                         
 -14   3   1       3103.07       3170.30       101.16 o                         
 -12   3   1        319.46        356.36        26.62 o                         
 -10   3   1       1334.64       1283.54        80.35 o                         
  -8   3   1       2078.82       1808.37        69.42 o                         
  -6   3   1       3004.62       3367.50       111.14 o                         
  -4   3   1         29.82         31.00         8.67 o                         
  -2   3   1       8505.74       9214.62       358.34 o                         
   0   3   1       8083.81       8127.10       384.52 o                         
   2   3   1         10.78          6.79         5.46 o                         
   4   3   1        516.48        691.04        37.66 o                         
   6   3   1       2825.41       2804.14       116.54 o                         
   8   3   1       5211.90       5545.71       163.56 o                         
  10   3   1        763.80        661.03        50.94 o                         
  12   3   1        299.52        206.39        19.19 o                         
  14   3   1        619.61        635.54        36.41 o                         
  16   3   1       3918.16       3543.21       374.45 o                         
  18   3   1        629.54        573.44        45.69 o                         
  20   3   1       1286.03       1559.66        93.81 o                         
  22   3   1        536.42        606.97        42.62 o                         
 -21   4   1        556.86        718.89        47.23 o                         
 -19   4   1         18.83         24.33        12.42 o                         
 -17   4   1       1236.21       1380.29        74.99 o                         
 -15   4   1       4367.33       4747.85       378.23 o                         
 -13   4   1       5872.96       6429.40       451.07 o                         
 -11   4   1        495.16        427.74        31.82 o                         
  -9   4   1         12.65          8.03         8.54 o                         
  -7   4   1      14467.33      16248.58       363.26 o                         
  -5   4   1      17725.77      18518.56      1376.90 o                         
  -3   4   1        810.69       1059.28       101.89 o                         
  -1   4   1        832.94        835.26        74.31 o                         
   1   4   1       9524.48       8314.66       299.05 o                         
   3   4   1       6085.10       5591.48       236.77 o                         
   5   4   1       5073.52       5727.20       345.47 o                         
   7   4   1       6428.14       6922.35       180.39 o                         
   9   4   1       4609.57       4630.46       119.96 o                         
  11   4   1       3891.51       3832.27       160.98 o                         
  13   4   1       2318.95       2202.16        99.89 o                         
  15   4   1      11115.45      11272.89       443.95 o                         
  17   4   1        150.79        130.75        19.83 o                         
  19   4   1       1313.84       1556.37        72.54 o                         
  21   4   1         28.27         53.29        12.28 o                         
 -20   5   1        838.77        819.00        89.63 o                         
 -18   5   1        186.16        193.50        23.49 o                         
 -16   5   1       1139.88       1025.88        76.16 o                         
 -14   5   1        157.01        106.81        24.32 o                         
 -12   5   1        113.21         98.08        17.43 o                         
 -10   5   1         32.03         23.46        15.03 o                         
  -8   5   1       2881.11       2854.93       101.10 o                         
  -6   5   1        109.56        118.26        15.53 o                         
  -4   5   1         25.53         13.29         5.47 o                         
  -2   5   1       3977.59       4511.41       118.86 o                         
   0   5   1       4962.92       5386.92       169.67 o                         
   2   5   1       1559.01       1703.53        58.99 o                         
   4   5   1         53.61         30.97         8.23 o                         
   6   5   1       1715.30       1561.96        59.25 o                         
   8   5   1        554.05        577.02        34.93 o                         
  10   5   1        657.33        709.90        44.50 o                         
  12   5   1        154.19        110.28        21.36 o                         
  14   5   1       1032.35        925.26        74.96 o                         
  16   5   1       1006.92       1050.58        77.04 o                         
  18   5   1        363.33        346.54        31.85 o                         
  20   5   1        166.34        257.73        56.17 o                         
 -17   6   1        316.66        335.31        35.59 o                         
 -15   6   1       1859.81       1574.88        89.32 o                         
 -13   6   1       2312.13       2015.73       109.46 o                         
 -11   6   1       1457.08       1495.04        99.20 o                         
  -9   6   1         26.75         19.40        14.96 o                         
  -7   6   1       1207.38       1278.70        62.17 o                         
  -5   6   1       1155.99       1132.71        51.13 o                         
  -3   6   1         24.47         22.40        13.90 o                         
  -1   6   1        230.59        231.80        21.76 o                         
   1   6   1       1698.85       1702.72        73.73 o                         
   3   6   1        951.89       1051.13        45.46 o                         
   5   6   1       2585.06       2644.89        84.10 o                         
   7   6   1       2280.47       2327.77       120.86 o                         
   9   6   1       2164.65       2186.77       113.99 o                         
  11   6   1        376.47        441.54        41.76 o                         
  13   6   1         42.46         43.02        16.57 o                         
  15   6   1        338.03        299.62        37.42 o                         
  17   6   1        590.15        593.37        59.18 o                         
 -14   7   1          6.08         22.28        15.88 o                         
 -12   7   1          7.15          3.41        15.75 o                         
 -10   7   1        852.70        845.51        53.86 o                         
  -8   7   1        545.60        587.82        46.51 o                         
  -6   7   1         54.97         28.94        10.49 o                         
  -4   7   1        192.06        193.66        23.95 o                         
  -2   7   1       1098.89       1177.13        75.76 o                         
   0   7   1       9556.45      10688.37       607.79 o                         
   2   7   1       1887.54       1935.33        97.42 o                         
   4   7   1       2421.92       2441.28        90.90 o                         
   6   7   1       2234.49       2355.72        85.59 o                         
   8   7   1        117.76         93.53        19.08 o                         
  10   7   1       1283.69       1060.61        72.71 o                         
  12   7   1        191.91        206.21        44.05 o                         
  14   7   1         33.83         21.78        11.90 o                         
 -11   8   1        370.11        378.79        48.78 o                         
  -9   8   1         65.42         69.73        16.58 o                         
  -7   8   1         97.92         86.54        18.03 o                         
  -5   8   1         44.65         72.62        13.96 o                         
  -3   8   1         30.56         32.34        10.27 o                         
  -1   8   1         21.95         19.14         9.24 o                         
   1   8   1        467.84        555.09        43.14 o                         
   3   8   1         99.91        107.79        24.24 o                         
   5   8   1       1401.93       1439.07        66.02 o                         
   7   8   1         17.85         -2.24        18.56 o                         
   9   8   1         12.24          5.07        42.39 o                         
  11   8   1          3.83          2.81        10.30 o                         
  -2   9   1         37.12        -15.72        15.72 o                         
   0   9   1         85.74         50.69        26.26 o                         
   2   9   1        356.31        295.95        41.16 o                         
 -24   0   2       1025.93        821.98        53.61 o                         
 -22   0   2        445.61        351.46        41.16 o                         
 -20   0   2       6597.99       6267.00       431.90 o                         
 -18   0   2        136.14        208.50        35.09 o                         
 -16   0   2        362.75        414.63        39.86 o                         
 -14   0   2      11692.73      13320.50       444.32 o                         
 -12   0   2       7790.44       7161.87       451.41 o                         
 -10   0   2       1400.19       1182.10        67.41 o                         
  -8   0   2      11970.71      13499.68       350.27 o                         
  -6   0   2      76744.77      83136.33      1418.97 o                         
  -4   0   2      41021.73      42721.11       989.68 o                         
  -2   0   2        779.98        928.90        47.17 o                         
   0   0   2      13482.81      10680.96      1116.85 o                         
   2   0   2        336.89        375.47        12.88 o                         
   4   0   2        168.33         49.22        15.23 o                         
   6   0   2       9985.31       9927.61       210.44 o                         
   8   0   2      12229.63      11898.24       228.56 o                         
  10   0   2         99.71         80.22        16.92 o                         
  12   0   2        464.26        315.20        36.64 o                         
  14   0   2       4309.13       4717.49       174.47 o                         
  16   0   2        840.74        900.86        65.49 o                         
  18   0   2        508.51        547.32        71.44 o                         
  20   0   2       1208.17       1134.77       113.09 o                         
  22   0   2         49.24         43.69        15.65 o                         
  24   0   2        156.04         57.79        13.44 o                         
 -23   1   2         89.15        144.95        19.94 o                         
 -21   1   2        233.33        354.90        30.48 o                         
 -19   1   2          4.77         -0.34         6.99 o                         
 -17   1   2       2221.68       2256.96       104.85 o                         
 -15   1   2       1480.93       1669.13        61.61 o                         
 -13   1   2        248.10        176.19        17.64 o                         
 -11   1   2       6357.83       7254.31       218.23 o                         
  -9   1   2        115.30         94.39        11.58 o                         
  -7   1   2        793.43        787.05        32.85 o                         
  -5   1   2       5386.36       5755.66        97.93 o                         
  -3   1   2        460.58        581.23        24.77 o                         
  -1   1   2       3715.31       3677.38       488.11 o                         
   1   1   2        316.03        303.96         9.98 o                         
   3   1   2       4916.86       4311.69       107.62 o                         
   5   1   2      85208.32      87851.24      1076.16 o                         
   7   1   2       3401.31       3023.12        93.77 o                         
   9   1   2      11010.12      11469.79       176.09 o                         
  11   1   2       9427.34       9573.59       162.58 o                         
  13   1   2        182.54        235.96        19.92 o                         
  15   1   2        537.34        525.55        26.63 o                         
  17   1   2       1604.48       1753.92        56.04 o                         
  19   1   2       4381.54       4320.50       226.82 o                         
  21   1   2        139.45        215.31        23.39 o                         
  23   1   2        442.23        618.50        41.20 o                         
 -24   2   2         50.42         26.82        10.89 o                         
 -22   2   2        168.50        105.41        16.35 o                         
 -20   2   2        529.31        607.94        63.02 o                         
 -18   2   2        567.01        706.81        40.76 o                         
 -16   2   2          2.55          2.92         8.65 o                         
 -14   2   2         85.89        146.04        20.23 o                         
 -12   2   2       9480.00      10307.11       577.49 o                         
 -10   2   2       1166.53       1196.06        59.68 o                         
  -8   2   2       1219.73       1190.14        61.90 o                         
  -6   2   2      11163.72      12935.11       234.87 o                         
  -4   2   2      20242.36      19862.45       841.62 o                         
  -2   2   2        355.02        483.85        24.31 o                         
   0   2   2       1963.78       2106.10        85.61 o                         
   2   2   2      24059.96      23855.63      1391.19 o                         
   4   2   2        263.13        184.84        15.00 o                         
   6   2   2        264.23        235.16        16.58 o                         
   8   2   2       2571.68       2544.47        99.21 o                         
  10   2   2       3728.29       4392.26       118.00 o                         
  12   2   2       1514.43       1498.53        72.58 o                         
  14   2   2       2567.18       2620.85        73.49 o                         
  16   2   2        141.62        175.63        21.37 o                         
  18   2   2        107.74        143.36        20.24 o                         
  20   2   2        970.52       1067.59        69.51 o                         
  22   2   2        229.23        198.86        23.75 o                         
  24   2   2        375.20        339.02        45.53 o                         
 -23   3   2        125.53        135.88        16.85 o                         
 -21   3   2       2033.05       2345.28       132.10 o                         
 -19   3   2        205.46        178.98        25.28 o                         
 -17   3   2         45.81         55.72        14.87 o                         
 -15   3   2       4193.33       4242.98       147.52 o                         
 -13   3   2        223.19        216.06        24.06 o                         
 -11   3   2        426.95        460.15        29.74 o                         
  -9   3   2        307.71        401.20        36.20 o                         
  -7   3   2      17379.74      18922.64       672.37 o                         
  -5   3   2       2645.64       2529.32       192.99 o                         
  -3   3   2        243.10        275.81        24.74 o                         
  -1   3   2       8819.14       9446.75       596.18 o                         
   1   3   2       6083.94       6028.63       355.82 o                         
   3   3   2      10281.33      10355.62       416.40 o                         
   5   3   2       2759.18       2935.39       131.36 o                         
   7   3   2       5220.98       5718.22       186.73 o                         
   9   3   2       3768.27       3675.53       156.86 o                         
  11   3   2         78.61         61.68        11.30 o                         
  13   3   2       2408.25       2492.54        68.33 o                         
  15   3   2        809.12        790.14        46.32 o                         
  17   3   2         83.92         85.65        16.90 o                         
  19   3   2        638.93        614.09        41.26 o                         
  21   3   2        173.55        224.53        22.77 o                         
  23   3   2          7.90         16.15         6.67 o                         
 -22   4   2          0.06         22.22        13.91 o                         
 -20   4   2         49.98         29.86         9.73 o                         
 -18   4   2         19.80          5.73         8.79 o                         
 -16   4   2         54.26         30.01         9.27 o                         
 -14   4   2       1329.82       1497.97       123.50 o                         
 -12   4   2        695.39        684.49        59.67 o                         
 -10   4   2          4.66        -14.64        14.79 o                         
  -8   4   2        848.12        939.51        52.29 o                         
  -6   4   2         13.88          2.38        14.54 o                         
  -4   4   2          3.68          2.29         6.64 o                         
  -2   4   2        481.57        534.77        44.68 o                         
   0   4   2       2949.29       2990.74       133.94 o                         
   2   4   2        584.96        627.54        49.62 o                         
   4   4   2        203.02        195.81        22.21 o                         
   6   4   2        321.30        336.76        37.08 o                         
   8   4   2        392.56        379.84        26.93 o                         
  10   4   2       1905.29       1911.99        66.81 o                         
  12   4   2        269.84        262.00        28.26 o                         
  14   4   2       1415.90       1585.23        90.84 o                         
  16   4   2       1205.69       1196.81        70.46 o                         
  18   4   2          0.10         -0.38         7.42 o                         
  20   4   2       2513.56       2545.80       130.89 o                         
  22   4   2        311.13        246.96        30.95 o                         
 -19   5   2        113.61        112.30        21.32 o                         
 -17   5   2       1928.17       1813.60        98.35 o                         
 -15   5   2       1230.18       1067.77       125.14 o                         
 -13   5   2        268.68        220.40        36.35 o                         
 -11   5   2        377.92        376.82        37.63 o                         
  -9   5   2       1009.40       1001.90        52.36 o                         
  -7   5   2        194.96        244.70        22.20 o                         
  -5   5   2         23.41         62.41        11.19 o                         
  -3   5   2        522.89        577.65        31.16 o                         
  -1   5   2         75.01         40.95         8.33 o                         
   1   5   2          7.73          5.19         8.83 o                         
   3   5   2       5505.38       6265.83       189.68 o                         
   5   5   2        897.85        890.68        43.49 o                         
   7   5   2         13.69         11.65        10.11 o                         
   9   5   2       1432.53       1289.39        53.49 o                         
  11   5   2        406.03        442.59        36.88 o                         
  13   5   2        513.95        467.03        53.64 o                         
  15   5   2        231.02        182.81        33.00 o                         
  17   5   2        108.30        102.87        17.77 o                         
  19   5   2         78.59         41.62        15.03 o                         
 -18   6   2        276.44        256.70        27.18 o                         
 -16   6   2         41.70         39.63        15.38 o                         
 -14   6   2          1.20          1.40         9.48 o                         
 -12   6   2       1093.76       1104.14        83.37 o                         
 -10   6   2         20.32         17.59        10.65 o                         
  -8   6   2         20.91         12.75         8.34 o                         
  -6   6   2        198.84        141.64        18.50 o                         
  -4   6   2       3020.28       3055.14        99.18 o                         
  -2   6   2        268.10        268.49        21.36 o                         
   0   6   2       1601.21       1658.58        63.93 o                         
   2   6   2        253.25        276.34        22.12 o                         
   4   6   2       2178.73       2217.39        98.05 o                         
   6   6   2       2694.79       2743.41       115.56 o                         
   8   6   2        308.55        327.11        36.71 o                         
  10   6   2       1289.72       1222.34        71.13 o                         
  12   6   2       1154.47       1111.04        79.95 o                         
  14   6   2         16.16          0.65         8.78 o                         
  16   6   2         42.91         36.90        12.66 o                         
  18   6   2        243.77        327.58        89.66 o                         
 -15   7   2        220.95        256.28        29.22 o                         
 -13   7   2         14.61          2.89        11.03 o                         
 -11   7   2         21.42         13.15        11.87 o                         
  -9   7   2        133.03        109.98        22.18 o                         
  -7   7   2        397.97        420.63        34.45 o                         
  -5   7   2       1524.56       1565.25        69.00 o                         
  -3   7   2        165.08        151.73        21.11 o                         
  -1   7   2         16.55         25.42         9.68 o                         
   1   7   2       4281.91       4927.50       334.78 o                         
   3   7   2       3427.02       3681.08       113.91 o                         
   5   7   2        541.39        533.30        39.14 o                         
   7   7   2        120.61        107.88        19.73 o                         
   9   7   2       2501.53       2448.04       133.30 o                         
  11   7   2       1539.28       1632.77       133.03 o                         
  13   7   2         10.28         17.83        28.94 o                         
  15   7   2        806.77        819.31       102.62 o                         
 -10   8   2        583.66        531.40        60.27 o                         
  -8   8   2        114.20         88.85        17.53 o                         
  -6   8   2        208.46        234.53        24.58 o                         
  -4   8   2       1246.10       1228.73        78.49 o                         
  -2   8   2       2222.10       2239.15       112.46 o                         
   0   8   2       3001.35       3061.39       135.57 o                         
   2   8   2        434.73        398.65        44.96 o                         
   4   8   2        111.85         65.22        16.50 o                         
   6   8   2         19.30         25.93        23.99 o                         
   8   8   2        415.22        410.03        38.71 o                         
  10   8   2          4.29         12.40        12.04 o                         
  -3   9   2          0.39        -14.81        14.81 o                         
  -1   9   2        148.53         80.49        21.88 o                         
   1   9   2        638.45        567.26        40.51 o                         
   3   9   2        109.42         44.42        12.80 o                         
 -24   1   3        113.01        112.04        15.51 o                         
 -22   1   3        206.00        195.84        21.45 o                         
 -20   1   3       1402.84       1529.57        66.40 o                         
 -18   1   3         21.72         36.19        12.59 o                         
 -16   1   3        605.50        638.45        40.36 o                         
 -14   1   3        493.61        430.22        27.99 o                         
 -12   1   3       6447.71       6533.65       462.16 o                         
 -10   1   3        301.79        312.18        24.75 o                         
  -8   1   3        691.48        899.12        50.34 o                         
  -6   1   3      16068.61      16813.65       235.70 o                         
  -4   1   3       7742.88       8565.35       147.22 o                         
  -2   1   3       1823.44       2276.01        70.17 o                         
   0   1   3      72904.23      73541.46      4146.33 o                         
   2   1   3      12149.79      12544.29       351.05 o                         
   4   1   3        463.79        535.40        21.23 o                         
   6   1   3      12577.70      12738.11       214.77 o                         
   8   1   3       1096.86       1280.95        44.39 o                         
  10   1   3       1270.12       1442.65        56.59 o                         
  12   1   3        242.74        183.18        22.48 o                         
  14   1   3        432.45        509.14        26.42 o                         
  16   1   3        798.24        814.33        40.97 o                         
  18   1   3       3984.48       3856.58       197.31 o                         
  20   1   3        483.77        509.79        30.52 o                         
  22   1   3        169.19        163.98        19.04 o                         
  24   1   3       1104.93       1161.81        91.34 o                         
 -23   2   3         17.43         10.77        10.71 o                         
 -21   2   3         14.45         19.83        15.14 o                         
 -19   2   3       3939.74       3846.85       201.81 o                         
 -17   2   3       1965.38       2247.33        97.88 o                         
 -15   2   3        744.76        805.49        48.14 o                         
 -13   2   3       4117.59       5006.81       244.37 o                         
 -11   2   3       1585.27       1666.96       182.17 o                         
  -9   2   3       1005.08       1143.89        60.61 o                         
  -7   2   3        240.19        394.07        33.72 o                         
  -5   2   3        434.46        552.06        36.17 o                         
  -3   2   3       1643.62       1542.37        60.22 o                         
  -1   2   3         25.27         94.24        30.69 o                         
   1   2   3      15931.57      15984.80       988.47 o                         
   3   2   3       2030.45       1908.29        98.43 o                         
   5   2   3         63.12         13.81         6.27 o                         
   7   2   3       9003.49       9227.08       278.89 o                         
   9   2   3        867.54        794.63        57.06 o                         
  11   2   3       1582.35       1508.09        77.47 o                         
  13   2   3        487.95        525.46        30.55 o                         
  15   2   3       1784.17       1863.81        59.79 o                         
  17   2   3       1227.95       1130.15        52.19 o                         
  19   2   3        259.67        195.56        23.82 o                         
  21   2   3        653.40        705.48        41.55 o                         
  23   2   3        622.45        755.48        73.63 o                         
 -22   3   3       1159.37        979.41        63.02 o                         
 -20   3   3       1110.99       1157.27        67.30 o                         
 -18   3   3         90.89         57.15        14.31 o                         
 -16   3   3          7.77         -8.15         9.38 o                         
 -14   3   3       3107.25       3118.61       109.31 o                         
 -12   3   3       6049.89       6489.13       241.60 o                         
 -10   3   3        983.18       1107.77        74.08 o                         
  -8   3   3       1913.96       2118.95       105.04 o                         
  -6   3   3       4174.87       4471.67       174.83 o                         
  -4   3   3         23.24         22.34        10.47 o                         
  -2   3   3         95.21         44.62        11.48 o                         
   0   3   3        843.15       1083.69        47.92 o                         
   2   3   3       3242.07       3292.26       168.47 o                         
   4   3   3      10187.69      10304.69       478.01 o                         
   6   3   3       5317.13       5976.65       207.15 o                         
   8   3   3        916.13        887.79        71.67 o                         
  10   3   3       5615.12       5350.06       126.15 o                         
  12   3   3       6825.36       7314.72       200.34 o                         
  14   3   3        427.66        415.48        27.54 o                         
  16   3   3       1508.64       1576.34       121.83 o                         
  18   3   3       1289.34       1348.48       112.13 o                         
  20   3   3       1334.51       1348.54        71.90 o                         
  22   3   3        307.45        248.65        24.85 o                         
 -21   4   3        106.38         70.02        11.05 o                         
 -19   4   3       2139.15       2137.69       165.06 o                         
 -17   4   3       6762.70       7462.78       232.40 o                         
 -15   4   3         13.75         13.51         9.97 o                         
 -13   4   3       6475.27       6006.55       220.67 o                         
 -11   4   3       5189.36       5716.29       285.74 o                         
  -9   4   3        107.67         81.58        15.62 o                         
  -7   4   3        158.00        290.27        33.07 o                         
  -5   4   3      12973.25      14519.54       866.00 o                         
  -3   4   3       2249.21       2230.48        97.69 o                         
  -1   4   3       2431.78       1849.86       101.71 o                         
   1   4   3        754.55        685.01        50.37 o                         
   3   4   3        359.86        381.94        32.60 o                         
   5   4   3       3346.32       3779.83       183.04 o                         
   7   4   3       1323.09       1340.79        61.08 o                         
   9   4   3          5.59          6.93        10.62 o                         
  11   4   3         17.78          2.36         8.76 o                         
  13   4   3       4459.49       4703.59       178.05 o                         
  15   4   3       1651.21       1777.98        95.64 o                         
  17   4   3        207.74        197.59        20.74 o                         
  19   4   3        158.45        152.65        22.81 o                         
  21   4   3         12.64         44.15        10.77 o                         
 -20   5   3        320.17        415.65        79.55 o                         
 -18   5   3        113.00         93.63        20.56 o                         
 -16   5   3         34.64         33.89        13.70 o                         
 -14   5   3       1859.06       1622.76       102.07 o                         
 -12   5   3        579.63        562.06        92.71 o                         
 -10   5   3        221.89        172.88        20.10 o                         
  -8   5   3         53.06         40.11        13.96 o                         
  -6   5   3       2113.05       2145.97        67.78 o                         
  -4   5   3       2644.62       2786.16        73.84 o                         
  -2   5   3         36.71         33.30         7.61 o                         
   0   5   3        190.84        165.95        16.20 o                         
   2   5   3        288.88        261.26        19.66 o                         
   4   5   3       1154.30       1130.52        49.44 o                         
   6   5   3        883.58       1039.50        48.02 o                         
   8   5   3        518.96        462.63        32.49 o                         
  10   5   3        560.20        574.15        40.14 o                         
  12   5   3       2962.71       2690.40       134.43 o                         
  14   5   3       3266.54       3103.77       143.68 o                         
  16   5   3        319.87        369.09        55.64 o                         
  18   5   3        524.67        488.36        46.15 o                         
  20   5   3       1578.73       1706.90       280.13 o                         
 -17   6   3        143.62        207.25        27.84 o                         
 -15   6   3         15.13          5.44         9.09 o                         
 -13   6   3         53.19         20.40        10.41 o                         
 -11   6   3        470.70        548.69        39.04 o                         
  -9   6   3       2285.51       2193.24        97.13 o                         
  -7   6   3        198.50        182.43        23.19 o                         
  -5   6   3       1055.22       1169.20        54.19 o                         
  -3   6   3        312.62        305.23        25.09 o                         
  -1   6   3       2039.81       2073.64        68.85 o                         
   1   6   3        438.43        434.70        27.77 o                         
   3   6   3       2510.84       2736.10       110.43 o                         
   5   6   3       1321.23       1364.12        58.80 o                         
   7   6   3          9.16         19.87        11.01 o                         
   9   6   3        397.68        468.93        43.26 o                         
  11   6   3        574.59        573.22        57.08 o                         
  13   6   3         94.69         77.36        21.14 o                         
  15   6   3        136.29        145.28        21.62 o                         
  17   6   3        784.54        806.57        78.45 o                         
 -14   7   3        255.91        269.93        45.05 o                         
 -12   7   3        550.19        540.43        70.19 o                         
 -10   7   3        150.92        204.02        25.71 o                         
  -8   7   3        220.43        183.39        24.50 o                         
  -6   7   3       2929.22       3167.60       127.41 o                         
  -4   7   3        446.05        432.87        35.80 o                         
  -2   7   3        642.27        696.03        53.02 o                         
   0   7   3       1106.80       1341.63        84.28 o                         
   2   7   3       3052.13       3334.69       152.19 o                         
   4   7   3        236.47        273.13        27.98 o                         
   6   7   3        849.09        838.75        56.03 o                         
   8   7   3        122.17        105.25        25.41 o                         
  10   7   3        199.67        169.27        26.75 o                         
  12   7   3       2072.15       2527.77       413.89 o                         
  14   7   3        304.14        332.35        51.63 o                         
 -11   8   3        150.74        143.82        29.31 o                         
  -9   8   3        226.56        316.41       102.66 o                         
  -7   8   3        158.39        145.22        23.46 o                         
  -5   8   3         53.63         31.64        11.16 o                         
  -3   8   3       1158.00       1243.78        86.65 o                         
  -1   8   3         19.83         23.59        12.44 o                         
   1   8   3       1048.78       1056.85        73.84 o                         
   3   8   3        124.54         76.84        35.31 o                         
   5   8   3        434.20        387.70        39.14 o                         
   7   8   3       1595.58       1578.11        82.07 o                         
   9   8   3       1925.65       2035.66        86.96 o                         
  11   8   3         47.43         67.32        20.36 o                         
  -2   9   3        676.93        646.93        62.84 o                         
   0   9   3         97.48         47.48        30.62 o                         
   2   9   3        225.92        160.34        28.22 o                         
 -24   0   4       3485.37       3763.75       368.85 o                         
 -22   0   4       2478.30       2566.84       207.27 o                         
 -20   0   4       2973.46       2665.88       185.93 o                         
 -18   0   4        153.39        117.15        27.70 o                         
 -16   0   4        445.44        377.58        41.67 o                         
 -14   0   4         62.86         81.06        16.69 o                         
 -12   0   4       2804.67       2841.51       490.27 o                         
 -10   0   4       1589.77       1508.65        82.68 o                         
  -8   0   4        295.63        213.36        21.75 o                         
  -6   0   4      21789.76      20861.19      1094.36 o                         
  -4   0   4      13130.21      11707.43      1060.46 o                         
  -2   0   4      38799.19      33925.38      1324.62 o                         
   0   0   4      15818.05      13509.41       279.67 o                         
   2   0   4      11189.86      10852.58       388.17 o                         
   4   0   4      31111.06      29850.36      1159.19 o                         
   6   0   4         84.59         49.84        10.64 o                         
   8   0   4       8111.36       8679.17       175.84 o                         
  10   0   4       3038.44       3482.51       100.62 o                         
  12   0   4      21629.57      22460.84       417.27 o                         
  14   0   4        420.07        502.43        33.94 o                         
  16   0   4       2344.99       2626.90       133.23 o                         
  18   0   4       4719.97       5510.86       379.78 o                         
  20   0   4        767.78        789.77        68.15 o                         
  22   0   4          4.55         47.83        16.05 o                         
  24   0   4          9.06         13.65         8.02 o                         
 -23   1   4         17.11         32.33        10.38 o                         
 -21   1   4         43.54         73.28        16.12 o                         
 -19   1   4       5540.16       5506.77       155.44 o                         
 -17   1   4         47.06         38.45        10.98 o                         
 -15   1   4         12.86         27.36         9.53 o                         
 -13   1   4        287.84        452.46        27.72 o                         
 -11   1   4       1462.85       1154.43       109.40 o                         
  -9   1   4      24361.98      28737.23       477.51 o                         
  -7   1   4       2911.17       2931.84       139.42 o                         
  -5   1   4       4909.76       4974.06       118.48 o                         
  -3   1   4      16487.07      17859.31       296.05 o                         
  -1   1   4     147806.27     147172.34      1762.58 o                         
   1   1   4      16975.08      16374.90       599.79 o                         
   3   1   4      37584.87      37100.89       917.55 o                         
   5   1   4       4631.84       4363.22        88.56 o                         
   7   1   4       4952.55       4922.25       129.69 o                         
   9   1   4        612.98        735.39        37.83 o                         
  11   1   4       4167.38       4401.49       109.57 o                         
  13   1   4       7361.50       7576.87       208.11 o                         
  15   1   4        274.69        219.05        20.16 o                         
  17   1   4        232.82        180.90        17.14 o                         
  19   1   4        603.34        687.71        43.10 o                         
  21   1   4       2986.00       3232.21       163.50 o                         
  23   1   4        142.00        165.46        29.49 o                         
 -24   2   4        257.94        284.32        30.09 o                         
 -22   2   4         11.01         24.48        11.04 o                         
 -20   2   4        135.35        214.22        24.55 o                         
 -18   2   4        189.96        234.58        30.56 o                         
 -16   2   4          8.73          4.45         7.92 o                         
 -14   2   4       9926.93      10705.80       239.61 o                         
 -12   2   4       1836.94       2004.80        85.49 o                         
 -10   2   4       3821.45       3117.78       250.11 o                         
  -8   2   4         33.66         20.04         8.14 o                         
  -6   2   4       4902.84       5167.66       181.36 o                         
  -4   2   4      16143.55      15454.52      1209.34 o                         
  -2   2   4        119.28        177.41        18.03 o                         
   0   2   4       2828.18       2982.96       213.32 o                         
   2   2   4       2965.07       2893.29       104.25 o                         
   4   2   4      11692.02      12231.25       437.93 o                         
   6   2   4       5802.47       5877.94       153.75 o                         
   8   2   4       5264.29       5309.03       161.47 o                         
  10   2   4        100.05        110.27        19.43 o                         
  12   2   4        662.78        681.50        40.01 o                         
  14   2   4         22.76         28.24        10.81 o                         
  16   2   4       1303.36       1349.68        50.99 o                         
  18   2   4        252.21        265.18        24.55 o                         
  20   2   4        181.22        137.98        19.11 o                         
  22   2   4        118.48        189.83        19.85 o                         
  24   2   4         65.47        118.96        26.05 o                         
 -23   3   4          6.88          7.58         9.43 o                         
 -21   3   4        833.87        756.58        48.04 o                         
 -19   3   4       1505.66       1797.17        93.98 o                         
 -17   3   4       1169.98       1330.56        91.14 o                         
 -15   3   4       5150.15       5489.64       212.83 o                         
 -13   3   4       5150.20       5265.53       231.90 o                         
 -11   3   4        872.26        878.00        46.92 o                         
  -9   3   4       5119.52       5328.58       219.11 o                         
  -7   3   4       4180.44       5056.57       251.81 o                         
  -5   3   4       2642.95       2303.28       132.15 o                         
  -3   3   4       6566.54       7978.78       612.14 o                         
  -1   3   4         10.69          6.97         6.05 o                         
   1   3   4         77.25         86.20        14.04 o                         
   3   3   4       8698.71       8505.79       393.53 o                         
   5   3   4        315.79        311.87        26.51 o                         
   7   3   4       1253.09       1209.80        82.65 o                         
   9   3   4       1269.72       1297.58        92.38 o                         
  11   3   4       4450.80       4394.49       118.03 o                         
  13   3   4       1131.74       1153.53        47.32 o                         
  15   3   4       6596.44       6771.96       138.47 o                         
  17   3   4        292.11        301.62        30.15 o                         
  19   3   4        152.40        248.12        26.46 o                         
  21   3   4         90.57         91.14        17.91 o                         
  23   3   4        109.53         66.12        19.96 o                         
 -22   4   4         28.96         12.66        12.53 o                         
 -20   4   4         71.22         55.64        11.28 o                         
 -18   4   4        480.82        531.60        91.44 o                         
 -16   4   4        834.11        935.05        59.67 o                         
 -14   4   4        121.38        162.30        31.30 o                         
 -12   4   4          0.12         -3.60         6.88 o                         
 -10   4   4          4.70         17.50        10.70 o                         
  -8   4   4        194.67        207.11        24.74 o                         
  -6   4   4       1395.22       1334.23        96.57 o                         
  -4   4   4       7320.83       8046.64       560.91 o                         
  -2   4   4         42.20          8.01         8.01 o                         
   0   4   4       1019.47       1251.38        68.12 o                         
   2   4   4         11.33         28.87        13.88 o                         
   4   4   4         73.93         79.21        18.24 o                         
   6   4   4        105.86         88.24        14.84 o                         
   8   4   4         15.81         17.23         7.51 o                         
  10   4   4          4.55        -16.40        16.40 o                         
  12   4   4        712.28        831.64        42.94 o                         
  14   4   4        168.92        171.96        22.32 o                         
  16   4   4       1008.75       1099.31        54.92 o                         
  18   4   4         11.66          6.39        10.88 o                         
  20   4   4        132.62        141.02        19.64 o                         
  22   4   4         22.68         50.48        17.56 o                         
 -19   5   4          1.12         -9.50         9.50 o                         
 -17   5   4       1686.08       1601.34        97.54 o                         
 -15   5   4        143.15        126.97        28.16 o                         
 -13   5   4          2.48         31.64        15.69 o                         
 -11   5   4       1208.92       1118.75        83.32 o                         
  -9   5   4       1818.89       1887.37        78.38 o                         
  -7   5   4        488.74        552.44        33.65 o                         
  -5   5   4       2056.87       2189.85        80.61 o                         
  -3   5   4        745.63        781.51        38.73 o                         
  -1   5   4       1024.82       1083.04        51.66 o                         
   1   5   4        762.49        841.44        35.87 o                         
   3   5   4       1688.75       1794.76        75.04 o                         
   5   5   4        592.69        717.91        43.39 o                         
   7   5   4        957.56       1034.45        48.62 o                         
   9   5   4         53.14         55.97        16.30 o                         
  11   5   4         39.90         26.81        13.82 o                         
  13   5   4        328.63        291.30        42.49 o                         
  15   5   4          3.32         -4.39         8.26 o                         
  17   5   4        134.70         80.43        19.53 o                         
  19   5   4        200.27        200.58        27.60 o                         
 -18   6   4        475.84        466.66        76.36 o                         
 -16   6   4          1.62          1.71         8.76 o                         
 -14   6   4        404.70        444.97        47.65 o                         
 -12   6   4        993.74       1039.13        63.16 o                         
 -10   6   4         53.87         79.86        20.12 o                         
  -8   6   4          4.66          0.07         8.40 o                         
  -6   6   4        411.08        348.67        32.86 o                         
  -4   6   4        312.82        397.71        29.76 o                         
  -2   6   4       1052.20       1103.83        46.05 o                         
   0   6   4         10.71         35.73        10.86 o                         
   2   6   4        717.16        795.12        39.70 o                         
   4   6   4        347.89        348.59        26.18 o                         
   6   6   4        868.28        962.82        53.41 o                         
   8   6   4       1482.21       1495.73        96.61 o                         
  10   6   4       1736.90       1607.64        98.40 o                         
  12   6   4        127.74        117.05        26.51 o                         
  14   6   4        701.38        720.92        51.27 o                         
  16   6   4        324.29        306.16        42.84 o                         
  18   6   4        113.19        120.34        23.20 o                         
 -15   7   4        115.54        134.25        29.73 o                         
 -13   7   4        324.56        328.42        54.10 o                         
 -11   7   4       1398.73       1462.11        74.45 o                         
  -9   7   4        372.72        322.81        34.02 o                         
  -7   7   4        233.75        239.85        25.64 o                         
  -5   7   4       2413.67       2508.48       102.96 o                         
  -3   7   4       1203.77       1138.08        58.58 o                         
  -1   7   4         71.64         76.37        18.53 o                         
   1   7   4        325.14        318.57        35.39 o                         
   3   7   4       2994.43       3032.49       115.37 o                         
   5   7   4        470.75        497.10        42.84 o                         
   7   7   4         10.21         20.21        11.07 o                         
   9   7   4        289.38        253.36        36.44 o                         
  11   7   4        710.87        877.76       175.63 o                         
  13   7   4          5.32         -8.63         8.63 o                         
  15   7   4        134.66         94.86        25.52 o                         
 -10   8   4        517.19        533.40        59.24 o                         
  -8   8   4        715.44        787.18        66.97 o                         
  -6   8   4        416.65        437.47        33.02 o                         
  -4   8   4        573.39        526.96        40.66 o                         
  -2   8   4       1317.59       1485.96       112.33 o                         
   0   8   4       1532.76       1499.35        89.45 o                         
   2   8   4        433.40        465.21        55.69 o                         
   4   8   4          8.80         -1.94        31.96 o                         
   6   8   4       1059.01       1049.67        66.76 o                         
   8   8   4        630.81        577.15        53.24 o                         
  10   8   4         29.53         14.11        10.43 o                         
   1   9   4         62.87         17.21        12.38 o                         
 -24   1   5         54.72         29.87        11.68 o                         
 -22   1   5         69.16         62.43        14.53 o                         
 -20   1   5        231.59        197.52        21.14 o                         
 -18   1   5        106.62        123.89        19.21 o                         
 -16   1   5          3.23         24.33         9.05 o                         
 -14   1   5        466.75        468.87        31.18 o                         
 -12   1   5        309.78        435.78        33.87 o                         
 -10   1   5       1331.14       1480.83       118.26 o                         
  -8   1   5       5233.96       5058.93       278.37 o                         
  -6   1   5         90.51         78.06        10.42 o                         
  -4   1   5       2720.13       2835.95       119.63 o                         
  -2   1   5      22616.50      24728.96       408.16 o                         
   0   1   5       4960.48       4862.02       198.64 o                         
   2   1   5       2986.17       2786.02        72.29 o                         
   4   1   5      10814.35      10249.50       206.53 o                         
   6   1   5       5124.60       5585.31       112.64 o                         
   8   1   5        345.93        295.62        24.36 o                         
  10   1   5       5166.24       5330.95       117.82 o                         
  12   1   5        825.09        794.63        34.24 o                         
  14   1   5         98.54        111.12        11.24 o                         
  16   1   5         66.44         66.17        10.25 o                         
  18   1   5       3346.57       3538.15       150.31 o                         
  20   1   5          3.24          4.33         4.92 o                         
  22   1   5        996.87        953.12        54.56 o                         
  24   1   5        165.60        132.81        28.43 o                         
 -23   2   5         25.96         18.86         8.60 o                         
 -21   2   5         13.68          0.29         5.99 o                         
 -19   2   5          7.48          2.37        10.08 o                         
 -17   2   5        385.51        395.38        39.24 o                         
 -15   2   5       3332.95       3690.32       128.03 o                         
 -13   2   5        306.15        264.03        22.86 o                         
 -11   2   5       1782.20       1896.40       109.42 o                         
  -9   2   5         54.43          6.12         8.79 o                         
  -7   2   5       1831.39       2107.10       165.27 o                         
  -5   2   5       2102.77       2463.88       150.48 o                         
  -3   2   5        220.46        190.04        22.75 o                         
  -1   2   5      23754.27      24072.14      1004.39 o                         
   1   2   5      14634.08      14921.37       486.61 o                         
   3   2   5       1155.52       1559.04        55.59 o                         
   5   2   5       4402.40       5476.62       144.57 o                         
   7   2   5      11148.50      12681.91       329.22 o                         
   9   2   5       2573.54       2583.06        94.80 o                         
  11   2   5       4536.50       4437.32       137.14 o                         
  13   2   5       1124.10       1096.70        41.41 o                         
  15   2   5        130.46        150.43        15.47 o                         
  17   2   5        272.22        302.83        26.68 o                         
  19   2   5        312.86        340.41        27.78 o                         
  21   2   5         76.43        112.01        16.32 o                         
  23   2   5          5.91        -10.76        10.76 o                         
 -22   3   5        104.85        185.01        20.90 o                         
 -20   3   5         31.36         45.72        19.64 o                         
 -18   3   5        463.64        494.50        54.04 o                         
 -16   3   5       3074.05       3354.00       121.22 o                         
 -14   3   5       1802.26       1846.96        85.34 o                         
 -12   3   5       1483.32       1648.60        73.55 o                         
 -10   3   5       3032.17       3085.83       120.17 o                         
  -8   3   5      11885.90      11707.38       564.56 o                         
  -6   3   5       4125.52       4267.94       239.39 o                         
  -4   3   5      24084.93      26422.48      1579.56 o                         
  -2   3   5       8398.72       8786.10       559.64 o                         
   0   3   5       1152.80       1181.29        67.16 o                         
   2   3   5         88.97        122.00        16.87 o                         
   4   3   5        917.50        793.13        51.77 o                         
   6   3   5       7970.48       7834.47       272.60 o                         
   8   3   5        290.34        226.39        36.61 o                         
  10   3   5          2.61          3.72         7.85 o                         
  12   3   5         90.02        110.07        13.27 o                         
  14   3   5       4011.73       4104.09       101.68 o                         
  16   3   5        997.94        876.30        51.91 o                         
  18   3   5        213.97        202.95        24.15 o                         
  20   3   5        346.80        476.93        44.28 o                         
  22   3   5         25.36         52.20        11.45 o                         
 -21   4   5         27.42         34.74        12.46 o                         
 -19   4   5         68.36        111.71        28.28 o                         
 -17   4   5         15.80         13.78         7.57 o                         
 -15   4   5        598.33        685.95        51.04 o                         
 -13   4   5        185.67        160.45        26.19 o                         
 -11   4   5       1989.07       2076.99        94.60 o                         
  -9   4   5        285.22        231.40        21.32 o                         
  -7   4   5       4297.59       4365.69       142.29 o                         
  -5   4   5         28.49         40.66        11.01 o                         
  -3   4   5       9955.95       9383.28       617.70 o                         
  -1   4   5         47.62         68.29        13.96 o                         
   1   4   5       2414.33       2626.35       141.73 o                         
   3   4   5       8331.45       8831.59       425.63 o                         
   5   4   5          8.55          7.23         9.28 o                         
   7   4   5        774.86        846.77        42.97 o                         
   9   4   5        317.47        258.44        27.95 o                         
  11   4   5       4155.60       4231.99       127.11 o                         
  13   4   5         34.82         25.11         9.97 o                         
  15   4   5         54.41         43.16         9.98 o                         
  17   4   5        357.10        337.96        30.30 o                         
  19   4   5       1769.81       1738.26       150.57 o                         
  21   4   5       1001.35        799.72        51.93 o                         
 -20   5   5         16.65         14.37        15.46 o                         
 -18   5   5         26.64         46.52        14.55 o                         
 -16   5   5       1390.31       1304.24       142.18 o                         
 -14   5   5       1679.64       1457.10       134.78 o                         
 -12   5   5        327.59        357.59        57.47 o                         
 -10   5   5       1166.11       1151.11        57.18 o                         
  -8   5   5       3141.10       2898.87       120.33 o                         
  -6   5   5       3245.90       3388.63       106.62 o                         
  -4   5   5        734.39        825.22        42.93 o                         
  -2   5   5       1482.64       1419.94        59.54 o                         
   0   5   5      10168.19      11123.22       413.61 o                         
   2   5   5       4315.41       5015.81       146.29 o                         
   4   5   5        438.70        498.64        30.51 o                         
   6   5   5      19983.34      21840.06       729.37 o                         
   8   5   5       6406.68       6553.09       211.17 o                         
  10   5   5        314.41        338.20        35.31 o                         
  12   5   5       1401.97       1202.05        87.20 o                         
  14   5   5       7555.69       7024.69       238.84 o                         
  16   5   5        233.86        270.88        31.26 o                         
  18   5   5         13.14          8.54        16.82 o                         
  20   5   5        828.23       1125.35       215.34 o                         
 -17   6   5        732.70        725.87        50.55 o                         
 -15   6   5         39.11         25.47        18.07 o                         
 -13   6   5        108.31         69.14        16.56 o                         
 -11   6   5        419.84        352.88        30.98 o                         
  -9   6   5       1372.02       1143.69        68.53 o                         
  -7   6   5         11.02         14.26         8.84 o                         
  -5   6   5       2563.47       2507.65        90.32 o                         
  -3   6   5       5422.39       5084.92       141.68 o                         
  -1   6   5       1804.87       1936.97        67.66 o                         
   1   6   5      10388.75      11016.76       344.00 o                         
   3   6   5       5080.78       5398.58       188.94 o                         
   5   6   5       1151.39       1224.12        60.98 o                         
   7   6   5       2143.21       2039.69       119.34 o                         
   9   6   5       1926.50       1812.64       114.70 o                         
  11   6   5        253.50        296.76        41.19 o                         
  13   6   5        117.89        120.60        20.73 o                         
  15   6   5        342.69        318.45        46.43 o                         
  17   6   5         33.47         49.60        10.91 o                         
 -14   7   5         20.56         12.72        13.78 o                         
 -12   7   5        548.31        591.82        50.53 o                         
 -10   7   5        305.85        311.62        34.65 o                         
  -8   7   5         16.47          7.10         7.15 o                         
  -6   7   5         17.06         -1.42         9.53 o                         
  -4   7   5        112.65         82.79        13.76 o                         
  -2   7   5       3178.25       3083.32       176.17 o                         
   0   7   5          7.98         17.09         9.28 o                         
   2   7   5         16.18         15.35         9.30 o                         
   4   7   5        168.63        152.35        22.52 o                         
   6   7   5        648.06        644.79        47.80 o                         
   8   7   5        157.52        186.66        31.63 o                         
  10   7   5        225.28        230.74        48.66 o                         
  12   7   5         66.27        105.75        28.37 o                         
  14   7   5         51.86          5.77        26.43 o                         
  -9   8   5        143.11        143.73        22.40 o                         
  -7   8   5          6.98          9.67         8.98 o                         
  -5   8   5        318.13        291.64        26.03 o                         
  -3   8   5          1.06          1.26        11.40 o                         
  -1   8   5        797.55        719.65        59.99 o                         
   1   8   5       1048.94       1010.17        76.44 o                         
   3   8   5        580.90        588.69        51.91 o                         
   5   8   5          0.78          2.02        10.53 o                         
   7   8   5        586.41        510.26        43.66 o                         
   9   8   5        226.56        169.93        33.42 o                         
 -24   0   6        538.34        660.70        64.52 o                         
 -22   0   6          3.17          8.03         8.88 o                         
 -20   0   6        936.68       1026.13        77.64 o                         
 -18   0   6       7042.32       7632.31       248.71 o                         
 -16   0   6        265.78        237.96        33.85 o                         
 -14   0   6        736.23        851.91        54.99 o                         
 -12   0   6      12076.38      13227.80       276.09 o                         
 -10   0   6       3235.59       2639.40       290.95 o                         
  -8   0   6       2294.52       2529.90       102.36 o                         
  -6   0   6      13725.91      13083.59       324.02 o                         
  -4   0   6       1272.06        936.05        53.54 o                         
  -2   0   6       1010.79        906.86        49.16 o                         
   0   0   6       5575.64       5435.72       131.87 o                         
   2   0   6       2289.29       2339.74        66.88 o                         
   4   0   6       3060.31       2536.33        88.50 o                         
   6   0   6      10971.44      10897.14       317.24 o                         
   8   0   6        163.38        135.37        23.77 o                         
  10   0   6       1278.35       1462.82        74.73 o                         
  12   0   6       8655.94       8417.28       284.80 o                         
  14   0   6        830.11        840.28        40.56 o                         
  16   0   6       1093.55       1022.34        56.50 o                         
  18   0   6        183.50        213.71        29.30 o                         
  20   0   6        696.15        925.38        79.64 o                         
  22   0   6       1360.50       1369.79       114.36 o                         
  24   0   6          2.42         15.93        11.39 o                         
 -23   1   6        422.79        448.34        33.53 o                         
 -21   1   6         86.60        151.91        22.74 o                         
 -19   1   6        111.49         67.18        12.35 o                         
 -17   1   6        434.10        394.44        34.20 o                         
 -15   1   6       3089.60       3233.95       150.08 o                         
 -13   1   6       2070.48       1785.46        59.17 o                         
 -11   1   6         32.72         35.09        15.56 o                         
  -9   1   6       6042.77       6329.86       409.98 o                         
  -7   1   6       3515.98       3292.49       139.38 o                         
  -5   1   6      18764.36      17593.86       386.77 o                         
  -3   1   6        657.03        566.36        32.09 o                         
  -1   1   6      38373.99      36635.07      1473.70 o                         
   1   1   6      42418.93      39585.75      1154.71 o                         
   3   1   6       1283.56       1232.73        41.44 o                         
   5   1   6       2735.18       2523.25        53.71 o                         
   7   1   6      25038.25      24538.86       393.13 o                         
   9   1   6       2588.52       2648.37        82.65 o                         
  11   1   6        405.59        567.79        42.18 o                         
  13   1   6         12.13         24.65         5.16 o                         
  15   1   6       2878.45       3149.33        86.87 o                         
  17   1   6        242.46        250.27        22.16 o                         
  19   1   6        342.80        313.87        24.14 o                         
  21   1   6        191.85        216.61        23.19 o                         
  23   1   6         10.13         14.32        11.94 o                         
 -22   2   6         34.49         70.17        14.24 o                         
 -20   2   6          3.34         12.79         8.00 o                         
 -18   2   6        194.93        190.47        27.38 o                         
 -16   2   6       1308.27       1343.12        71.14 o                         
 -14   2   6        195.64        171.96        18.79 o                         
 -12   2   6        185.77        228.15        20.91 o                         
 -10   2   6       1434.05       1315.70       143.33 o                         
  -8   2   6      10855.13       9536.16       406.61 o                         
  -6   2   6        557.14        463.14        46.04 o                         
  -4   2   6       2248.07       2179.84       116.89 o                         
  -2   2   6       1532.27       1588.61        83.38 o                         
   0   2   6      47846.16      46759.27      2452.70 o                         
   2   2   6       1398.30       1455.18        53.64 o                         
   4   2   6       5997.75       6266.12       171.63 o                         
   6   2   6      27248.84      30014.26       684.54 o                         
   8   2   6       9240.50       9639.64       250.23 o                         
  10   2   6       5066.21       5429.31       151.72 o                         
  12   2   6       7220.13       7489.91       226.71 o                         
  14   2   6       1665.37       1739.78        56.20 o                         
  16   2   6       1203.47       1200.94        67.26 o                         
  18   2   6        264.67        157.59        19.18 o                         
  20   2   6        951.09        949.46        50.05 o                         
  22   2   6         91.16        108.34        19.51 o                         
 -23   3   6         15.77         33.07        18.24 o                         
 -21   3   6        603.23        461.24        82.64 o                         
 -19   3   6        156.11        176.96        25.19 o                         
 -17   3   6         20.12         40.10        18.81 o                         
 -15   3   6        398.09        477.31        43.27 o                         
 -13   3   6        571.23        601.52        49.20 o                         
 -11   3   6         11.75         15.20         9.96 o                         
  -9   3   6       2057.62       1893.41       100.87 o                         
  -7   3   6       2565.81       2428.76       107.98 o                         
  -5   3   6        556.23        335.44        36.41 o                         
  -3   3   6       3377.48       3838.10       294.19 o                         
  -1   3   6        647.82        778.74        40.25 o                         
   1   3   6      11245.75      11853.23       553.18 o                         
   3   3   6       1122.06       1010.35        49.56 o                         
   5   3   6       1775.63       2015.55        93.97 o                         
   7   3   6        151.97        115.66        25.94 o                         
   9   3   6        344.16        404.39        33.00 o                         
  11   3   6       1908.58       2009.49        63.75 o                         
  13   3   6        151.00        147.73        16.35 o                         
  15   3   6        131.38        136.74        18.43 o                         
  17   3   6        391.88        423.67        35.98 o                         
  19   3   6         14.64         41.57        13.29 o                         
  21   3   6        264.02        255.85        27.88 o                         
 -20   4   6          0.20          3.36         5.84 o                         
 -18   4   6          1.04          3.81         9.24 o                         
 -16   4   6        155.21        147.21        23.00 o                         
 -14   4   6        361.44        428.01        50.12 o                         
 -12   4   6         13.45         71.08        20.63 o                         
 -10   4   6          3.59          0.84         7.87 o                         
  -8   4   6       4600.66       5043.39       217.00 o                         
  -6   4   6        783.27        996.35        53.71 o                         
  -4   4   6       5346.73       5363.14       394.34 o                         
  -2   4   6       1701.31       2222.32       186.06 o                         
   0   4   6          2.25         -4.77        11.07 o                         
   2   4   6       2378.70       2750.08       190.05 o                         
   4   4   6         96.15        139.79        26.03 o                         
   6   4   6          0.11         -0.64         8.20 o                         
   8   4   6         53.66         47.95        12.34 o                         
  10   4   6        422.73        343.36        33.97 o                         
  12   4   6       1278.69       1178.88        58.80 o                         
  14   4   6          0.41          8.06         8.45 o                         
  16   4   6        628.82        673.54        43.73 o                         
  18   4   6         74.98         53.46        17.53 o                         
  20   4   6        661.47        637.47        47.12 o                         
 -19   5   6        168.22        180.21        39.18 o                         
 -17   5   6        352.33        270.19        34.83 o                         
 -15   5   6        266.74        343.37        76.48 o                         
 -13   5   6          0.58         12.56        13.88 o                         
 -11   5   6        361.31        314.68        35.76 o                         
  -9   5   6         12.96         21.48        14.57 o                         
  -7   5   6          2.45         -6.24        14.87 o                         
  -5   5   6         10.84          9.08         8.25 o                         
  -3   5   6        198.73        222.90        23.32 o                         
  -1   5   6         57.74         99.05        14.24 o                         
   1   5   6          2.33          3.24         6.68 o                         
   3   5   6       2926.17       3349.98       114.80 o                         
   5   5   6         56.82         51.13         9.46 o                         
   7   5   6       1587.52       1508.81        71.15 o                         
   9   5   6       2168.71       2031.16        95.06 o                         
  11   5   6        306.13        314.10        43.22 o                         
  13   5   6       3051.96       2747.51       136.45 o                         
  15   5   6       1440.33       1264.47        85.77 o                         
  17   5   6         88.78         86.05        17.33 o                         
  19   5   6         65.72         96.16        29.15 o                         
 -18   6   6          1.41         27.43        13.88 o                         
 -16   6   6       1751.43       1662.32        83.85 o                         
 -14   6   6          0.39         -0.95         9.09 o                         
 -12   6   6        151.60        162.56        24.27 o                         
 -10   6   6        153.60        194.95        28.53 o                         
  -8   6   6       2762.34       2914.02       181.02 o                         
  -6   6   6        852.32        703.54        49.73 o                         
  -4   6   6          3.93          8.75         9.09 o                         
  -2   6   6       1072.97       1254.19        56.15 o                         
   0   6   6      11725.34      12054.37       491.41 o                         
   2   6   6         29.55         22.21         7.48 o                         
   4   6   6       3504.49       3671.78       129.81 o                         
   6   6   6        445.59        384.26        37.87 o                         
   8   6   6       1530.36       1520.25       111.95 o                         
  10   6   6        259.38        324.73        41.35 o                         
  12   6   6        450.07        477.46        60.06 o                         
  14   6   6       2343.15       2181.28       108.12 o                         
  16   6   6         67.55         55.81        12.79 o                         
 -15   7   6         64.56         94.55        25.25 o                         
 -13   7   6        434.89        395.62        55.96 o                         
 -11   7   6          0.02          1.05         8.72 o                         
  -9   7   6        277.66        348.87        37.88 o                         
  -7   7   6        972.60       1107.99        55.55 o                         
  -5   7   6        272.18        294.72        28.77 o                         
  -3   7   6         13.72          9.58        12.92 o                         
  -1   7   6        637.42        696.95        52.42 o                         
   1   7   6         76.07         65.47        16.81 o                         
   3   7   6         18.70         27.83        11.52 o                         
   5   7   6        820.82        776.59        58.59 o                         
   7   7   6         26.03         25.03        14.68 o                         
   9   7   6       1063.21       1081.17        73.16 o                         
  11   7   6        141.99        182.74        41.73 o                         
  13   7   6        272.24        302.00        36.26 o                         
 -10   8   6        111.11        122.12        27.29 o                         
  -8   8   6        497.40        518.01        60.15 o                         
  -6   8   6         75.81         60.47        12.65 o                         
  -4   8   6        573.54        675.81        45.39 o                         
  -2   8   6        624.91        684.63        46.29 o                         
   0   8   6         31.18         26.20        10.48 o                         
   2   8   6        435.68        437.35        44.49 o                         
   4   8   6        254.68        273.38        34.73 o                         
   6   8   6        751.07        780.81        54.90 o                         
   8   8   6        597.69        563.28        42.29 o                         
  10   8   6        439.25        448.67        51.24 o                         
 -24   1   7        167.84        177.50        32.90 o                         
 -22   1   7       2185.93       2278.96       105.24 o                         
 -20   1   7         11.14         39.25        13.76 o                         
 -18   1   7        437.07        479.46        37.48 o                         
 -16   1   7       1981.29       2003.94       115.87 o                         
 -14   1   7        195.54        195.99        17.76 o                         
 -12   1   7         55.80         98.22        14.03 o                         
 -10   1   7        637.72        766.38        55.70 o                         
  -8   1   7        156.43        103.17        16.16 o                         
  -6   1   7        197.69        257.11        24.18 o                         
  -4   1   7       6606.47       6178.28       159.01 o                         
  -2   1   7       3962.60       4080.26       130.21 o                         
   0   1   7        377.88        252.19        15.83 o                         
   2   1   7        135.60         86.72         8.91 o                         
   4   1   7      13844.57      14772.83       265.47 o                         
   6   1   7       3528.72       3432.70        77.68 o                         
   8   1   7       3255.11       3331.08        91.42 o                         
  10   1   7       1399.63       1635.96        70.16 o                         
  12   1   7        750.06        850.76        29.06 o                         
  14   1   7       2533.45       2620.11        83.77 o                         
  16   1   7        622.02        689.68        30.37 o                         
  18   1   7        461.40        502.25        40.38 o                         
  20   1   7        507.53        485.58        31.88 o                         
  22   1   7        445.79        502.14        36.71 o                         
  24   1   7          1.32         12.08        10.91 o                         
 -23   2   7        425.77        460.20        39.54 o                         
 -21   2   7       1134.39       1304.09        57.20 o                         
 -19   2   7        986.71       1058.14        63.73 o                         
 -17   2   7         39.06         48.04        14.50 o                         
 -15   2   7       3453.38       3378.43       143.67 o                         
 -13   2   7       1264.42       1314.83        54.23 o                         
 -11   2   7          4.34          0.84         4.58 o                         
  -9   2   7       1518.30       1535.19        97.48 o                         
  -7   2   7      16324.70      17268.89       862.59 o                         
  -5   2   7       3458.89       3491.12       179.50 o                         
  -3   2   7        131.59        150.66        24.56 o                         
  -1   2   7      20780.12      20698.09       988.81 o                         
   1   2   7       4674.29       4484.09       170.06 o                         
   3   2   7       9833.39      11552.85       311.51 o                         
   5   2   7        318.60        283.85        20.09 o                         
   7   2   7       3734.69       4031.30       107.77 o                         
   9   2   7       3638.81       3400.41       113.15 o                         
  11   2   7       5262.95       5687.45       132.51 o                         
  13   2   7       1057.25       1120.64        49.07 o                         
  15   2   7      12217.44      11860.93       274.39 o                         
  17   2   7       4450.37       4507.55       225.48 o                         
  19   2   7        209.52        158.61        18.70 o                         
  21   2   7        597.62        615.02        66.90 o                         
  23   2   7       3279.03       3566.34       172.25 o                         
 -22   3   7        589.45        532.34        35.55 o                         
 -20   3   7       1707.47       1712.05        81.87 o                         
 -18   3   7        482.66        558.29        56.30 o                         
 -16   3   7       1269.05       1248.57        70.29 o                         
 -14   3   7       6522.62       6517.15       372.54 o                         
 -12   3   7        220.68        202.96        23.45 o                         
 -10   3   7        754.09       1003.62        60.40 o                         
  -8   3   7        261.59        295.80        39.09 o                         
  -6   3   7       1377.79       1362.93        79.28 o                         
  -4   3   7         21.90         76.28        16.25 o                         
  -2   3   7       9422.21       9813.36       634.36 o                         
   0   3   7         18.09         48.17         9.13 o                         
   2   3   7      11413.54      12027.01       506.41 o                         
   4   3   7       6001.56       6536.55       356.16 o                         
   6   3   7         11.04          7.06         8.91 o                         
   8   3   7       1792.29       1881.42        73.56 o                         
  10   3   7       3086.24       2821.19        72.79 o                         
  12   3   7        176.19        171.85        17.06 o                         
  14   3   7        578.39        690.66        35.86 o                         
  16   3   7       1016.58       1112.12        66.56 o                         
  18   3   7        551.56        422.56        47.42 o                         
  20   3   7       1892.83       1684.21       115.91 o                         
  22   3   7        548.35        421.40        36.52 o                         
 -21   4   7        128.88         72.47        15.93 o                         
 -19   4   7         35.53         32.78        10.77 o                         
 -17   4   7       2413.17       2661.34       100.30 o                         
 -15   4   7          7.99          4.32        20.23 o                         
 -13   4   7        127.02        110.23        34.89 o                         
 -11   4   7       1088.20       1288.11        75.27 o                         
  -9   4   7       1245.46       1077.46        63.48 o                         
  -7   4   7        393.10        344.71        27.68 o                         
  -5   4   7       1936.62       1954.86        70.43 o                         
  -3   4   7       2221.64       2277.31       132.25 o                         
  -1   4   7       2126.42       1862.32        91.95 o                         
   1   4   7       6717.70       6843.17       483.94 o                         
   3   4   7         19.05         14.50        10.19 o                         
   5   4   7       2448.29       2316.01        87.38 o                         
   7   4   7       4477.60       4259.75       106.75 o                         
   9   4   7         45.87         33.08        13.52 o                         
  11   4   7         52.41         40.56        24.47 o                         
  13   4   7        185.37        128.81        24.10 o                         
  15   4   7        395.30        368.30        32.81 o                         
  17   4   7       1338.20       1453.90        72.95 o                         
  19   4   7          0.99         14.80        11.92 o                         
  21   4   7          7.21         27.09        28.96 o                         
 -20   5   7        700.02        718.83        65.14 o                         
 -18   5   7        224.68        211.79        22.89 o                         
 -16   5   7        718.54        716.60        58.31 o                         
 -14   5   7       1885.22       1967.83       280.20 o                         
 -12   5   7         97.15        160.01        31.17 o                         
 -10   5   7        790.49        669.45        63.12 o                         
  -8   5   7       1235.76       1292.77        67.06 o                         
  -6   5   7       5027.00       5360.95       233.31 o                         
  -4   5   7         39.69         17.97        13.63 o                         
  -2   5   7          3.78         15.32         7.69 o                         
   0   5   7       1044.09        941.36        45.28 o                         
   2   5   7         24.63         18.48         7.98 o                         
   4   5   7        777.46        792.66        43.70 o                         
   6   5   7         63.11         70.06        17.26 o                         
   8   5   7       1162.19       1203.76        63.67 o                         
  10   5   7       1769.89       1396.85        94.19 o                         
  12   5   7       5446.89       5094.20       198.30 o                         
  14   5   7         50.60         46.28        13.97 o                         
  16   5   7        422.99        423.56        39.95 o                         
  18   5   7        447.70        439.71        39.64 o                         
 -17   6   7        332.06        378.28        34.43 o                         
 -15   6   7        497.33        492.05        46.30 o                         
 -13   6   7        386.72        486.14        42.65 o                         
 -11   6   7        744.45        740.64        64.89 o                         
  -9   6   7       1401.51       1292.60        73.11 o                         
  -7   6   7        633.70        701.26        45.79 o                         
  -5   6   7         25.89         13.88        10.49 o                         
  -3   6   7       2409.28       2456.24        89.40 o                         
  -1   6   7       2705.56       2812.29        87.04 o                         
   1   6   7       2660.71       2578.45        86.56 o                         
   3   6   7          4.21         -0.21         8.84 o                         
   5   6   7         26.31         60.59        13.88 o                         
   7   6   7        215.07        212.78        36.32 o                         
   9   6   7          3.64          8.51        14.37 o                         
  11   6   7        635.38        684.36        61.34 o                         
  13   6   7         95.44         84.46        17.54 o                         
  15   6   7       1375.46       1326.67        77.04 o                         
  17   6   7        719.21        671.91        45.50 o                         
 -14   7   7         89.24         60.96        20.32 o                         
 -12   7   7        892.67        926.60        99.95 o                         
 -10   7   7          3.74         -0.27         8.51 o                         
  -8   7   7       1190.44       1129.53        54.54 o                         
  -6   7   7        451.44        519.06        38.12 o                         
  -4   7   7          3.35         -8.07         8.68 o                         
  -2   7   7       1060.04        969.47        62.11 o                         
   0   7   7        284.30        284.73        32.49 o                         
   2   7   7         16.92         18.14        11.93 o                         
   4   7   7          5.22         14.23        10.63 o                         
   6   7   7        198.77        234.43        35.78 o                         
   8   7   7         25.71         37.10        27.28 o                         
  10   7   7         13.90          6.30        12.62 o                         
  12   7   7        405.56        356.21        54.74 o                         
  14   7   7          6.26         16.39        12.51 o                         
  -9   8   7         46.01         29.62        11.76 o                         
  -7   8   7        101.10        129.06        21.87 o                         
  -5   8   7          9.57         19.28        11.09 o                         
  -3   8   7        101.65        110.87        19.06 o                         
  -1   8   7        309.65        334.98        32.37 o                         
   1   8   7          3.42         -0.29         8.88 o                         
   3   8   7          0.11         50.35        64.62 o                         
   5   8   7         21.53         29.03        11.67 o                         
   7   8   7        285.12        264.59        29.85 o                         
   9   8   7          3.63          2.48        10.75 o                         
 -22   0   8        201.95        183.47        28.53 o                         
 -20   0   8        678.47        830.02        71.97 o                         
 -18   0   8        171.54        232.16        36.87 o                         
 -16   0   8        873.93        794.25        63.03 o                         
 -14   0   8        332.02        306.44        31.16 o                         
 -12   0   8       2351.41       2375.67        99.14 o                         
 -10   0   8       3388.36       3343.70       290.30 o                         
  -8   0   8      10945.01      11399.83       326.51 o                         
  -6   0   8       8464.11       7765.77       245.43 o                         
  -4   0   8       9713.09       9165.06       222.95 o                         
  -2   0   8      27423.18      27230.11       553.96 o                         
   0   0   8       3058.88       3015.04        88.92 o                         
   2   0   8       4123.90       4128.72       161.76 o                         
   4   0   8         96.22         78.47        13.85 o                         
   6   0   8       1607.43       1867.65       122.65 o                         
   8   0   8        167.17        176.25        37.81 o                         
  10   0   8      10406.32       9404.62       275.87 o                         
  12   0   8       1072.94       1238.74        48.14 o                         
  14   0   8         19.16         13.75         6.68 o                         
  16   0   8        918.31        927.29        51.56 o                         
  18   0   8        218.05        275.12        32.86 o                         
  20   0   8       2258.47       2308.02       328.59 o                         
  22   0   8          3.43          2.85         8.63 o                         
 -23   1   8         49.43         80.68        13.12 o                         
 -21   1   8       2819.43       2613.36        97.53 o                         
 -19   1   8         54.78         76.25        15.11 o                         
 -17   1   8        136.39        153.76        20.61 o                         
 -15   1   8        999.85       1037.58        45.66 o                         
 -13   1   8         24.03         19.33        11.02 o                         
 -11   1   8       9057.29       9149.75       371.81 o                         
  -9   1   8         63.30         53.27        16.16 o                         
  -7   1   8          2.66         42.33         9.51 o                         
  -5   1   8        309.29        205.65        23.03 o                         
  -3   1   8      13510.50      13470.91       264.36 o                         
  -1   1   8        130.34        163.14        12.37 o                         
   1   1   8       6241.35       6080.85       145.48 o                         
   3   1   8       3224.93       3220.83        98.70 o                         
   5   1   8       1117.67        885.84        33.43 o                         
   7   1   8         32.43         68.27        11.10 o                         
   9   1   8        128.94         93.76        16.79 o                         
  11   1   8       4366.70       5522.09       165.21 o                         
  13   1   8       1557.90       1570.50        47.63 o                         
  15   1   8       4371.16       4477.25       123.44 o                         
  17   1   8        915.43        902.81        40.34 o                         
  19   1   8        686.09        697.69        39.70 o                         
  21   1   8        219.26        321.93        31.12 o                         
  23   1   8        674.00        683.73        46.85 o                         
 -22   2   8       2668.93       2650.54       317.97 o                         
 -20   2   8       3190.40       3694.13       119.22 o                         
 -18   2   8         92.03         78.62        17.00 o                         
 -16   2   8      15567.03      16164.22       453.32 o                         
 -14   2   8       1631.03       1530.01        61.32 o                         
 -12   2   8       1260.48       1464.74        65.45 o                         
 -10   2   8        263.06        258.43        34.73 o                         
  -8   2   8       4178.36       4482.57       269.45 o                         
  -6   2   8       3910.13       3380.40       124.50 o                         
  -4   2   8       4129.77       4728.32       269.65 o                         
  -2   2   8       1659.17       1216.70        75.19 o                         
   0   2   8       6898.40       6396.35       144.93 o                         
   2   2   8       2794.65       2625.82       113.74 o                         
   4   2   8        145.12        249.43        20.60 o                         
   6   2   8        193.40        267.23        23.91 o                         
   8   2   8        268.80        252.26        28.64 o                         
  10   2   8       5564.11       5678.72       215.21 o                         
  12   2   8       2095.99       2149.30        62.37 o                         
  14   2   8       1012.79        914.14        40.14 o                         
  16   2   8          4.77          5.95         7.20 o                         
  18   2   8       3118.90       3134.93       169.88 o                         
  20   2   8        924.89        860.05        61.51 o                         
  22   2   8        405.76        452.31        48.08 o                         
 -21   3   8        499.06        507.16        43.96 o                         
 -19   3   8       1092.36       1214.53        80.67 o                         
 -17   3   8        910.46        953.25        75.75 o                         
 -15   3   8          7.47         15.93         8.82 o                         
 -13   3   8       6613.06       6571.31       267.12 o                         
 -11   3   8       2582.49       2705.85       122.97 o                         
  -9   3   8         57.08         81.12        20.41 o                         
  -7   3   8       7203.28       6962.65       436.36 o                         
  -5   3   8       2888.64       2622.02       153.20 o                         
  -3   3   8         48.65         11.29         8.81 o                         
  -1   3   8      10207.00      10665.44       411.36 o                         
   1   3   8        328.05        246.30        25.76 o                         
   3   3   8        713.63        551.83        47.70 o                         
   5   3   8        676.13        800.15        58.39 o                         
   7   3   8        139.52        186.14        25.11 o                         
   9   3   8          7.30          0.00        10.94 o                         
  11   3   8        152.08        157.93        16.41 o                         
  13   3   8       1075.16       1030.89        45.29 o                         
  15   3   8       4926.51       4912.16       209.13 o                         
  17   3   8         82.07         56.24        15.24 o                         
  19   3   8         76.61         83.91        16.65 o                         
  21   3   8        434.61        334.64        35.39 o                         
 -20   4   8        126.54        126.23        32.34 o                         
 -18   4   8         12.42         13.01        22.73 o                         
 -16   4   8        521.58        551.57        54.92 o                         
 -14   4   8        424.13        404.01        49.10 o                         
 -12   4   8          4.50         -6.33        10.76 o                         
 -10   4   8        324.98        367.06        30.33 o                         
  -8   4   8        939.45        956.73        43.39 o                         
  -6   4   8         60.64         30.28         9.89 o                         
  -4   4   8        750.99        837.36        40.08 o                         
  -2   4   8        693.75        844.70        37.85 o                         
   0   4   8       2122.24       2283.59        89.35 o                         
   2   4   8       1682.56       1793.59        90.06 o                         
   4   4   8         85.42         64.92        10.92 o                         
   6   4   8        174.43        169.44        19.28 o                         
   8   4   8       2287.30       2240.29        88.85 o                         
  10   4   8       1478.17       1539.47        72.38 o                         
  12   4   8       1654.90       1448.31        86.92 o                         
  14   4   8       3454.61       3283.88       184.27 o                         
  16   4   8        538.67        512.37        37.50 o                         
  18   4   8        796.99        712.29        62.75 o                         
  20   4   8        212.36        129.49        45.28 o                         
 -19   5   8        820.66        716.58        91.00 o                         
 -17   5   8          0.45          6.36        18.59 o                         
 -15   5   8        847.00        938.00        89.79 o                         
 -13   5   8        402.63        389.71        68.45 o                         
 -11   5   8        137.27        142.82        30.90 o                         
  -9   5   8         88.89         71.89        16.53 o                         
  -7   5   8        915.26       1015.37        58.33 o                         
  -5   5   8        284.61        317.95        29.25 o                         
  -3   5   8        318.98        223.53        23.73 o                         
  -1   5   8        141.47        145.83        19.25 o                         
   1   5   8        276.20        289.51        23.77 o                         
   3   5   8        461.51        526.64        33.72 o                         
   5   5   8       2554.33       2709.87        85.91 o                         
   7   5   8          1.64         10.67        10.50 o                         
   9   5   8       2113.77       1897.20       111.00 o                         
  11   5   8        299.06        269.83        32.60 o                         
  13   5   8        190.03        190.39        26.65 o                         
  15   5   8          7.88          7.47         8.62 o                         
  17   5   8        239.74        237.13        26.10 o                         
  19   5   8        499.28        523.71        90.95 o                         
 -16   6   8        252.23        239.44        29.12 o                         
 -14   6   8       2139.44       2025.87       100.50 o                         
 -12   6   8        983.39        835.77        66.24 o                         
 -10   6   8         54.04         15.66        12.94 o                         
  -8   6   8       2605.13       2694.79        93.57 o                         
  -6   6   8       5445.01       4788.29       133.05 o                         
  -4   6   8        267.42        245.05        26.87 o                         
  -2   6   8        166.70        169.14        22.19 o                         
   0   6   8       3480.00       3234.41       138.30 o                         
   2   6   8       1977.64       1952.78        81.60 o                         
   4   6   8        661.30        741.11        46.57 o                         
   6   6   8        706.05        687.39        64.15 o                         
   8   6   8       2442.45       2269.33       162.80 o                         
  10   6   8        450.92        421.46        48.72 o                         
  12   6   8         26.55         38.79        11.40 o                         
  14   6   8        389.35        440.80        55.36 o                         
  16   6   8        124.64        126.04        22.60 o                         
 -13   7   8        474.24        528.49        62.61 o                         
 -11   7   8        519.90        585.64        49.54 o                         
  -9   7   8        352.60        365.38        42.65 o                         
  -7   7   8          5.65         -3.99        18.55 o                         
  -5   7   8       1424.31       1454.83        64.85 o                         
  -3   7   8       1088.67       1106.81        56.20 o                         
  -1   7   8         40.39         28.16        16.17 o                         
   1   7   8        880.94        883.24        58.12 o                         
   3   7   8         59.10         46.88        12.51 o                         
   5   7   8         34.02         47.07        15.36 o                         
   7   7   8        189.26        207.80        32.09 o                         
   9   7   8         40.27         49.19        25.52 o                         
  11   7   8         52.62         21.64        20.09 o                         
  13   7   8         62.77         21.43        12.14 o                         
  -8   8   8        248.48        242.79        26.95 o                         
  -6   8   8        155.72        162.33        18.80 o                         
  -4   8   8        808.34        928.68        61.07 o                         
  -2   8   8          1.15        -13.05        13.05 o                         
   0   8   8        370.90        451.39        44.34 o                         
   2   8   8       2553.07       2700.81       116.03 o                         
   4   8   8        133.46        116.97        32.51 o                         
   6   8   8        115.30        138.90        21.61 o                         
   8   8   8        348.96        331.66        44.88 o                         
 -22   1   9          7.27         17.99        14.50 o                         
 -20   1   9          4.29          5.08         7.48 o                         
 -18   1   9       1674.10       1724.82        72.55 o                         
 -16   1   9        313.82        341.20        28.40 o                         
 -14   1   9        143.55        182.53        17.44 o                         
 -12   1   9       2180.67       2241.43        92.37 o                         
 -10   1   9         38.41         96.27        14.38 o                         
  -8   1   9        309.24        454.13        37.80 o                         
  -6   1   9       1131.23       1145.80        57.88 o                         
  -4   1   9       1413.97       1295.93        59.42 o                         
  -2   1   9       3679.51       3539.93        98.29 o                         
   0   1   9        200.43        111.05        13.35 o                         
   2   1   9        446.68        454.92        22.41 o                         
   4   1   9         37.84         77.62        10.20 o                         
   6   1   9        914.62        967.79        41.62 o                         
   8   1   9         38.01         10.13        10.20 o                         
  10   1   9        771.85        840.05        32.46 o                         
  12   1   9        217.11        221.52        15.57 o                         
  14   1   9         35.46         20.86         8.18 o                         
  16   1   9        401.49        401.09        28.01 o                         
  18   1   9        824.24        811.53        58.49 o                         
  20   1   9        377.37        391.11        33.34 o                         
  22   1   9         15.04         16.74        11.43 o                         
 -23   2   9          8.28         13.31         6.08 o                         
 -21   2   9       1543.62       1510.70        61.81 o                         
 -19   2   9         34.25         30.34        10.21 o                         
 -17   2   9       4370.70       4623.69       147.60 o                         
 -15   2   9        195.32        170.95        22.20 o                         
 -13   2   9       8731.40       8407.26       150.85 o                         
 -11   2   9       6936.89       6830.80       249.22 o                         
  -9   2   9         58.51         25.97        10.16 o                         
  -7   2   9       8816.47       8842.20       348.15 o                         
  -5   2   9      17136.44      17389.19       492.92 o                         
  -3   2   9       2838.56       2660.12       115.90 o                         
  -1   2   9      16092.37      15256.06       289.00 o                         
   1   2   9       7095.72       6790.07       402.27 o                         
   3   2   9        795.21        544.33        32.60 o                         
   5   2   9       3915.07       4444.81       134.40 o                         
   7   2   9         45.90         53.63        12.51 o                         
   9   2   9      10266.73      10781.01       505.86 o                         
  11   2   9        549.49        543.60        27.53 o                         
  13   2   9       1901.30       1740.93        69.76 o                         
  15   2   9       1523.95       1490.30        78.84 o                         
  17   2   9       2032.53       2076.45       106.32 o                         
  19   2   9        439.38        488.97        39.57 o                         
  21   2   9        408.49        342.29        37.07 o                         
  23   2   9        247.83        278.24        38.79 o                         
 -22   3   9         83.37         75.09        22.46 o                         
 -20   3   9         45.03         16.16         8.04 o                         
 -18   3   9        459.51        438.16        48.46 o                         
 -16   3   9        740.08        753.86        53.85 o                         
 -14   3   9        137.85        138.48        23.07 o                         
 -12   3   9         84.19         42.79        19.95 o                         
 -10   3   9        405.14        391.81        30.12 o                         
  -8   3   9       3520.21       3475.28       153.24 o                         
  -6   3   9       1079.94       1287.70        87.11 o                         
  -4   3   9         23.35         36.67        13.71 o                         
  -2   3   9        685.09        888.15        52.73 o                         
   0   3   9       1652.46       1572.32        70.78 o                         
   2   3   9       2659.23       2542.12       108.45 o                         
   4   3   9          4.31         12.79        10.45 o                         
   6   3   9         57.36         43.79        11.62 o                         
   8   3   9       3707.89       3513.22       101.00 o                         
  10   3   9       3146.22       3182.25        93.87 o                         
  12   3   9        584.76        613.10        36.33 o                         
  14   3   9       1601.56       1546.50        75.50 o                         
  16   3   9         32.40         24.05        11.73 o                         
  18   3   9        134.48        124.34        21.56 o                         
  20   3   9        249.45        157.05        22.98 o                         
  22   3   9         23.56         21.17        12.79 o                         
 -21   4   9         58.48         61.77        20.15 o                         
 -19   4   9       1453.85       1543.08       181.65 o                         
 -17   4   9        117.59        145.27        25.28 o                         
 -15   4   9         27.92         17.88        12.93 o                         
 -13   4   9       5103.15       5548.47       285.36 o                         
 -11   4   9       1658.78       1754.34       134.74 o                         
  -9   4   9         15.10         46.71        11.65 o                         
  -7   4   9       1044.50       1021.69        45.13 o                         
  -5   4   9       3888.76       4214.60       175.70 o                         
  -3   4   9       1284.16       1092.68        45.00 o                         
  -1   4   9        117.90        118.18        13.94 o                         
   1   4   9        323.11        318.41        22.25 o                         
   3   4   9        309.95        279.98        21.01 o                         
   5   4   9       3201.17       3147.61       105.91 o                         
   7   4   9        224.03        288.37        24.35 o                         
   9   4   9         22.96          3.11         7.38 o                         
  11   4   9       1648.25       1585.07        80.36 o                         
  13   4   9        223.56        220.65        30.20 o                         
  15   4   9       2891.25       2912.25       160.99 o                         
  17   4   9        371.28        313.87        27.23 o                         
  19   4   9        738.44        793.37        55.29 o                         
 -18   5   9        788.50        802.22        52.83 o                         
 -16   5   9       4199.72       4448.06       375.95 o                         
 -14   5   9        164.27        153.19        28.94 o                         
 -12   5   9         41.71         26.63        13.99 o                         
 -10   5   9       1119.30       1364.36       128.54 o                         
  -8   5   9       1738.55       1466.37        72.30 o                         
  -6   5   9        128.19        104.35        18.03 o                         
  -4   5   9        423.17        272.84        26.40 o                         
  -2   5   9        851.01        800.74        46.33 o                         
   0   5   9       3599.76       3686.27       111.76 o                         
   2   5   9       1638.78       1594.30        58.78 o                         
   4   5   9        806.60        836.55        43.81 o                         
   6   5   9         89.89         76.66        13.57 o                         
   8   5   9        254.50        240.06        25.43 o                         
  10   5   9       1588.75       1483.54        97.72 o                         
  12   5   9        127.37        157.33        25.24 o                         
  14   5   9         12.37         10.71         9.27 o                         
  16   5   9        197.96        142.44        20.53 o                         
  18   5   9       3758.89       4267.20       923.65 o                         
 -15   6   9        190.46        172.22        27.02 o                         
 -13   6   9        293.91        349.57        39.30 o                         
 -11   6   9        784.17        693.57        78.57 o                         
  -9   6   9          8.68         -0.20         9.36 o                         
  -7   6   9        260.35        250.20        28.11 o                         
  -5   6   9        494.85        518.45        46.47 o                         
  -3   6   9       1664.28       1479.72        79.55 o                         
  -1   6   9        324.55        288.32        34.46 o                         
   1   6   9         28.58         28.45        10.97 o                         
   3   6   9        470.22        436.22        35.59 o                         
   5   6   9       1965.38       1981.60        91.02 o                         
   7   6   9          1.46         -1.22        11.67 o                         
   9   6   9          2.96          5.80        15.36 o                         
  11   6   9        321.03        332.49        42.05 o                         
  13   6   9       1832.91       1706.68        93.13 o                         
  15   6   9         37.01         34.24        17.03 o                         
 -14   7   9          6.33          9.06         8.36 o                         
 -12   7   9        114.07        154.04        23.61 o                         
 -10   7   9        149.23        106.56        22.39 o                         
  -8   7   9         55.26         47.25        12.39 o                         
  -6   7   9       1027.82        946.10        50.71 o                         
  -4   7   9         10.53         10.03         7.31 o                         
  -2   7   9        738.60        730.55        53.62 o                         
   0   7   9        869.03        799.64        55.45 o                         
   2   7   9        148.46        128.54        18.51 o                         
   4   7   9         93.27        130.89        18.55 o                         
   6   7   9        803.34        797.25        63.47 o                         
   8   7   9        390.75        417.17        47.47 o                         
  10   7   9        111.13         66.86        23.97 o                         
  12   7   9        654.52        538.32        63.31 o                         
  -7   8   9        309.90        396.28        51.58 o                         
  -5   8   9         38.05         61.66        15.19 o                         
  -3   8   9         26.38         21.43        11.85 o                         
  -1   8   9         86.95         91.57        20.16 o                         
   1   8   9        340.65        396.21        42.76 o                         
   3   8   9        157.78        133.17        31.51 o                         
   5   8   9          0.03        -14.53        14.53 o                         
   7   8   9        194.38        166.24        30.71 o                         
 -22   0  10        369.12        220.44        28.56 o                         
 -20   0  10       1843.94       1970.56       104.19 o                         
 -18   0  10       1215.20       1179.31        84.80 o                         
 -16   0  10         87.90         61.31        14.05 o                         
 -14   0  10         34.67         35.25        11.80 o                         
 -12   0  10       2455.92       2132.80        98.48 o                         
 -10   0  10       4200.02       4010.13       142.46 o                         
  -8   0  10         99.33         97.58        22.89 o                         
  -6   0  10       9538.79       9529.66       398.65 o                         
  -4   0  10      12162.04      11534.07       410.64 o                         
  -2   0  10      22923.79      21949.12       706.89 o                         
   0   0  10       4224.90       3977.48       116.50 o                         
   2   0  10        888.94        999.55        54.09 o                         
   4   0  10       5752.22       5587.38       167.24 o                         
   6   0  10       7495.82       7926.16       356.36 o                         
   8   0  10       4455.46       4339.30       331.46 o                         
  10   0  10          0.08          2.21        14.96 o                         
  12   0  10       4162.84       4174.16       150.57 o                         
  14   0  10       3204.29       3235.88       112.24 o                         
  16   0  10        126.16         52.26        18.26 o                         
  18   0  10        166.71        167.92        31.26 o                         
  20   0  10        386.23        455.77        68.51 o                         
  22   0  10        176.32        292.05        47.61 o                         
 -23   1  10        193.22        155.39        21.60 o                         
 -21   1  10       1189.85       1437.52        67.18 o                         
 -19   1  10        234.97        332.16        30.12 o                         
 -17   1  10          6.55          9.00         7.71 o                         
 -15   1  10       3124.05       2685.09        78.45 o                         
 -13   1  10       1355.75       1194.67        46.28 o                         
 -11   1  10       1313.46       1410.18        53.57 o                         
  -9   1  10        396.12        448.23        41.67 o                         
  -7   1  10       6069.84       5684.33       213.14 o                         
  -5   1  10       2285.92       1834.60        76.42 o                         
  -3   1  10       3093.36       2864.46        93.03 o                         
  -1   1  10        524.65        463.62        28.38 o                         
   1   1  10        441.61        403.65        24.26 o                         
   3   1  10      58453.13      58196.14      1826.21 o                         
   5   1  10       3839.77       4550.22       152.88 o                         
   7   1  10       3654.31       4224.99       155.29 o                         
   9   1  10       8464.58       8591.08       246.94 o                         
  11   1  10       6382.77       6541.07       207.11 o                         
  13   1  10         44.38         46.18         8.84 o                         
  15   1  10       1249.52       1345.82        48.39 o                         
  17   1  10       2749.08       2443.61       103.48 o                         
  19   1  10        207.27        234.24        25.16 o                         
  21   1  10          2.53         -3.90         7.01 o                         
  23   1  10        183.28        251.10        37.81 o                         
 -22   2  10          5.08          6.06        11.10 o                         
 -20   2  10        178.63        200.18        24.86 o                         
 -18   2  10        434.65        506.12        43.52 o                         
 -16   2  10       1230.97       1242.31        71.49 o                         
 -14   2  10       1375.44       1302.40        57.20 o                         
 -12   2  10        249.79        170.77        19.07 o                         
 -10   2  10       1161.63       1263.23        61.82 o                         
  -8   2  10        462.38        286.65        30.68 o                         
  -6   2  10        101.88        127.18        24.74 o                         
  -4   2  10       1802.25       1948.16        91.87 o                         
  -2   2  10      29227.71      25923.37       620.52 o                         
   0   2  10       3934.81       4162.48       290.24 o                         
   2   2  10        669.54        704.44        44.45 o                         
   4   2  10      20231.10      21160.08       658.85 o                         
   6   2  10       2513.96       2605.57        94.36 o                         
   8   2  10        118.64        158.67        20.97 o                         
  10   2  10       3712.29       3753.06        91.11 o                         
  12   2  10       1510.67       1359.93        49.66 o                         
  14   2  10        612.53        569.35        34.30 o                         
  16   2  10          2.54         22.80         9.95 o                         
  18   2  10         17.15         -1.21         9.07 o                         
  20   2  10         44.79         57.83        11.27 o                         
  22   2  10        221.27        270.17        29.60 o                         
 -21   3  10        527.84        438.53        37.93 o                         
 -19   3  10        261.34        244.59        34.50 o                         
 -17   3  10        132.15        145.06        29.03 o                         
 -15   3  10        932.01        975.95        77.18 o                         
 -13   3  10        425.63        434.32        34.48 o                         
 -11   3  10       1282.92       1326.61        56.34 o                         
  -9   3  10        443.47        422.93        31.02 o                         
  -7   3  10          6.55         17.80         9.08 o                         
  -5   3  10        348.81        292.95        30.40 o                         
  -3   3  10          4.63         22.90        11.00 o                         
  -1   3  10       4104.82       3887.26       160.57 o                         
   1   3  10       3230.40       3097.69       156.78 o                         
   3   3  10        344.93        462.84        47.01 o                         
   5   3  10       1130.77       1147.24        61.31 o                         
   7   3  10        136.36        208.22        21.00 o                         
   9   3  10        901.35       1006.32        44.59 o                         
  11   3  10          3.34         20.23         9.69 o                         
  13   3  10         84.91        109.39        18.68 o                         
  15   3  10        240.85        218.39        25.21 o                         
  17   3  10        118.75        206.28        27.43 o                         
  19   3  10        680.33        610.36        58.36 o                         
  21   3  10          0.91          0.88         7.35 o                         
 -20   4  10         81.69         98.99        26.30 o                         
 -18   4  10        557.45        609.78        73.92 o                         
 -16   4  10        177.06        171.74        30.01 o                         
 -14   4  10        740.54        801.14        97.16 o                         
 -12   4  10       1540.13       1559.97       137.96 o                         
 -10   4  10       1099.00       1211.76        65.92 o                         
  -8   4  10        514.11        527.65        34.44 o                         
  -6   4  10         52.19         49.21         9.00 o                         
  -4   4  10        189.30        186.73        19.18 o                         
  -2   4  10         47.82         13.47         7.78 o                         
   0   4  10        259.73        245.63        20.26 o                         
   2   4  10        316.15        264.65        20.89 o                         
   4   4  10         19.05         21.32         6.24 o                         
   6   4  10          9.79          5.07         7.50 o                         
   8   4  10        343.19        362.35        29.87 o                         
  10   4  10        543.58        595.10        56.89 o                         
  12   4  10        522.72        575.59        68.14 o                         
  14   4  10       2536.73       2197.47       119.80 o                         
  16   4  10        101.18         56.80        12.46 o                         
  18   4  10       2559.71       2870.46       535.73 o                         
  20   4  10          6.34          7.90        15.22 o                         
 -19   5  10        835.98        690.85        63.33 o                         
 -17   5  10         84.09         70.28        12.29 o                         
 -15   5  10         26.15         27.86        13.93 o                         
 -13   5  10         90.56         83.83        21.48 o                         
 -11   5  10         46.08          3.82        11.16 o                         
  -9   5  10       1419.65       1328.04        88.94 o                         
  -7   5  10        609.21        657.29        54.03 o                         
  -5   5  10       1026.98       1096.85        59.02 o                         
  -3   5  10        614.89        613.95        43.04 o                         
  -1   5  10       4919.12       4724.93       141.58 o                         
   1   5  10       3485.79       3325.84        89.43 o                         
   3   5  10       1068.36       1154.73        50.75 o                         
   5   5  10        191.05        200.73        23.15 o                         
   7   5  10        161.32        148.58        24.92 o                         
   9   5  10          3.18          2.04         7.44 o                         
  11   5  10         46.41         39.78        13.44 o                         
  13   5  10        548.19        587.05        75.40 o                         
  15   5  10         61.59         48.51        13.60 o                         
  17   5  10         62.85        125.45        18.83 o                         
 -16   6  10          4.70         10.50         9.43 o                         
 -14   6  10          2.70         14.92        10.12 o                         
 -12   6  10         38.00         50.65        18.27 o                         
 -10   6  10        533.38        513.36        53.01 o                         
  -8   6  10       1235.22       1224.51        82.47 o                         
  -6   6  10        481.51        467.93        53.34 o                         
  -4   6  10        245.18        216.03        31.01 o                         
  -2   6  10       3168.87       3180.31       121.58 o                         
   0   6  10        473.93        423.76        35.42 o                         
   2   6  10        400.67        378.00        33.73 o                         
   4   6  10        272.37        312.39        30.23 o                         
   6   6  10        358.22        344.08        35.23 o                         
   8   6  10       1016.66       1088.80        88.45 o                         
  10   6  10        758.98        588.33        54.99 o                         
  12   6  10        737.03        680.05        57.34 o                         
  14   6  10         33.68         31.94         7.82 o                         
  16   6  10         91.41         70.10        21.61 o                         
 -13   7  10        219.70        199.04        35.15 o                         
 -11   7  10         21.17         44.25        12.94 o                         
  -9   7  10        655.67        660.20        69.26 o                         
  -7   7  10        315.02        403.41        35.65 o                         
  -5   7  10        495.75        546.02        43.70 o                         
  -3   7  10         33.84         33.52        10.97 o                         
  -1   7  10         60.27         45.21        19.17 o                         
   1   7  10          7.08         12.56        13.55 o                         
   3   7  10        146.62        167.22        24.23 o                         
   5   7  10       1136.26       1139.59        76.81 o                         
   7   7  10        202.82        237.52        32.56 o                         
   9   7  10          2.81         34.54        26.03 o                         
  11   7  10       1818.46       1833.61       123.79 o                         
  13   7  10       1371.30       1217.51        87.48 o                         
  -8   8  10         51.66         36.72        14.52 o                         
  -6   8  10        186.08        165.55        22.43 o                         
  -4   8  10       1024.82       1205.27        67.62 o                         
  -2   8  10          5.06         15.12        10.42 o                         
   0   8  10        267.00        244.00        30.13 o                         
   2   8  10        103.52         86.23        18.14 o                         
   4   8  10         21.38         28.53        15.35 o                         
   6   8  10        954.79       1013.39        78.23 o                         
 -22   1  11        202.88        207.64        26.75 o                         
 -20   1  11        104.13         82.92        16.55 o                         
 -18   1  11        404.81        441.15        35.30 o                         
 -16   1  11       4214.82       4081.70       121.56 o                         
 -14   1  11          1.39         -6.96         6.96 o                         
 -12   1  11         47.69         53.04        10.79 o                         
 -10   1  11       1584.61       1523.21        49.86 o                         
  -8   1  11        904.75        846.69        51.86 o                         
  -6   1  11          0.78          6.34         7.48 o                         
  -4   1  11       1565.71       1663.53        74.13 o                         
  -2   1  11        290.56        361.86        28.85 o                         
   0   1  11        310.22        257.50        20.72 o                         
   2   1  11       3875.42       4184.72        95.59 o                         
   4   1  11        952.54       1132.47        47.29 o                         
   6   1  11       3260.35       3414.23       115.70 o                         
   8   1  11       2020.23       2196.04        93.67 o                         
  10   1  11         73.09         63.15         8.90 o                         
  12   1  11         71.84         62.22        10.54 o                         
  14   1  11       4737.06       4814.22       141.98 o                         
  16   1  11          0.44          8.40         7.36 o                         
  18   1  11        314.98        268.52        27.13 o                         
  20   1  11        418.26        418.82        36.43 o                         
  22   1  11        502.54        528.66        41.75 o                         
 -21   2  11        247.37        169.75        20.32 o                         
 -19   2  11         54.29         44.31        12.85 o                         
 -17   2  11        118.89        125.42        21.67 o                         
 -15   2  11        199.92        200.33        24.31 o                         
 -13   2  11         83.39         72.10        12.76 o                         
 -11   2  11         12.26        -10.42        10.42 o                         
  -9   2  11        726.94        689.16        39.62 o                         
  -7   2  11       5475.26       4914.39       195.14 o                         
  -5   2  11        149.15        153.74        27.49 o                         
  -3   2  11        190.02        168.28        31.71 o                         
  -1   2  11       3726.12       3943.90       139.99 o                         
   1   2  11        101.27        105.53        21.80 o                         
   3   2  11        267.14        295.26        35.64 o                         
   5   2  11       2283.45       2445.93        92.14 o                         
   7   2  11        824.60       1019.87        49.20 o                         
   9   2  11       1002.28       1132.45        42.57 o                         
  11   2  11       2877.55       2963.72        75.27 o                         
  13   2  11        263.29        225.76        20.25 o                         
  15   2  11        141.12        162.11        21.32 o                         
  17   2  11         98.96        109.45        17.88 o                         
  19   2  11        399.16        378.10        30.15 o                         
  21   2  11        283.86        258.75        32.29 o                         
 -20   3  11        414.60        442.46        43.59 o                         
 -18   3  11          3.82         13.30        16.24 o                         
 -16   3  11        196.34        212.39        28.04 o                         
 -14   3  11          7.29         19.96         9.81 o                         
 -12   3  11        744.52        794.52        46.52 o                         
 -10   3  11        355.63        326.75        28.10 o                         
  -8   3  11       4605.52       4523.63       132.74 o                         
  -6   3  11       4848.81       4643.17       129.28 o                         
  -4   3  11       4807.16       4485.44       141.98 o                         
  -2   3  11      26722.35      27013.73      1150.26 o                         
   0   3  11        679.74        553.04        52.63 o                         
   2   3  11        842.12        735.21        60.73 o                         
   4   3  11       8303.73       7854.58       159.41 o                         
   6   3  11       6136.26       5799.65       134.39 o                         
   8   3  11          0.62          7.07         6.99 o                         
  10   3  11        575.15        464.24        32.23 o                         
  12   3  11        952.78        852.16        45.82 o                         
  14   3  11       3750.48       3548.56       204.95 o                         
  16   3  11       1104.29       1046.96        98.07 o                         
  18   3  11       3499.14       3471.28       280.14 o                         
  20   3  11       1213.76       1220.95       101.91 o                         
 -19   4  11        893.90        790.24        72.96 o                         
 -17   4  11        544.37        619.25        52.72 o                         
 -15   4  11        157.80        127.55        27.07 o                         
 -13   4  11        963.80       1036.43       111.81 o                         
 -11   4  11        440.23        423.20        71.88 o                         
  -9   4  11        599.21        591.84        39.05 o                         
  -7   4  11        510.28        543.22        36.10 o                         
  -5   4  11        739.97        604.04        33.44 o                         
  -3   4  11        250.29        233.15        24.05 o                         
  -1   4  11        488.18        438.89        27.93 o                         
   1   4  11      11405.06      11095.20       293.57 o                         
   3   4  11       1528.74       1475.30        48.23 o                         
   5   4  11       1896.30       1658.02        58.95 o                         
   7   4  11       1234.25       1320.56        64.11 o                         
   9   4  11       5730.56       5131.21       181.23 o                         
  11   4  11          3.46         11.86        10.92 o                         
  13   4  11        823.18        690.39        65.38 o                         
  15   4  11       1544.01       1326.48        87.16 o                         
  17   4  11         23.87         29.71        15.26 o                         
  19   4  11        174.83        148.20        23.73 o                         
 -18   5  11        119.19         81.83        23.49 o                         
 -16   5  11        237.56        250.93        31.10 o                         
 -14   5  11        114.47         94.05        21.89 o                         
 -12   5  11       3530.08       4222.00       159.55 o                         
 -10   5  11       4394.29       4365.20       242.44 o                         
  -8   5  11         44.11         39.73        14.66 o                         
  -6   5  11       1323.94       1337.30        75.73 o                         
  -4   5  11       7097.34       6758.75       189.08 o                         
  -2   5  11       5650.30       5089.23       175.83 o                         
   0   5  11       1718.63       1527.44        59.26 o                         
   2   5  11       3685.48       3609.65        94.73 o                         
   4   5  11       6773.78       6564.42       141.12 o                         
   6   5  11        760.73        786.43        47.62 o                         
   8   5  11       1040.27        857.01        57.84 o                         
  10   5  11       4363.79       3703.83       163.18 o                         
  12   5  11       1130.69       1153.12        83.02 o                         
  14   5  11        328.12        294.24        38.91 o                         
  16   5  11          2.82         12.27        10.10 o                         
  18   5  11       1555.63       2151.86       461.22 o                         
 -15   6  11       1355.52       1236.92       118.44 o                         
 -13   6  11         13.42        -17.83        17.83 o                         
 -11   6  11        170.76        152.96        27.62 o                         
  -9   6  11       2133.15       2175.06        91.65 o                         
  -7   6  11        737.39        776.00        67.67 o                         
  -5   6  11        206.10        222.64        37.15 o                         
  -3   6  11       1472.75       1481.69        80.13 o                         
  -1   6  11          5.73          5.12        11.01 o                         
   1   6  11          7.53         -5.27         8.44 o                         
   3   6  11       2812.57       2782.59       100.06 o                         
   5   6  11        261.89        233.58        29.98 o                         
   7   6  11        730.35        805.65        73.61 o                         
   9   6  11       2218.78       2177.78       163.99 o                         
  11   6  11        554.03        536.59        50.15 o                         
  13   6  11       2583.26       2354.80       116.33 o                         
  15   6  11        491.02        482.55        39.52 o                         
 -12   7  11          1.45          1.82         8.56 o                         
 -10   7  11         11.93         20.87        18.55 o                         
  -8   7  11         36.75         24.91         8.28 o                         
  -6   7  11        195.62        195.98        26.22 o                         
  -4   7  11        303.77        304.71        31.87 o                         
  -2   7  11        419.82        373.20        45.71 o                         
   0   7  11          1.60          7.46        11.66 o                         
   2   7  11        160.91        187.95        25.40 o                         
   4   7  11        255.73        236.81        27.02 o                         
   6   7  11          2.88         -2.14         8.29 o                         
   8   7  11         32.49         41.58        16.37 o                         
  10   7  11         21.15        -12.28        12.28 o                         
  12   7  11         13.91         34.76        14.84 o                         
  -7   8  11         22.82         17.86         8.79 o                         
  -5   8  11         16.55         38.09        19.70 o                         
  -3   8  11        120.91        139.50        21.51 o                         
  -1   8  11          4.85          7.69        14.82 o                         
   1   8  11         18.55         16.60        19.42 o                         
   3   8  11        566.21        605.70        64.63 o                         
   5   8  11         61.76         33.61        14.21 o                         
 -22   0  12         28.71         42.89        19.84 o                         
 -20   0  12        821.43        634.13        53.69 o                         
 -18   0  12       2452.38       2317.56       119.02 o                         
 -16   0  12       2894.28       2668.03       117.44 o                         
 -14   0  12        380.48        337.27        51.79 o                         
 -12   0  12        372.42        339.62        39.37 o                         
 -10   0  12         20.21         41.02        12.57 o                         
  -8   0  12          7.51         10.95         7.62 o                         
  -6   0  12         27.89         28.34        13.22 o                         
  -4   0  12       3092.96       2760.42       146.92 o                         
  -2   0  12         56.14        116.08        21.13 o                         
   0   0  12       2410.07       2480.36       107.33 o                         
   2   0  12       2548.59       3018.23       133.74 o                         
   4   0  12       4230.31       4383.67       158.98 o                         
   6   0  12       1659.54       1372.75       112.76 o                         
   8   0  12       3010.88       3117.95       106.86 o                         
  10   0  12         15.28         52.97        11.16 o                         
  12   0  12       1614.75       1714.62        74.82 o                         
  14   0  12       5276.71       5082.24       200.43 o                         
  16   0  12        472.51        434.07        39.96 o                         
  18   0  12       1446.10       1531.45       135.94 o                         
  20   0  12        480.45        409.84        63.02 o                         
  22   0  12        963.96        941.71        79.15 o                         
 -21   1  12        167.52        126.72        18.19 o                         
 -19   1  12          5.51         -6.26         7.71 o                         
 -17   1  12       3727.72       3898.83       151.02 o                         
 -15   1  12        135.63        115.18        15.71 o                         
 -13   1  12        849.72        885.49        44.35 o                         
 -11   1  12        518.57        518.69        31.12 o                         
  -9   1  12       7632.52       7669.66       172.50 o                         
  -7   1  12        235.01        129.67        14.99 o                         
  -5   1  12       1394.56       1521.79        68.95 o                         
  -3   1  12       8082.30       8133.28       154.92 o                         
  -1   1  12        331.50        475.63        30.20 o                         
   1   1  12       2312.12       2082.32        72.05 o                         
   3   1  12         14.55         26.37         7.15 o                         
   5   1  12       3033.03       2696.19        89.11 o                         
   7   1  12       1010.32        959.18        42.14 o                         
   9   1  12       6378.03       6458.00       191.86 o                         
  11   1  12       1641.46       1445.31        52.35 o                         
  13   1  12       5175.72       5131.59       150.33 o                         
  15   1  12         67.88         50.75        13.53 o                         
  17   1  12        186.93        214.00        24.41 o                         
  19   1  12         96.07        174.60        20.63 o                         
  21   1  12        667.37        708.91        51.91 o                         
 -22   2  12       1766.15       1679.12       102.55 o                         
 -20   2  12        142.77        120.13        17.90 o                         
 -18   2  12          3.16          0.24         8.54 o                         
 -16   2  12        192.50        180.84        23.04 o                         
 -14   2  12        155.99        108.28        15.49 o                         
 -12   2  12       2063.50       1981.30        75.82 o                         
 -10   2  12        186.98        129.34        17.33 o                         
  -8   2  12       5328.19       5205.36       154.75 o                         
  -6   2  12         23.45         58.36        12.93 o                         
  -4   2  12       9002.77       8643.97       227.63 o                         
  -2   2  12       1389.70       1400.90        79.11 o                         
   0   2  12       7071.30       6496.72       443.63 o                         
   2   2  12        250.48        190.94        34.82 o                         
   4   2  12         39.68         87.61        17.53 o                         
   6   2  12        106.54         52.43        11.74 o                         
   8   2  12        176.62        140.23        14.74 o                         
  10   2  12         24.02          6.00        11.75 o                         
  12   2  12         76.39         85.59        18.41 o                         
  14   2  12        948.51       1011.36        62.04 o                         
  16   2  12        114.86        140.86        20.40 o                         
  18   2  12       1423.47       1436.37        88.46 o                         
  20   2  12        263.56        257.53        21.78 o                         
 -19   3  12        782.68        817.80        59.08 o                         
 -17   3  12       1327.04       1351.71        85.72 o                         
 -15   3  12         62.14         58.18        15.06 o                         
 -13   3  12        984.64        948.00        61.65 o                         
 -11   3  12       1027.39        935.35        48.45 o                         
  -9   3  12       4622.49       4461.85       174.68 o                         
  -7   3  12        359.59        331.16        27.52 o                         
  -5   3  12        526.37        439.75        29.53 o                         
  -3   3  12        493.42        454.28        38.55 o                         
  -1   3  12       9933.13       9733.94       198.38 o                         
   1   3  12        170.21        148.27        19.73 o                         
   3   3  12         21.04         15.41         6.42 o                         
   5   3  12       3503.16       3386.50        74.40 o                         
   7   3  12        498.66        600.27        32.21 o                         
   9   3  12        592.15        637.87        34.39 o                         
  11   3  12        657.34        670.25        36.32 o                         
  13   3  12         97.31         71.06        13.26 o                         
  15   3  12        106.78        162.53        21.22 o                         
  17   3  12        151.51        130.02        21.14 o                         
  19   3  12        344.29        321.69        30.21 o                         
  21   3  12        258.76        287.83        40.06 o                         
 -18   4  12        495.20        497.26        62.50 o                         
 -16   4  12         76.95         69.38        20.33 o                         
 -14   4  12       2205.96       2414.39       172.58 o                         
 -12   4  12         96.41         99.85        35.42 o                         
 -10   4  12        635.65        763.55        53.71 o                         
  -8   4  12       1145.49       1165.24        59.56 o                         
  -6   4  12        755.12        849.51        47.53 o                         
  -4   4  12       1268.82       1241.61        51.84 o                         
  -2   4  12        112.05         92.05        14.16 o                         
   0   4  12       1526.17       1453.76        56.78 o                         
   2   4  12        313.56        334.22        24.87 o                         
   4   4  12        122.96        104.68        15.33 o                         
   6   4  12        234.52        199.90        20.01 o                         
   8   4  12        524.12        493.31        47.32 o                         
  10   4  12         14.69         17.13        10.19 o                         
  12   4  12        154.76        154.64        24.92 o                         
  14   4  12        304.84        318.34        42.94 o                         
  16   4  12          9.44         12.10         8.00 o                         
  18   4  12        634.27        674.07       110.65 o                         
 -17   5  12          0.62          2.62         9.70 o                         
 -15   5  12        734.07        733.91        75.75 o                         
 -13   5  12          6.82         -8.80         8.80 o                         
 -11   5  12        691.24        910.73        68.78 o                         
  -9   5  12          0.94         11.76        23.61 o                         
  -7   5  12        368.20        339.53        45.07 o                         
  -5   5  12         76.77         95.82        22.98 o                         
  -3   5  12        258.43        216.99        35.17 o                         
  -1   5  12       2065.65       2000.21        71.93 o                         
   1   5  12        105.50         69.22        15.54 o                         
   3   5  12         24.59         27.50        19.49 o                         
   5   5  12        409.45        403.64        39.98 o                         
   7   5  12       1320.27       1254.69        81.20 o                         
   9   5  12        407.37        328.68        45.00 o                         
  11   5  12         14.21         40.40        14.25 o                         
  13   5  12          3.45         20.02        11.00 o                         
  15   5  12       1476.01       1207.88        74.62 o                         
  17   5  12         64.83         90.78        27.86 o                         
 -14   6  12        132.63         92.68        17.50 o                         
 -12   6  12         44.09         26.26        12.02 o                         
 -10   6  12        190.15        217.69        32.86 o                         
  -8   6  12       1127.29       1152.15        79.48 o                         
  -6   6  12         22.31         23.32        10.54 o                         
  -4   6  12         91.42         90.17        26.49 o                         
  -2   6  12         29.24         50.30        23.44 o                         
   0   6  12         24.06         26.95        16.98 o                         
   2   6  12         93.52         70.28        16.27 o                         
   4   6  12         44.50         58.70        15.41 o                         
   6   6  12        870.87        976.43        83.34 o                         
   8   6  12         54.52         68.94        19.93 o                         
  10   6  12          6.83         17.59        14.58 o                         
  12   6  12        247.84        216.47        40.14 o                         
  14   6  12        257.34        213.27        42.56 o                         
 -11   7  12        137.66        145.14        30.66 o                         
  -9   7  12       1037.15        956.12       101.36 o                         
  -7   7  12        781.20        737.69        46.11 o                         
  -5   7  12          7.74         14.59         7.63 o                         
  -3   7  12         91.32        102.31        18.75 o                         
  -1   7  12       2236.95       2205.73       150.91 o                         
   1   7  12       1390.26       1483.14       136.54 o                         
   3   7  12          3.66          2.65         7.88 o                         
   5   7  12        609.99        600.05        57.42 o                         
   7   7  12       1360.83       1392.42        77.06 o                         
   9   7  12        637.03        641.85        70.76 o                         
  11   7  12         71.40        107.72        26.30 o                         
  -4   8  12        297.72        307.66        30.18 o                         
  -2   8  12        107.69        134.15        21.25 o                         
   0   8  12        147.92        136.18        21.20 o                         
   2   8  12          4.56         -6.46        10.39 o                         
   4   8  12       1221.81       1465.59        95.21 o                         
 -22   1  13        461.30        490.89        54.59 o                         
 -20   1  13        156.00        154.55        21.59 o                         
 -18   1  13        517.24        531.95        44.05 o                         
 -16   1  13        165.59        156.34        17.54 o                         
 -14   1  13       2015.57       2020.33        71.89 o                         
 -12   1  13        362.42        295.20        24.23 o                         
 -10   1  13         85.40        104.77        16.22 o                         
  -8   1  13       1170.47       1158.42        41.76 o                         
  -6   1  13       4339.67       4429.39       112.87 o                         
  -4   1  13          6.33          0.76         8.03 o                         
  -2   1  13        111.95         60.41        12.13 o                         
   0   1  13       9114.35       9071.99       183.23 o                         
   2   1  13       1418.22       1528.58        58.06 o                         
   4   1  13       4832.81       5760.94       173.75 o                         
   6   1  13       1868.54       1797.64        46.81 o                         
   8   1  13       6601.33       6827.11       211.44 o                         
  10   1  13       2755.95       2602.55        62.34 o                         
  12   1  13        149.28        145.10        17.38 o                         
  14   1  13       7055.93       6281.40       183.01 o                         
  16   1  13        425.74        414.03        34.62 o                         
  18   1  13          1.90          9.06         7.75 o                         
  20   1  13        511.50        517.39        46.29 o                         
 -21   2  13        265.55        233.33        27.15 o                         
 -19   2  13        533.23        546.89        40.30 o                         
 -17   2  13        768.03        790.92        54.26 o                         
 -15   2  13       1680.09       1641.77        71.89 o                         
 -13   2  13       2066.59       2101.58        82.24 o                         
 -11   2  13         29.22         21.12        10.40 o                         
  -9   2  13        917.58        784.85        42.49 o                         
  -7   2  13       3234.20       3469.33        91.31 o                         
  -5   2  13         77.16         55.69        11.17 o                         
  -3   2  13        785.44        593.96        43.60 o                         
  -1   2  13         60.00         31.50        20.18 o                         
   1   2  13       3481.38       3601.93       140.15 o                         
   3   2  13       4109.40       4173.77       197.64 o                         
   5   2  13       5900.77       5867.07       242.01 o                         
   7   2  13          7.13          4.78         5.38 o                         
   9   2  13         43.43         68.04        11.05 o                         
  11   2  13       2621.59       2269.91        76.69 o                         
  13   2  13         63.78         28.98         9.10 o                         
  15   2  13         17.83         16.44        10.24 o                         
  17   2  13        116.86        156.63        20.43 o                         
  19   2  13        316.11        328.91        26.22 o                         
  21   2  13        128.94        158.57        31.14 o                         
 -20   3  13        149.58        164.16        28.90 o                         
 -18   3  13         64.60         74.83        20.12 o                         
 -16   3  13       2988.12       2876.21       105.75 o                         
 -14   3  13       6751.30       6501.61       179.93 o                         
 -12   3  13          0.61          4.17        15.16 o                         
 -10   3  13       8038.16       7750.53       245.51 o                         
  -8   3  13       7144.19       7137.70       199.90 o                         
  -6   3  13        126.73        158.05        19.65 o                         
  -4   3  13          7.89         -0.94         5.77 o                         
  -2   3  13       6398.48       6418.45       158.45 o                         
   0   3  13       1278.96       1089.06        50.41 o                         
   2   3  13          8.88          9.84         6.68 o                         
   4   3  13         46.61         31.83         8.20 o                         
   6   3  13        501.08        452.61        25.68 o                         
   8   3  13        901.80        852.41        51.48 o                         
  10   3  13        641.17        644.08        38.95 o                         
  12   3  13          6.79          4.90         6.51 o                         
  14   3  13        228.99        210.58        22.29 o                         
  16   3  13        745.94        800.89        74.56 o                         
  18   3  13       1503.60       1358.65       129.32 o                         
  20   3  13        416.31        361.43        70.30 o                         
 -19   4  13       1429.50       1376.34       125.82 o                         
 -17   4  13        642.04        597.52        48.29 o                         
 -15   4  13       1435.94       1478.77        94.02 o                         
 -13   4  13        572.86        643.14        86.69 o                         
 -11   4  13        194.31        191.55        46.93 o                         
  -9   4  13        184.99        178.62        27.23 o                         
  -7   4  13        372.64        417.23        35.66 o                         
  -5   4  13        285.68        263.42        26.43 o                         
  -3   4  13        195.62        202.95        20.23 o                         
  -1   4  13       1339.47       1290.65        52.51 o                         
   1   4  13         25.80         -0.79         7.74 o                         
   3   4  13        115.47         74.87        11.45 o                         
   5   4  13        111.18         91.90        14.35 o                         
   7   4  13        611.68        589.72        42.81 o                         
   9   4  13       1044.66       1026.32        86.67 o                         
  11   4  13         54.63         45.36        12.75 o                         
  13   4  13        638.61        577.62        61.22 o                         
  15   4  13       1334.40       1174.55        78.17 o                         
  17   4  13       1888.59       2114.59       491.59 o                         
  19   4  13        265.33        378.51        80.40 o                         
 -16   5  13         66.63         33.68        16.21 o                         
 -14   5  13        267.98        238.71        31.93 o                         
 -12   5  13         66.41         41.06        22.07 o                         
 -10   5  13        716.16        683.48        48.60 o                         
  -8   5  13       1886.48       1873.41       107.76 o                         
  -6   5  13        180.00        183.39        32.84 o                         
  -4   5  13        247.54        201.90        35.78 o                         
  -2   5  13       7053.06       6508.60       226.77 o                         
   0   5  13         58.49         55.21        16.00 o                         
   2   5  13        102.97         59.19        15.95 o                         
   4   5  13        710.93        542.13        47.19 o                         
   6   5  13         38.47         13.52        11.77 o                         
   8   5  13        166.82        103.94        23.77 o                         
  10   5  13        121.45        149.30        33.48 o                         
  12   5  13          4.45         11.80         9.14 o                         
  14   5  13        917.05        904.51        65.00 o                         
  16   5  13       1176.80       1087.55        62.30 o                         
 -13   6  13        361.48        368.70        53.89 o                         
 -11   6  13         58.09         50.77        25.92 o                         
  -9   6  13        195.26        199.86        25.14 o                         
  -7   6  13        339.02        343.55        41.95 o                         
  -5   6  13         51.27         57.36        19.71 o                         
  -3   6  13        408.57        321.60        44.11 o                         
  -1   6  13         75.13         67.72        21.58 o                         
   1   6  13        400.29        400.71        39.43 o                         
   3   6  13        508.03        511.78        44.09 o                         
   5   6  13         78.10        100.72        18.56 o                         
   7   6  13         94.69         90.90        28.30 o                         
   9   6  13       1049.62       1025.68       104.84 o                         
  11   6  13       1917.12       1775.46        88.76 o                         
  13   6  13        160.53        142.73        25.92 o                         
 -10   7  13         43.21         48.88        14.65 o                         
  -8   7  13        664.26        693.91        48.85 o                         
  -6   7  13        191.66        206.06        24.00 o                         
  -4   7  13        138.96        137.13        19.96 o                         
  -2   7  13        396.53        389.57        43.68 o                         
   0   7  13        212.51        272.09        36.25 o                         
   2   7  13          8.06          6.20        10.39 o                         
   4   7  13        118.89        123.55        18.73 o                         
   6   7  13        808.77        882.41        59.59 o                         
   8   7  13          2.10          0.71        10.80 o                         
  10   7  13          8.95          0.15         9.34 o                         
  -3   8  13        842.89        885.46        71.73 o                         
  -1   8  13        294.45        275.11        28.17 o                         
   1   8  13        865.67        941.79        76.37 o                         
 -20   0  14        200.76        185.08        26.92 o                         
 -18   0  14        375.59        359.37        47.20 o                         
 -16   0  14      11905.99      10927.95       320.40 o                         
 -14   0  14        770.79        683.37        64.39 o                         
 -12   0  14        793.44        716.99        59.61 o                         
 -10   0  14       2776.30       2673.10       106.82 o                         
  -8   0  14       5480.06       5291.75       140.71 o                         
  -6   0  14          5.34          0.67         5.71 o                         
  -4   0  14        496.74        513.46        44.84 o                         
  -2   0  14       2031.96       1807.06        93.82 o                         
   0   0  14         29.39         13.30        10.93 o                         
   2   0  14      18148.96      19976.52       441.13 o                         
   4   0  14        408.62        267.10        24.43 o                         
   6   0  14       4209.51       4340.64       146.13 o                         
   8   0  14       5307.65       4960.48       183.42 o                         
  10   0  14       1010.07       1062.46        52.62 o                         
  12   0  14         80.44         78.05        14.19 o                         
  14   0  14       1435.22       1194.97        85.51 o                         
  16   0  14       1428.85       1348.80        87.89 o                         
  18   0  14       1039.62        900.99        97.93 o                         
  20   0  14        109.26        165.44        36.62 o                         
 -21   1  14       3052.84       3269.23        93.26 o                         
 -19   1  14       1576.90       1665.53        73.75 o                         
 -17   1  14        347.46        347.84        36.18 o                         
 -15   1  14       4974.13       4548.13       115.49 o                         
 -13   1  14       2348.78       2262.40       119.45 o                         
 -11   1  14         48.34         52.99        13.94 o                         
  -9   1  14       1289.91       1424.59        51.10 o                         
  -7   1  14       4466.69       4201.17        85.97 o                         
  -5   1  14        651.83        547.23        27.73 o                         
  -3   1  14       1402.25       1307.74        46.48 o                         
  -1   1  14       3446.33       3449.06        92.80 o                         
   1   1  14       1759.58       1942.08        69.06 o                         
   3   1  14       3128.96       3218.17       115.33 o                         
   5   1  14        254.13        272.78        18.12 o                         
   7   1  14        400.83        439.10        24.48 o                         
   9   1  14         48.36         29.29         9.56 o                         
  11   1  14       2682.22       2641.93        87.34 o                         
  13   1  14        584.27        590.55        45.19 o                         
  15   1  14        255.04        260.58        34.54 o                         
  17   1  14         70.88         84.87        14.80 o                         
  19   1  14          9.67         33.18        13.00 o                         
  21   1  14        744.23        685.38        45.58 o                         
 -20   2  14        414.23        399.80        29.98 o                         
 -18   2  14        253.23        262.53        28.66 o                         
 -16   2  14          3.03         16.70         9.54 o                         
 -14   2  14         78.99         74.12        14.02 o                         
 -12   2  14          6.96         11.69         7.15 o                         
 -10   2  14        363.61        360.78        30.09 o                         
  -8   2  14        548.29        435.90        31.74 o                         
  -6   2  14         12.23         10.88         7.27 o                         
  -4   2  14        417.54        376.05        24.03 o                         
  -2   2  14       5037.43       4742.67        97.71 o                         
   0   2  14        496.41        506.49        31.94 o                         
   2   2  14         72.41         57.41        12.31 o                         
   4   2  14        807.07        760.32        37.54 o                         
   6   2  14        961.80        946.39        48.79 o                         
   8   2  14         75.68         49.46        12.20 o                         
  10   2  14       1063.02       1008.20        41.23 o                         
  12   2  14          4.19         15.85         7.21 o                         
  14   2  14          6.09         14.87         9.10 o                         
  16   2  14       5232.22       5136.18       186.16 o                         
  18   2  14          4.39          3.48         7.04 o                         
  20   2  14        411.14        356.67        65.04 o                         
 -19   3  14        796.66        732.42        65.75 o                         
 -17   3  14         73.73         95.35        25.56 o                         
 -15   3  14       1937.84       1850.80        84.23 o                         
 -13   3  14       1623.31       1601.96        69.33 o                         
 -11   3  14         80.35         73.20        17.20 o                         
  -9   3  14        148.85         90.87        16.22 o                         
  -7   3  14        104.47         83.10        14.38 o                         
  -5   3  14        129.09         91.00        15.94 o                         
  -3   3  14       7780.54       7138.44       142.60 o                         
  -1   3  14       2424.91       2303.13        69.84 o                         
   1   3  14        697.01        615.80        34.83 o                         
   3   3  14        301.21        248.31        22.28 o                         
   5   3  14        761.54        718.70        35.31 o                         
   7   3  14        135.54        133.89        15.75 o                         
   9   3  14       1918.19       1829.37        67.06 o                         
  11   3  14        153.56        144.93        18.05 o                         
  13   3  14         87.11        112.76        15.88 o                         
  15   3  14        209.11        228.11        23.98 o                         
  17   3  14        138.10        195.82        23.90 o                         
  19   3  14        289.43        227.80        26.20 o                         
 -18   4  14         26.59         38.77        17.77 o                         
 -16   4  14        261.80        289.79        35.05 o                         
 -14   4  14         20.94          2.23        13.39 o                         
 -12   4  14        189.82        109.85        35.42 o                         
 -10   4  14       5419.89       5831.06       180.80 o                         
  -8   4  14        181.39        184.76        32.52 o                         
  -6   4  14      12745.49      12134.30       264.47 o                         
  -4   4  14       1213.31       1082.45        55.15 o                         
  -2   4  14        143.67        116.23        16.56 o                         
   0   4  14       5310.63       5093.74       165.02 o                         
   2   4  14        646.28        599.10        36.28 o                         
   4   4  14        181.03        171.76        20.25 o                         
   6   4  14        354.98        333.95        28.02 o                         
   8   4  14         84.60         37.97        13.91 o                         
  10   4  14        458.91        394.03        48.81 o                         
  12   4  14        531.74        492.57        53.95 o                         
  14   4  14         26.45         26.91        11.09 o                         
  16   4  14          0.21         16.50         8.77 o                         
  18   4  14        223.76        354.42        84.59 o                         
 -15   5  14        390.83        381.96        36.39 o                         
 -13   5  14         74.50         68.04        17.45 o                         
 -11   5  14       1371.65       1358.52        81.47 o                         
  -9   5  14        178.95        176.87        24.61 o                         
  -7   5  14         68.82         74.81        21.38 o                         
  -5   5  14         60.12         74.83        21.51 o                         
  -3   5  14       2022.60       1717.07       106.54 o                         
  -1   5  14        813.76        877.19        64.24 o                         
   1   5  14       3881.56       3394.38       124.86 o                         
   3   5  14        464.29        436.63        42.45 o                         
   5   5  14        209.55        179.08        27.51 o                         
   7   5  14         80.37         74.42        15.28 o                         
   9   5  14        130.51         81.15        19.96 o                         
  11   5  14        781.23        645.54        66.60 o                         
  13   5  14        355.33        334.19        41.03 o                         
  15   5  14         20.09         20.40         7.75 o                         
 -14   6  14         92.85         75.07        21.57 o                         
 -12   6  14        322.28        317.78        49.41 o                         
 -10   6  14         11.62         30.44        13.63 o                         
  -8   6  14          4.68          0.48        12.07 o                         
  -6   6  14        226.82        222.76        33.68 o                         
  -4   6  14        246.48        226.46        35.40 o                         
  -2   6  14        124.29        126.66        28.17 o                         
   0   6  14          8.60         10.03         8.62 o                         
   2   6  14         37.84         24.06        11.41 o                         
   4   6  14        672.64        671.04        49.41 o                         
   6   6  14        254.08        320.03        32.68 o                         
   8   6  14        112.16        102.27        33.98 o                         
  10   6  14          1.83         23.88        20.53 o                         
  12   6  14        139.11        106.84        18.90 o                         
  -9   7  14        589.72        646.79        55.19 o                         
  -7   7  14       1509.23       1620.36        65.38 o                         
  -5   7  14         27.36         46.91        24.04 o                         
  -3   7  14          7.07          5.68         9.44 o                         
  -1   7  14         27.24         18.64        13.53 o                         
   1   7  14        651.04        668.09        54.93 o                         
   3   7  14        399.23        387.97        31.76 o                         
   5   7  14        166.36        167.46        19.79 o                         
   7   7  14         12.05         19.93        14.64 o                         
   9   7  14        759.19        733.41        68.79 o                         
 -20   1  15         37.31         50.06        11.51 o                         
 -18   1  15        127.67        124.81        19.88 o                         
 -16   1  15        987.17        942.68        46.99 o                         
 -14   1  15       1328.95       1282.34        56.39 o                         
 -12   1  15         67.64         37.68        10.77 o                         
 -10   1  15        174.40        165.09        17.85 o                         
  -8   1  15        232.31        206.42        18.02 o                         
  -6   1  15       4731.40       4682.59       100.43 o                         
  -4   1  15        869.30        811.30        29.71 o                         
  -2   1  15         28.37         22.17         5.46 o                         
   0   1  15       1614.56       1583.36        54.73 o                         
   2   1  15       1656.44       1562.50        56.88 o                         
   4   1  15        750.97        644.47        33.26 o                         
   6   1  15        548.23        540.00        26.40 o                         
   8   1  15         24.51         29.94         8.61 o                         
  10   1  15       1695.75       1717.01        59.70 o                         
  12   1  15        462.41        450.80        48.49 o                         
  14   1  15        103.99        105.64        17.69 o                         
  16   1  15        102.71         85.06        15.11 o                         
  18   1  15         21.66         27.76        10.44 o                         
  20   1  15        220.32        253.90        29.38 o                         
 -19   2  15        107.98         87.33        14.42 o                         
 -17   2  15         13.98         17.45        11.05 o                         
 -15   2  15         16.46         17.50         9.52 o                         
 -13   2  15         21.04         29.72         9.93 o                         
 -11   2  15         26.42          3.22        11.38 o                         
  -9   2  15        134.63        120.22        17.54 o                         
  -7   2  15        319.95        368.39        26.35 o                         
  -5   2  15       1188.87       1096.79        41.71 o                         
  -3   2  15         72.48         32.77         7.12 o                         
  -1   2  15         92.40         65.32        12.38 o                         
   1   2  15        302.44        261.58        23.61 o                         
   3   2  15        122.16        130.65        15.89 o                         
   5   2  15        793.18        837.01        37.49 o                         
   7   2  15          1.87          7.56         7.18 o                         
   9   2  15        585.80        570.22        33.58 o                         
  11   2  15        257.40        223.62        20.60 o                         
  13   2  15          0.39         11.17         7.28 o                         
  15   2  15         69.94         41.16         8.65 o                         
  17   2  15        166.81        154.63        18.83 o                         
  19   2  15        312.36        306.62        26.04 o                         
 -18   3  15         11.23         -8.64        31.24 o                         
 -16   3  15         15.21         11.71        13.22 o                         
 -14   3  15         68.96         95.55        15.12 o                         
 -12   3  15         40.93         40.70        14.41 o                         
 -10   3  15       3240.34       3210.83       147.14 o                         
  -8   3  15       1522.05       1378.50        59.95 o                         
  -6   3  15       2128.73       2037.32        76.80 o                         
  -4   3  15       5903.98       5623.38       144.37 o                         
  -2   3  15        230.92        231.61        21.88 o                         
   0   3  15        516.25        476.84        33.56 o                         
   2   3  15        365.86        306.54        24.97 o                         
   4   3  15       1896.26       1723.84        62.19 o                         
   6   3  15         62.39         51.83        12.46 o                         
   8   3  15          1.81         11.95         6.77 o                         
  10   3  15        365.55        417.29        27.76 o                         
  12   3  15       1026.89        983.75        64.64 o                         
  14   3  15        947.51        991.95        45.77 o                         
  16   3  15         59.89         77.09        15.35 o                         
  18   3  15        429.21        413.42        42.01 o                         
 -17   4  15         75.37         82.08        25.43 o                         
 -15   4  15        161.08        207.67        30.02 o                         
 -13   4  15        901.63        863.58        96.26 o                         
 -11   4  15       1533.86       1382.13        87.70 o                         
  -9   4  15         39.68         57.33        13.71 o                         
  -7   4  15       2109.30       2029.62        92.44 o                         
  -5   4  15       5045.64       4579.29       146.85 o                         
  -3   4  15       8571.55       7651.84       182.72 o                         
  -1   4  15      13361.22      12566.79       381.74 o                         
   1   4  15       5059.61       4787.99       184.40 o                         
   3   4  15       4741.47       4491.40       179.68 o                         
   5   4  15          0.05         -9.39         9.39 o                         
   7   4  15       3593.08       3038.83       131.93 o                         
   9   4  15       5985.36       5088.83       203.53 o                         
  11   4  15        388.06        362.87        74.06 o                         
  13   4  15        253.11        273.62        41.50 o                         
  15   4  15        346.22        336.21        31.55 o                         
  17   4  15       3532.29       4360.32       962.16 o                         
 -14   5  15       1070.12       1189.58        67.09 o                         
 -12   5  15        755.39        834.97        83.88 o                         
 -10   5  15         73.43        102.15        17.42 o                         
  -8   5  15         73.98        102.71        28.43 o                         
  -6   5  15         42.42         43.69        15.19 o                         
  -4   5  15        557.28        507.24        55.96 o                         
  -2   5  15         89.04         58.50        17.17 o                         
   0   5  15       2050.86       1644.52        87.45 o                         
   2   5  15         62.09         42.54        13.82 o                         
   4   5  15       3889.01       3468.35       125.38 o                         
   6   5  15       2424.49       2389.05       120.85 o                         
   8   5  15        275.82        311.43        33.24 o                         
  10   5  15        731.18        643.80        58.32 o                         
  12   5  15       1851.43       1706.12        91.74 o                         
  14   5  15        404.87        391.36        38.12 o                         
 -13   6  15        291.00        246.12        38.79 o                         
 -11   6  15          7.99         11.21        11.60 o                         
  -9   6  15       1098.39       1210.54        59.53 o                         
  -7   6  15        303.52        314.42        39.45 o                         
  -5   6  15        337.38        239.76        35.47 o                         
  -3   6  15          9.27         -5.16        11.30 o                         
  -1   6  15        320.80        336.71        43.84 o                         
   1   6  15       1467.21       1229.58        67.49 o                         
   3   6  15       1344.98       1310.97        69.27 o                         
   5   6  15         63.07         29.89        11.25 o                         
   7   6  15        614.61        611.12        52.41 o                         
   9   6  15       2178.86       2126.19       145.05 o                         
  11   6  15         87.95        173.81        35.47 o                         
  13   6  15        186.12        151.36        29.14 o                         
  -8   7  15         38.83         42.02        12.15 o                         
  -6   7  15       1416.65       1677.91        79.75 o                         
  -4   7  15          6.63         22.30         9.94 o                         
  -2   7  15        117.73        113.88        22.92 o                         
   0   7  15        370.95        399.09        40.82 o                         
   2   7  15        706.11        764.81        55.20 o                         
   4   7  15        925.01       1019.20        56.74 o                         
   6   7  15        119.65        171.54        23.02 o                         
   8   7  15        118.55        128.02        27.83 o                         
 -20   0  16        119.46         79.75        23.53 o                         
 -18   0  16        967.38       1077.43        71.11 o                         
 -16   0  16         24.12         10.94         9.25 o                         
 -14   0  16       1871.46       1777.16       105.48 o                         
 -12   0  16        545.82        520.89        56.86 o                         
 -10   0  16       4053.42       3557.41       131.47 o                         
  -8   0  16         54.41         86.65        16.87 o                         
  -6   0  16      10663.10      10354.71       282.09 o                         
  -4   0  16       1142.71        978.11        52.20 o                         
  -2   0  16       2426.86       2219.66        79.15 o                         
   0   0  16        225.14        166.85        21.96 o                         
   2   0  16       6303.68       5895.99       233.40 o                         
   4   0  16      22403.80      21914.33       549.84 o                         
   6   0  16        117.38         83.96        14.80 o                         
   8   0  16        451.03        305.20        29.40 o                         
  10   0  16      11640.11      10807.17       564.02 o                         
  12   0  16      11471.72       9980.20       613.50 o                         
  14   0  16       4794.99       4310.64       218.30 o                         
  16   0  16       1324.59       1237.02       118.48 o                         
  18   0  16       1767.04       2064.50       142.50 o                         
  20   0  16          4.57         14.29        14.14 o                         
 -19   1  16        480.88        496.75        35.66 o                         
 -17   1  16        545.93        534.23        42.56 o                         
 -15   1  16        176.97        174.21        18.23 o                         
 -13   1  16        243.07        243.76        26.47 o                         
 -11   1  16          4.09         10.71         9.37 o                         
  -9   1  16        757.92        688.86        36.28 o                         
  -7   1  16          6.38         21.42         8.45 o                         
  -5   1  16       1006.59        843.04        33.33 o                         
  -3   1  16        765.34        685.66        30.57 o                         
  -1   1  16       3834.82       3711.57        80.27 o                         
   1   1  16         22.41         29.93         8.74 o                         
   3   1  16        141.33        127.26        18.06 o                         
   5   1  16        731.54        684.72        36.02 o                         
   7   1  16        749.78        657.26        35.08 o                         
   9   1  16       1808.58       1833.34        73.49 o                         
  11   1  16        464.24        425.73        32.38 o                         
  13   1  16         12.85         17.42         9.62 o                         
  15   1  16        883.66        816.94        55.44 o                         
  17   1  16        753.26        749.51        52.13 o                         
  19   1  16        319.42        341.58        35.16 o                         
 -20   2  16        365.10        432.02        49.46 o                         
 -18   2  16         12.26         12.56        12.08 o                         
 -16   2  16         12.21         -0.41         6.67 o                         
 -14   2  16       1409.90       1287.15        55.25 o                         
 -12   2  16         22.28         13.29         8.63 o                         
 -10   2  16       1149.26       1006.34        63.91 o                         
  -8   2  16       1276.22       1269.24        57.13 o                         
  -6   2  16        334.26        304.98        24.05 o                         
  -4   2  16         83.69         58.62        10.03 o                         
  -2   2  16         86.95         48.50         9.84 o                         
   0   2  16        789.93        773.70        38.10 o                         
   2   2  16          6.32          8.50         6.78 o                         
   4   2  16       8344.12       7830.29       310.04 o                         
   6   2  16        328.08        383.73        25.80 o                         
   8   2  16         11.20          0.77         6.13 o                         
  10   2  16       3099.67       3102.10       137.44 o                         
  12   2  16       1235.39       1420.92        65.21 o                         
  14   2  16         88.53         81.36        15.57 o                         
  16   2  16        598.95        586.77        44.06 o                         
  18   2  16        312.18        361.07        42.52 o                         
 -19   3  16         75.98         76.21        20.77 o                         
 -17   3  16         94.34         71.57        19.09 o                         
 -15   3  16         11.17          0.20         8.07 o                         
 -13   3  16        197.21        165.18        20.50 o                         
 -11   3  16         12.59         15.03         8.47 o                         
  -9   3  16        600.86        535.03        56.56 o                         
  -7   3  16        225.73        263.53        32.15 o                         
  -5   3  16       4691.60       4422.87       106.75 o                         
  -3   3  16        101.83        105.18        14.43 o                         
  -1   3  16      12587.91      12155.59       224.08 o                         
   1   3  16        248.24        235.54        23.96 o                         
   3   3  16        387.04        371.14        28.51 o                         
   5   3  16       1153.95       1091.27        47.32 o                         
   7   3  16       1096.64       1001.55        56.66 o                         
   9   3  16         18.39         31.50         8.35 o                         
  11   3  16         20.79         25.72         8.37 o                         
  13   3  16       1067.96       1140.26        87.46 o                         
  15   3  16          7.55          5.64        11.10 o                         
  17   3  16        679.94        638.51        48.13 o                         
 -16   4  16          9.59         21.15        12.09 o                         
 -14   4  16         12.12        -10.22        13.04 o                         
 -12   4  16       1654.71       1797.44       141.84 o                         
 -10   4  16       1570.97       1770.00       101.47 o                         
  -8   4  16         43.65         62.54        16.72 o                         
  -6   4  16         19.92          2.31         9.18 o                         
  -4   4  16        471.13        486.02        37.66 o                         
  -2   4  16         30.65         32.56         7.81 o                         
   0   4  16        200.82        179.08        20.32 o                         
   2   4  16         89.33        132.35        16.98 o                         
   4   4  16        514.72        534.65        35.37 o                         
   6   4  16       1413.48       1206.62        79.95 o                         
   8   4  16         84.92         93.93        19.39 o                         
  10   4  16        381.90        286.99        40.64 o                         
  12   4  16        251.65        260.44        39.70 o                         
  14   4  16          0.10         -3.35         8.07 o                         
  16   4  16         98.73         53.43        19.84 o                         
 -15   5  16         20.18         25.91        13.36 o                         
 -13   5  16        124.49        131.67        21.76 o                         
 -11   5  16        330.78        361.28        54.06 o                         
  -9   5  16        127.54        116.37        18.92 o                         
  -7   5  16        223.85        280.06        39.12 o                         
  -5   5  16        699.95        797.38        68.99 o                         
  -3   5  16        260.98        289.56        42.87 o                         
  -1   5  16        277.82        239.70        30.95 o                         
   1   5  16        364.84        407.00        40.22 o                         
   3   5  16        466.86        416.80        40.38 o                         
   5   5  16        488.67        578.20        46.95 o                         
   7   5  16        611.88        599.11        42.94 o                         
   9   5  16         69.20         50.10        13.93 o                         
  11   5  16        707.16        633.73        59.08 o                         
  13   5  16          1.47          8.08         9.47 o                         
  15   5  16        247.49        186.47        32.11 o                         
 -12   6  16        978.76       1016.06        81.28 o                         
 -10   6  16        377.04        356.86        34.86 o                         
  -8   6  16         11.89          4.49         7.60 o                         
  -6   6  16          7.65         18.40        19.33 o                         
  -4   6  16       1683.37       2146.11       318.16 o                         
  -2   6  16        496.43        436.55        48.64 o                         
   0   6  16         86.73        106.61        19.19 o                         
   2   6  16        584.18        573.64        44.18 o                         
   4   6  16         16.71         16.69         8.48 o                         
   6   6  16        540.06        692.07        55.37 o                         
   8   6  16        162.64        178.03        41.45 o                         
  10   6  16        166.26        122.93        31.10 o                         
  12   6  16        311.28        322.14        42.87 o                         
  -7   7  16        436.86        564.56        56.46 o                         
  -5   7  16        277.21        323.63        32.73 o                         
  -3   7  16          4.06         -8.74         9.19 o                         
  -1   7  16        387.19        449.34        41.27 o                         
   1   7  16        918.38       1002.38        62.01 o                         
   3   7  16        396.88        467.87        39.54 o                         
   5   7  16        134.19        135.28        28.58 o                         
 -20   1  17          1.81          3.22        13.31 o                         
 -18   1  17       1334.67       1421.12        63.72 o                         
 -16   1  17       1485.53       1540.91        64.83 o                         
 -14   1  17        162.41        150.35        17.69 o                         
 -12   1  17         59.67         20.07        13.74 o                         
 -10   1  17         67.81         58.39        13.23 o                         
  -8   1  17       1076.28       1066.94        45.67 o                         
  -6   1  17        111.60        103.96        13.07 o                         
  -4   1  17       1222.95       1149.88        41.45 o                         
  -2   1  17         41.52         48.86         9.28 o                         
   0   1  17        671.24        705.68        34.00 o                         
   2   1  17       4114.05       4227.75       196.60 o                         
   4   1  17       2773.88       2804.52        89.95 o                         
   6   1  17          3.37         -8.13         8.13 o                         
   8   1  17       1277.61       1190.97        54.88 o                         
  10   1  17       1822.10       1528.07        74.08 o                         
  12   1  17         14.94         11.19         9.32 o                         
  14   1  17        847.49        750.65        68.75 o                         
  16   1  17        284.24        270.31        33.65 o                         
  18   1  17        163.75        162.57        25.19 o                         
 -19   2  17        867.05        839.28        50.55 o                         
 -17   2  17        119.97        131.35        18.93 o                         
 -15   2  17         51.75         25.81         8.59 o                         
 -13   2  17        297.05        305.95        29.01 o                         
 -11   2  17        232.50        245.84        31.11 o                         
  -9   2  17        359.64        338.61        36.28 o                         
  -7   2  17          0.63          6.12         6.63 o                         
  -5   2  17        257.06        211.93        18.85 o                         
  -3   2  17         18.91          6.85         6.54 o                         
  -1   2  17       6109.30       5620.93       119.20 o                         
   1   2  17       1930.72       1936.76        66.29 o                         
   3   2  17          7.99         10.78         6.53 o                         
   5   2  17       5392.52       4786.37       195.17 o                         
   7   2  17       1285.40       1299.34        55.19 o                         
   9   2  17        549.62        548.86        32.78 o                         
  11   2  17        991.65        843.88        52.01 o                         
  13   2  17        852.92        905.08        47.91 o                         
  15   2  17        296.58        314.92        31.73 o                         
  17   2  17         11.12          7.57         5.63 o                         
 -18   3  17          3.53         -3.06        10.05 o                         
 -16   3  17        451.55        443.40        41.53 o                         
 -14   3  17        199.03        233.81        23.47 o                         
 -12   3  17        138.98        145.27        23.15 o                         
 -10   3  17        394.87        359.38        37.34 o                         
  -8   3  17         11.55         14.70        12.83 o                         
  -6   3  17        792.33        711.16        53.26 o                         
  -4   3  17       2240.74       2172.75        69.89 o                         
  -2   3  17        102.59         73.84        12.79 o                         
   0   3  17        697.34        608.26        35.86 o                         
   2   3  17       1730.27       1773.47        72.37 o                         
   4   3  17       1138.29       1003.88        44.08 o                         
   6   3  17        190.24        163.25        18.69 o                         
   8   3  17         65.34         39.55         9.69 o                         
  10   3  17        693.97        700.33        44.80 o                         
  12   3  17        298.76        347.87        26.83 o                         
  14   3  17        264.89        303.36        22.99 o                         
  16   3  17         47.71         25.29        11.04 o                         
 -15   4  17         63.82         59.12        15.39 o                         
 -13   4  17         67.62         52.42        21.24 o                         
 -11   4  17       2599.96       2509.97       117.06 o                         
  -9   4  17       1975.33       2103.92        77.15 o                         
  -7   4  17        516.46        569.52        40.44 o                         
  -5   4  17         53.16         62.65        14.53 o                         
  -3   4  17       9411.89       9305.85       313.00 o                         
  -1   4  17         64.65         62.54        12.41 o                         
   1   4  17       1249.44       1055.84        50.20 o                         
   3   4  17       1503.71       1503.97        60.59 o                         
   5   4  17        649.75        618.52        37.81 o                         
   7   4  17          6.90          7.22         9.22 o                         
   9   4  17        176.97        157.44        30.40 o                         
  11   4  17          4.51         12.08        10.23 o                         
  13   4  17        143.62        138.91        20.67 o                         
  15   4  17        794.20        870.34        59.65 o                         
 -14   5  17        381.99        345.20        46.01 o                         
 -12   5  17        912.25        968.54        81.42 o                         
 -10   5  17        164.58        123.63        21.46 o                         
  -8   5  17        536.27        568.62        42.80 o                         
  -6   5  17         33.69         27.18        13.32 o                         
  -4   5  17       1440.92       1312.82        88.79 o                         
  -2   5  17         20.63         22.79        11.18 o                         
   0   5  17        430.17        434.06        40.86 o                         
   2   5  17         56.75         34.20        14.01 o                         
   4   5  17        790.17        889.66        57.86 o                         
   6   5  17        130.29        108.71        20.42 o                         
   8   5  17          6.10         -3.07        22.36 o                         
  10   5  17       1367.41       1274.98        77.24 o                         
  12   5  17         61.76         27.93        21.10 o                         
 -11   6  17        129.68         93.22        24.32 o                         
  -9   6  17        208.39        195.62        26.57 o                         
  -7   6  17          4.26          8.63         8.49 o                         
  -5   6  17        273.42        259.90        34.11 o                         
  -3   6  17        925.45        971.39       110.60 o                         
  -1   6  17        413.22        444.97        47.51 o                         
   1   6  17        620.18        689.69        47.32 o                         
   3   6  17        408.13        374.32        33.36 o                         
   5   6  17        337.24        431.88        34.87 o                         
   7   6  17         11.93         14.05        16.26 o                         
   9   6  17         39.77         18.51        12.22 o                         
  11   6  17        483.97        465.30        51.84 o                         
  -4   7  17        501.73        545.94        41.08 o                         
  -2   7  17        105.13        115.10        19.35 o                         
   0   7  17        182.30        208.79        26.23 o                         
   2   7  17       2126.91       2566.62        96.89 o                         
 -18   0  18       2610.99       2706.22       104.65 o                         
 -16   0  18       7211.22       6482.68       238.59 o                         
 -14   0  18        209.72        149.21        28.61 o                         
 -12   0  18       2923.15       2993.13       163.21 o                         
 -10   0  18        217.88        247.81        38.75 o                         
  -8   0  18       4731.47       4424.71       160.52 o                         
  -6   0  18       1784.48       1940.14        85.80 o                         
  -4   0  18         28.58         18.08         9.83 o                         
  -2   0  18       1547.01       1472.64        72.05 o                         
   0   0  18        570.62        510.73        44.99 o                         
   2   0  18       2510.37       2631.30        99.30 o                         
   4   0  18       2113.07       1959.22        91.21 o                         
   6   0  18       3050.97       2854.71       122.98 o                         
   8   0  18        250.65        281.05        40.25 o                         
  10   0  18        140.56        160.74        44.78 o                         
  12   0  18       3789.81       3681.66       225.74 o                         
  14   0  18        335.19        366.42        64.69 o                         
  16   0  18        206.31        320.38        55.35 o                         
  18   0  18          1.45         10.67        14.87 o                         
 -19   1  18        219.03        156.94        21.20 o                         
 -17   1  18        396.33        423.00        34.30 o                         
 -15   1  18         51.08         37.29        10.80 o                         
 -13   1  18        670.62        704.10        44.12 o                         
 -11   1  18        358.51        336.20        31.35 o                         
  -9   1  18        569.24        496.96        38.48 o                         
  -7   1  18        145.99        123.40        15.14 o                         
  -5   1  18        591.64        602.99        34.12 o                         
  -3   1  18       1594.85       1525.97        50.40 o                         
  -1   1  18        240.06        216.22        17.81 o                         
   1   1  18       1425.07       1448.11        57.37 o                         
   3   1  18        267.14        212.49        24.12 o                         
   5   1  18          8.13          7.98        10.08 o                         
   7   1  18          2.69          7.44         8.10 o                         
   9   1  18        915.81        943.75        53.75 o                         
  11   1  18         18.65         10.73         7.63 o                         
  13   1  18        661.35        635.23        41.72 o                         
  15   1  18       1637.18       1741.10        96.82 o                         
  17   1  18         93.48         76.84        18.09 o                         
 -18   2  18        342.53        346.30        32.98 o                         
 -16   2  18        382.26        362.44        27.79 o                         
 -14   2  18          0.79          4.35         5.95 o                         
 -12   2  18          9.97          7.15         8.58 o                         
 -10   2  18        608.15        616.35        49.58 o                         
  -8   2  18       2300.31       2216.73        97.46 o                         
  -6   2  18        147.42        139.83        19.98 o                         
  -4   2  18       1333.62       1304.76        50.28 o                         
  -2   2  18       4400.20       4288.98       104.45 o                         
   0   2  18          9.33         11.19         6.15 o                         
   2   2  18       2084.85       2162.08        65.24 o                         
   4   2  18          2.56         13.50         8.01 o                         
   6   2  18         65.91         53.97        11.85 o                         
   8   2  18         50.30         61.15        11.63 o                         
  10   2  18        116.57        122.99        16.15 o                         
  12   2  18         55.85         80.11        14.85 o                         
  14   2  18          4.48         -1.59        12.08 o                         
  16   2  18         91.84        117.17        22.31 o                         
 -17   3  18         38.55         60.49        18.24 o                         
 -15   3  18         66.63         74.22        17.31 o                         
 -13   3  18        876.28        868.06        45.64 o                         
 -11   3  18       1748.75       1605.97        66.91 o                         
  -9   3  18         54.69         76.55        20.66 o                         
  -7   3  18       4443.90       4615.86       146.78 o                         
  -5   3  18         29.97         21.04         8.81 o                         
  -3   3  18       2605.31       2486.91       103.38 o                         
  -1   3  18       5538.37       5352.25       140.63 o                         
   1   3  18         44.99         34.72        10.21 o                         
   3   3  18        572.52        530.39        46.89 o                         
   5   3  18          2.40         -0.88         7.49 o                         
   7   3  18       1349.90       1269.82        68.49 o                         
   9   3  18        695.73        670.48        43.86 o                         
  11   3  18        614.39        638.39        50.69 o                         
  13   3  18         85.44        122.97        16.85 o                         
  15   3  18        343.50        335.57        35.30 o                         
 -14   4  18         62.58         57.57        19.77 o                         
 -12   4  18        313.42        252.69        47.50 o                         
 -10   4  18         34.63         41.75        14.37 o                         
  -8   4  18        403.16        398.25        32.10 o                         
  -6   4  18        228.62        231.99        25.99 o                         
  -4   4  18        612.53        607.18        37.13 o                         
  -2   4  18         80.27         90.82        14.58 o                         
   0   4  18         40.35         58.66        13.96 o                         
   2   4  18        242.51        220.76        22.69 o                         
   4   4  18        510.99        529.58        34.59 o                         
   6   4  18       1091.41       1169.84        63.28 o                         
   8   4  18        419.63        436.46        39.76 o                         
  10   4  18          1.25          1.19         9.73 o                         
  12   4  18        912.49        796.67       113.54 o                         
  14   4  18         14.05         -3.75         7.00 o                         
 -13   5  18        106.43         97.18        25.53 o                         
 -11   5  18          0.44        -13.36        13.36 o                         
  -9   5  18        157.45        177.41        21.50 o                         
  -7   5  18       1490.66       1515.66        70.03 o                         
  -5   5  18        201.73        194.96        32.48 o                         
  -3   5  18       2191.82       2217.30       116.15 o                         
  -1   5  18        318.75        240.08        29.43 o                         
   1   5  18          0.50          8.55        10.54 o                         
   3   5  18         63.54         66.59        16.47 o                         
   5   5  18          9.55          0.98         7.36 o                         
   7   5  18         66.92         56.87        22.72 o                         
   9   5  18         68.98         50.53        27.26 o                         
  11   5  18        219.89        187.73        36.95 o                         
 -10   6  18        242.90        211.34        35.76 o                         
  -8   6  18         99.66        138.96        18.89 o                         
  -6   6  18        126.78        153.00        24.63 o                         
  -4   6  18         19.89         24.76        10.26 o                         
  -2   6  18        231.84        233.37        32.28 o                         
   0   6  18       1296.39       1443.85        83.42 o                         
   2   6  18        209.02        232.10        26.21 o                         
   4   6  18          0.32          3.62         6.56 o                         
   6   6  18        184.68        193.55        26.05 o                         
   8   6  18         63.61         73.54        23.48 o                         
  -1   7  18          4.00         -1.72        17.02 o                         
 -18   1  19       1798.01       1822.24        63.97 o                         
 -16   1  19         26.31         22.26         8.98 o                         
 -14   1  19          1.58         14.03         7.79 o                         
 -12   1  19        263.16        289.15        27.94 o                         
 -10   1  19       1970.69       1909.58        77.91 o                         
  -8   1  19          1.12          4.34         7.84 o                         
  -6   1  19        676.83        634.36        43.74 o                         
  -4   1  19       1190.22       1125.96        43.86 o                         
  -2   1  19        917.02        883.81        37.31 o                         
   0   1  19        240.29        219.18        18.75 o                         
   2   1  19       3453.19       3296.49       119.73 o                         
   4   1  19        677.76        707.16        44.64 o                         
   6   1  19        735.06        654.39        51.56 o                         
   8   1  19        420.01        383.13        38.84 o                         
  10   1  19         22.96         45.48        14.54 o                         
  12   1  19        463.06        510.38        43.23 o                         
  14   1  19       1090.25       1095.12        75.31 o                         
  16   1  19        172.66        144.24        24.49 o                         
  18   1  19          0.41         11.59        12.34 o                         
 -17   2  19         27.40         24.23        15.65 o                         
 -15   2  19       2709.34       2699.63        81.52 o                         
 -13   2  19        183.63        145.99        19.32 o                         
 -11   2  19          6.78         -1.79         7.71 o                         
  -9   2  19       1303.22       1422.27        76.24 o                         
  -7   2  19       3077.53       3172.48       101.60 o                         
  -5   2  19          5.05          2.77        10.40 o                         
  -3   2  19       3305.97       3228.64        92.77 o                         
  -1   2  19       1907.57       1833.57        60.68 o                         
   1   2  19        923.39        898.69        40.67 o                         
   3   2  19         72.73         25.41        11.23 o                         
   5   2  19        229.64        175.71        23.54 o                         
   7   2  19         87.11         81.48        15.92 o                         
   9   2  19         63.13         45.02        10.35 o                         
  11   2  19        110.08        115.36        16.16 o                         
  13   2  19        487.26        546.01        44.59 o                         
  15   2  19         28.03         65.34        18.08 o                         
  17   2  19         82.95         63.68        21.45 o                         
 -16   3  19         23.78         18.31        13.08 o                         
 -14   3  19        122.40        117.40        18.08 o                         
 -12   3  19         56.14         69.98        14.67 o                         
 -10   3  19       1867.64       1944.10        74.07 o                         
  -8   3  19        185.33        164.84        24.27 o                         
  -6   3  19         49.87         37.72        11.25 o                         
  -4   3  19         10.35          8.66         7.46 o                         
  -2   3  19       2787.34       2586.44        92.45 o                         
   0   3  19        639.55        627.95        44.07 o                         
   2   3  19          8.77          1.30        10.96 o                         
   4   3  19        374.71        374.15        33.68 o                         
   6   3  19       1146.30       1168.31        58.61 o                         
   8   3  19       1615.90       1765.64        83.40 o                         
  10   3  19         43.53         33.58        16.81 o                         
  12   3  19       1318.81       1131.83        93.88 o                         
  14   3  19        258.25        323.46        46.90 o                         
 -13   4  19       1134.17       1217.81        97.03 o                         
 -11   4  19          4.70         -8.69         8.69 o                         
  -9   4  19        133.66        153.65        22.53 o                         
  -7   4  19       1812.36       2019.09        79.23 o                         
  -5   4  19       2330.52       2414.87        85.26 o                         
  -3   4  19        509.20        525.34        34.49 o                         
  -1   4  19       1631.10       1680.63        63.61 o                         
   1   4  19          7.87         11.99         9.84 o                         
   3   4  19        868.56        885.61        44.63 o                         
   5   4  19         13.73         27.39         7.45 o                         
   7   4  19        643.77        581.75        55.18 o                         
   9   4  19         40.82         13.95         9.87 o                         
  11   4  19       1083.90       1069.18        98.45 o                         
  13   4  19        105.09        150.66        31.45 o                         
 -12   5  19         94.32         98.33        25.06 o                         
 -10   5  19        452.23        518.65        56.90 o                         
  -8   5  19        652.22        775.28        45.26 o                         
  -6   5  19         83.22         48.84        16.22 o                         
  -4   5  19          4.65          5.72        12.79 o                         
  -2   5  19       3279.35       3474.33       116.39 o                         
   0   5  19        611.79        583.90        45.18 o                         
   2   5  19         16.06         18.57         9.42 o                         
   4   5  19         77.48         80.44        16.19 o                         
   6   5  19        719.48        834.22        49.89 o                         
   8   5  19       1115.90       1306.54       103.09 o                         
  10   5  19          0.85         10.81        12.22 o                         
  -7   6  19       1687.12       2143.19        70.46 o                         
  -5   6  19         30.60         31.33        12.30 o                         
  -3   6  19          4.44          1.95         7.43 o                         
  -1   6  19        149.57        214.03        29.32 o                         
   1   6  19        336.14        380.66        30.59 o                         
   3   6  19        298.57        368.20        29.59 o                         
   5   6  19        245.57        296.15        24.83 o                         
   7   6  19        158.15        138.45        30.34 o                         
 -16   0  20        257.94        317.70        34.21 o                         
 -14   0  20       1968.17       1925.43        80.89 o                         
 -12   0  20        994.54        915.08        70.62 o                         
 -10   0  20         83.26         68.51        21.61 o                         
  -8   0  20       3498.37       3396.87       158.66 o                         
  -6   0  20         17.33         23.01        12.29 o                         
  -4   0  20        242.97        245.86        31.22 o                         
  -2   0  20        284.03        261.29        39.52 o                         
   0   0  20          4.74          0.70         7.64 o                         
   2   0  20       1038.66       1069.48       115.95 o                         
   4   0  20        174.73        169.64        44.84 o                         
   6   0  20       2921.82       2864.51       197.04 o                         
   8   0  20        575.07        652.11        89.09 o                         
  10   0  20       3789.57       3849.98       229.27 o                         
  12   0  20         62.22         48.83        22.85 o                         
  14   0  20         54.46         27.72        12.92 o                         
  16   0  20        743.14        827.44        80.40 o                         
 -17   1  20        176.50        163.89        18.58 o                         
 -15   1  20       2311.10       2378.28        67.45 o                         
 -13   1  20         14.24         -2.46         6.72 o                         
 -11   1  20         66.02         39.00        10.34 o                         
  -9   1  20       1181.97       1207.19        59.86 o                         
  -7   1  20       3592.95       3458.10       119.13 o                         
  -5   1  20        440.08        450.66        32.52 o                         
  -3   1  20        227.73        218.12        22.36 o                         
  -1   1  20        207.29        192.72        21.75 o                         
   1   1  20       3240.68       3108.72        99.81 o                         
   3   1  20       5595.70       5549.66       240.06 o                         
   5   1  20       1324.64       1193.56        74.56 o                         
   7   1  20       2686.29       2632.45       107.84 o                         
   9   1  20       1611.65       1613.58        80.84 o                         
  11   1  20       1118.32       1228.53        58.03 o                         
  13   1  20       1059.13       1107.05        59.81 o                         
  15   1  20       1604.22       1804.05        90.16 o                         
  17   1  20        347.02        343.45        31.68 o                         
 -16   2  20         10.24         15.20         6.47 o                         
 -14   2  20         75.89         85.73        14.13 o                         
 -12   2  20         80.25         89.48        15.13 o                         
 -10   2  20         12.55         14.49         9.31 o                         
  -8   2  20         73.20         46.45        14.40 o                         
  -6   2  20         57.23         36.11        10.98 o                         
  -4   2  20        556.15        524.64        39.42 o                         
  -2   2  20       4672.60       4498.49       128.58 o                         
   0   2  20       1819.40       1803.87        78.31 o                         
   2   2  20        109.82        107.14        14.60 o                         
   4   2  20        783.58        851.33        44.99 o                         
   6   2  20        332.08        392.42        34.31 o                         
   8   2  20          1.83          7.18         7.42 o                         
  10   2  20        511.04        508.03        36.95 o                         
  12   2  20        564.89        681.03        39.55 o                         
  14   2  20          1.48         -5.61         8.57 o                         
  16   2  20         40.25         34.82        10.61 o                         
 -15   3  20        189.02        248.50        40.75 o                         
 -13   3  20         28.07         14.14        12.92 o                         
 -11   3  20        414.92        441.84        36.98 o                         
  -9   3  20       1089.14       1161.45        65.14 o                         
  -7   3  20          1.13          8.01         7.59 o                         
  -5   3  20         11.33         -0.70         8.49 o                         
  -3   3  20       5265.63       5350.86       139.50 o                         
  -1   3  20        218.51        213.28        25.35 o                         
   1   3  20        327.36        324.23        30.58 o                         
   3   3  20         54.53         71.94        13.61 o                         
   5   3  20        770.80        784.27        54.67 o                         
   7   3  20          2.65         11.11         9.77 o                         
   9   3  20         42.29         36.11        13.38 o                         
  11   3  20        109.07        142.06        19.56 o                         
  13   3  20        119.77        137.39        22.04 o                         
 -12   4  20        517.94        529.05        61.55 o                         
 -10   4  20          2.78         20.44        14.20 o                         
  -8   4  20          2.38          8.42        10.49 o                         
  -6   4  20        368.86        384.55        31.05 o                         
  -4   4  20         16.65         16.93         7.88 o                         
  -2   4  20        376.46        358.19        27.78 o                         
   0   4  20        117.22         96.59        15.60 o                         
   2   4  20         17.75         28.67        10.97 o                         
   4   4  20         96.98        108.28        14.39 o                         
   6   4  20         64.24         65.00        12.45 o                         
   8   4  20         55.27         30.85        12.69 o                         
  10   4  20         95.35         64.12        16.77 o                         
  12   4  20        182.74        214.27        37.24 o                         
 -11   5  20          0.54         -1.05         7.11 o                         
  -9   5  20        172.07        246.08        39.58 o                         
  -7   5  20        108.89        137.58        23.02 o                         
  -5   5  20       1072.25       1103.17        71.49 o                         
  -3   5  20        361.37        403.73        44.02 o                         
  -1   5  20          3.01         -6.54         6.63 o                         
   1   5  20        843.45        872.15        52.87 o                         
   3   5  20         62.79         66.56        15.75 o                         
   5   5  20          1.47         -7.02         7.02 o                         
   7   5  20        193.79        214.00        28.31 o                         
   9   5  20        422.44        458.83        58.47 o                         
  -4   6  20          5.44          1.54         6.83 o                         
  -2   6  20        117.86        106.28        19.38 o                         
   0   6  20         22.56          2.72         7.41 o                         
   2   6  20        661.00        704.61        53.92 o                         
   4   6  20        458.41        484.83        37.87 o                         
 -16   1  21        191.53        202.81        20.54 o                         
 -14   1  21        139.13        130.16        14.58 o                         
 -12   1  21        260.08        229.38        27.60 o                         
 -10   1  21         31.80         32.04        10.71 o                         
  -8   1  21        620.51        607.80        41.64 o                         
  -6   1  21        853.60        852.66        50.49 o                         
  -4   1  21       1941.30       1962.18        78.15 o                         
  -2   1  21       2651.57       2587.15        82.45 o                         
   0   1  21        224.48        251.55        24.48 o                         
   2   1  21       4996.15       4782.52       130.95 o                         
   4   1  21       1683.27       1690.21        84.82 o                         
   6   1  21        402.01        391.90        39.83 o                         
   8   1  21       1027.39        971.07        61.77 o                         
  10   1  21        755.21        745.39        52.85 o                         
  12   1  21       1630.14       1659.36        74.47 o                         
  14   1  21         72.51         73.91        17.94 o                         
  16   1  21          0.88         -5.58         6.33 o                         
 -15   2  21         42.04         31.82        10.06 o                         
 -13   2  21        333.22        327.87        26.13 o                         
 -11   2  21        231.30        173.32        23.13 o                         
  -9   2  21          4.79         25.87        10.68 o                         
  -7   2  21        572.03        569.59        45.98 o                         
  -5   2  21       1886.09       1855.28        75.13 o                         
  -3   2  21        449.00        368.77        37.21 o                         
  -1   2  21       2384.22       2270.67        92.75 o                         
   1   2  21       2770.42       2818.84       121.13 o                         
   3   2  21        395.36        403.93        28.77 o                         
   5   2  21        355.48        351.77        28.12 o                         
   7   2  21       1236.38       1145.30        57.75 o                         
   9   2  21       1107.13       1178.74        56.30 o                         
  11   2  21         20.68         36.58        10.02 o                         
  13   2  21        606.84        631.45        49.84 o                         
  15   2  21         13.19         11.54        10.14 o                         
 -14   3  21         48.10         67.07        21.51 o                         
 -12   3  21        184.78        180.27        21.41 o                         
 -10   3  21        117.92         90.01        16.95 o                         
  -8   3  21         58.95         71.05        16.93 o                         
  -6   3  21        693.44        807.80        53.95 o                         
  -4   3  21       1467.43       1517.23        77.44 o                         
  -2   3  21          0.24         -8.60         8.60 o                         
   0   3  21        586.55        618.58        42.66 o                         
   2   3  21        446.45        483.88        33.44 o                         
   4   3  21        779.33        713.97        40.38 o                         
   6   3  21         16.15         21.87        11.83 o                         
   8   3  21        204.98        178.75        24.06 o                         
  10   3  21        385.95        384.01        32.69 o                         
  12   3  21        673.79        715.49        49.58 o                         
 -11   4  21        305.07        345.48        48.06 o                         
  -9   4  21        207.84        217.29        29.65 o                         
  -7   4  21          1.03         14.83        10.20 o                         
  -5   4  21        514.19        611.68        37.81 o                         
  -3   4  21        738.37        753.60        43.71 o                         
  -1   4  21        236.51        220.23        21.06 o                         
   1   4  21        140.98        175.93        19.28 o                         
   3   4  21         18.60         -2.67         7.78 o                         
   5   4  21        320.26        353.01        25.50 o                         
   7   4  21         70.13         84.44        15.58 o                         
   9   4  21        843.41        852.55        46.01 o                         
  11   4  21         48.79         12.64        13.09 o                         
  -8   5  21        220.00        217.97        35.80 o                         
  -6   5  21        357.72        440.62        39.82 o                         
  -4   5  21       1161.73       1159.81        70.46 o                         
  -2   5  21        416.41        479.95        45.66 o                         
   0   5  21       2446.88       2801.49        95.39 o                         
   2   5  21       1369.06       1524.54        70.78 o                         
   4   5  21        891.28       1027.36        52.22 o                         
   6   5  21        149.76         97.75        19.52 o                         
   8   5  21       1893.36       1962.56       120.58 o                         
  -3   6  21          7.54          4.90        14.82 o                         
  -1   6  21        505.90        609.01        42.84 o                         
   1   6  21        828.68       1065.62        56.44 o                         
 -16   0  22        164.63         84.03        22.06 o                         
 -14   0  22         35.17         19.15         9.96 o                         
 -12   0  22         17.83          2.78        21.71 o                         
 -10   0  22          6.67          4.53        11.02 o                         
  -8   0  22        266.29        206.55        35.04 o                         
  -6   0  22        507.98        502.52        54.24 o                         
  -4   0  22         34.35         30.79        12.69 o                         
  -2   0  22         33.36         41.98        13.75 o                         
   0   0  22       5596.74       5557.01       203.70 o                         
   2   0  22        355.08        319.32        44.65 o                         
   4   0  22       1052.26       1168.51        84.78 o                         
   6   0  22          5.34          8.70        15.03 o                         
   8   0  22        357.87        299.13        58.58 o                         
  10   0  22        216.09        220.21        49.36 o                         
  12   0  22        554.08        630.27        66.98 o                         
  14   0  22        102.09        110.61        28.64 o                         
 -15   1  22        906.04        819.94        36.29 o                         
 -13   1  22        181.79        154.39        16.06 o                         
 -11   1  22          4.11          6.14         7.54 o                         
  -9   1  22        442.84        441.71        33.49 o                         
  -7   1  22        310.79        351.66        31.12 o                         
  -5   1  22        199.41        255.42        24.10 o                         
  -3   1  22        840.43        835.58        57.79 o                         
  -1   1  22        120.30         85.37        14.88 o                         
   1   1  22         19.88          9.48         8.36 o                         
   3   1  22        486.26        495.05        34.30 o                         
   5   1  22       1896.25       1916.50        77.18 o                         
   7   1  22        356.52        409.34        39.49 o                         
   9   1  22        863.68        940.97        58.38 o                         
  11   1  22       1291.02       1283.75        64.44 o                         
  13   1  22         95.30        115.83        21.37 o                         
  15   1  22          1.66        -11.36        12.13 o                         
 -14   2  22        225.34        194.50        17.38 o                         
 -12   2  22        348.39        320.00        24.78 o                         
 -10   2  22         13.68          7.02         8.46 o                         
  -8   2  22        417.21        373.07        35.68 o                         
  -6   2  22        450.20        514.47        36.88 o                         
  -4   2  22        890.02        932.58        51.27 o                         
  -2   2  22        512.14        568.61        46.12 o                         
   0   2  22        325.60        324.63        30.19 o                         
   2   2  22       1259.80       1289.89        50.02 o                         
   4   2  22         62.25         57.38        11.40 o                         
   6   2  22        385.87        371.73        38.70 o                         
   8   2  22        154.76        163.32        20.56 o                         
  10   2  22        864.99        996.16        47.50 o                         
  12   2  22        140.77        212.98        28.24 o                         
  14   2  22        596.27        613.24        59.06 o                         
 -13   3  22        345.70        274.79        41.37 o                         
 -11   3  22        130.63        178.56        20.48 o                         
  -9   3  22        138.57        169.59        22.32 o                         
  -7   3  22         21.79         20.38         9.57 o                         
  -5   3  22       1238.91       1294.17        67.85 o                         
  -3   3  22        105.73        122.30        21.03 o                         
  -1   3  22         78.98         78.43        16.54 o                         
   1   3  22         64.89         76.43        14.07 o                         
   3   3  22          1.35          8.33         8.02 o                         
   5   3  22        357.95        427.98        29.27 o                         
   7   3  22         10.74         16.03         8.12 o                         
   9   3  22         21.23         33.06        11.22 o                         
  11   3  22        208.93        163.72        23.72 o                         
 -10   4  22         46.66         31.18        12.95 o                         
  -8   4  22         91.54        137.25        22.52 o                         
  -6   4  22         72.46         78.07        13.00 o                         
  -4   4  22        213.79        217.51        22.09 o                         
  -2   4  22         64.45         69.40        12.90 o                         
   0   4  22        174.42        210.28        20.21 o                         
   2   4  22        388.44        442.34        28.41 o                         
   4   4  22         58.92         47.72         8.84 o                         
   6   4  22        220.94        275.90        26.82 o                         
   8   4  22         18.01         10.25         7.75 o                         
  10   4  22         38.45         48.58        16.40 o                         
  -7   5  22        232.10        253.94        38.47 o                         
  -5   5  22        763.65        734.83        49.78 o                         
  -3   5  22          1.17          9.55        14.94 o                         
  -1   5  22         41.17         36.81        19.75 o                         
   1   5  22         58.51         92.21        18.80 o                         
   3   5  22         13.85         16.89         6.54 o                         
   5   5  22        146.80        186.72        25.13 o                         
   7   5  22          0.50         -4.98        12.38 o                         
 -14   1  23          0.23         -4.59         4.91 o                         
 -12   1  23        673.55        655.47        35.63 o                         
 -10   1  23        924.57        970.20        54.87 o                         
  -8   1  23        319.25        326.42        28.70 o                         
  -6   1  23         89.56         88.76        15.58 o                         
  -4   1  23       1231.72       1321.16        54.61 o                         
  -2   1  23        183.12        204.27        24.18 o                         
   0   1  23         30.02         18.74         6.42 o                         
   2   1  23        351.04        313.53        26.84 o                         
   4   1  23        188.10        193.06        20.63 o                         
   6   1  23         47.98         34.17        11.33 o                         
   8   1  23        592.10        631.90        39.61 o                         
  10   1  23         92.79         92.36        13.95 o                         
  12   1  23         16.96         22.72         8.49 o                         
  14   1  23         66.14         79.63        22.15 o                         
 -13   2  23        701.19        717.11        46.91 o                         
 -11   2  23       1697.39       1619.86        79.14 o                         
  -9   2  23         39.96         46.51        29.92 o                         
  -7   2  23       2586.93       2663.12        97.70 o                         
  -5   2  23        417.97        494.58        35.04 o                         
  -3   2  23        515.45        577.20        38.83 o                         
  -1   2  23        370.49        352.99        36.51 o                         
   1   2  23        742.26        741.11        53.38 o                         
   3   2  23       1007.04       1182.28        56.95 o                         
   5   2  23          1.46         -2.17         5.97 o                         
   7   2  23          1.67          9.28         8.85 o                         
   9   2  23        323.48        331.71        30.44 o                         
  11   2  23        924.08       1024.95        48.70 o                         
 -12   3  23       1134.75       1259.36        88.33 o                         
 -10   3  23       1053.99       1071.72        50.58 o                         
  -8   3  23        159.20        176.52        22.06 o                         
  -6   3  23          6.69          3.05         8.55 o                         
  -4   3  23       1446.05       1562.95        63.42 o                         
  -2   3  23        912.91        959.87        50.06 o                         
   0   3  23        171.17        141.54        19.46 o                         
   2   3  23         13.43         14.33         7.68 o                         
   4   3  23        151.75        160.28        17.36 o                         
   6   3  23        153.31        183.19        20.32 o                         
   8   3  23         12.76         15.79         6.22 o                         
  10   3  23         57.79         73.04        12.73 o                         
  -7   4  23         44.24         30.71        11.34 o                         
  -5   4  23        371.40        410.97        27.06 o                         
  -3   4  23         20.60         17.92         6.49 o                         
  -1   4  23        671.81        770.31        40.00 o                         
   1   4  23        190.95        224.36        21.23 o                         
   3   4  23        208.87        213.47        17.84 o                         
   5   4  23        428.25        544.28        30.95 o                         
   7   4  23        272.49        283.07        30.88 o                         
   9   4  23        399.64        414.33        48.89 o                         
  -4   5  23        195.23        232.04        36.42 o                         
  -2   5  23        656.78        676.02        46.57 o                         
   0   5  23         61.13         69.28        14.35 o                         
   2   5  23        147.97        190.77        35.13 o                         
   4   5  23         82.28         65.51        18.30 o                         
 -12   0  24        578.41        733.54        51.06 o                         
 -10   0  24        764.70        820.45        57.34 o                         
  -8   0  24        392.27        330.14        38.39 o                         
  -6   0  24        376.75        392.43        43.91 o                         
  -4   0  24       1141.63       1337.96        85.74 o                         
  -2   0  24        833.82        798.85        65.49 o                         
   0   0  24         33.58         31.67        15.61 o                         
   2   0  24        430.66        461.20        41.26 o                         
   4   0  24       1700.55       1702.51        98.13 o                         
   6   0  24         29.39         24.98        13.65 o                         
   8   0  24       1361.71       1311.30        65.71 o                         
  10   0  24         14.77         14.00         8.24 o                         
  12   0  24       1877.21       2113.66       103.51 o                         
 -13   1  24        199.19        186.92        22.77 o                         
 -11   1  24         76.54         79.91        12.01 o                         
  -9   1  24       1676.27       1918.15        77.04 o                         
  -7   1  24          3.34          2.44        11.88 o                         
  -5   1  24          1.86         11.66         7.96 o                         
  -3   1  24        208.96        181.41        19.21 o                         
  -1   1  24        850.45        828.98        42.25 o                         
   1   1  24        810.42        909.33        44.45 o                         
   3   1  24        216.99        201.65        20.44 o                         
   5   1  24         59.32         78.54        13.18 o                         
   7   1  24         67.52         68.83        11.61 o                         
   9   1  24        666.63        730.76        34.84 o                         
  11   1  24         23.23         30.10         6.38 o                         
 -12   2  24       1482.66       1638.33        78.93 o                         
 -10   2  24        372.12        292.92        24.84 o                         
  -8   2  24          9.25         13.45         8.72 o                         
  -6   2  24        964.03        907.00        66.21 o                         
  -4   2  24       2328.22       2763.55       100.06 o                         
  -2   2  24        579.18        602.52        45.78 o                         
   0   2  24         61.38         46.14        15.94 o                         
   2   2  24         42.15         28.69        10.21 o                         
   4   2  24        499.09        531.29        35.77 o                         
   6   2  24         89.98        121.41        17.10 o                         
   8   2  24          8.28         17.50         6.78 o                         
  10   2  24        258.47        254.06        23.55 o                         
  -9   3  24          0.88         10.80         6.67 o                         
  -7   3  24        252.22        305.07        27.68 o                         
  -5   3  24          3.90         12.95         7.12 o                         
  -3   3  24        820.03       1037.27        48.57 o                         
  -1   3  24         28.78         31.76        10.67 o                         
   1   3  24          5.52          6.40         8.60 o                         
   3   3  24        140.96        166.48        22.21 o                         
   5   3  24         64.59         91.46        15.35 o                         
   7   3  24         42.95         36.40        10.08 o                         
   9   3  24        429.22        505.85        55.39 o                         
  -6   4  24        326.10        372.76        33.58 o                         
  -4   4  24        362.69        411.66        29.84 o                         
  -2   4  24         55.72         64.01        11.76 o                         
   0   4  24        115.71        132.99        14.89 o                         
   2   4  24        749.33        931.34        39.34 o                         
   4   4  24        188.11        270.41        43.38 o                         
   6   4  24        353.61        426.38        50.45 o                         
 -10   1  25        176.05        224.05        21.77 o                         
  -8   1  25        734.61        821.64        46.37 o                         
  -6   1  25        102.29        119.47        18.76 o                         
  -4   1  25        254.93        287.77        25.49 o                         
  -2   1  25        818.70        920.76        37.69 o                         
   0   1  25          0.87          2.08         9.83 o                         
   2   1  25         36.47         39.42         7.40 o                         
   4   1  25        110.72         96.69        13.77 o                         
   6   1  25         21.36         17.25         8.70 o                         
   8   1  25        305.51        341.60        22.31 o                         
  10   1  25        463.04        433.93        23.20 o                         
  -9   2  25          4.20         -5.97         5.97 o                         
  -7   2  25        142.74        219.96        28.61 o                         
  -5   2  25       2269.81       2309.99       105.32 o                         
  -3   2  25        770.83        837.92        49.76 o                         
  -1   2  25       1356.81       1426.93        67.79 o                         
   1   2  25        660.22        716.07        57.50 o                         
   3   2  25        598.43        667.61        38.42 o                         
   5   2  25        317.02        342.26        31.19 o                         
   7   2  25        426.22        400.86        31.93 o                         
   9   2  25         17.80          6.65         5.21 o                         
  -8   3  25        141.60        129.78        22.05 o                         
  -6   3  25        467.51        581.43        36.13 o                         
  -4   3  25          5.49          7.00         7.72 o                         
  -2   3  25        160.25        174.04        18.37 o                         
   0   3  25        424.34        447.48        29.60 o                         
   2   3  25        121.88        128.84        15.74 o                         
   4   3  25        336.77        401.72        30.87 o                         
   6   3  25         25.90         12.54        12.48 o                         
  -3   4  25        187.70        238.86        37.32 o                         
  -1   4  25       1392.63       1797.88        78.03 o                         
   1   4  25         13.51         26.18        15.00 o                         
   3   4  25         41.32         37.36        13.51 o                         
  -8   0  26         31.94         23.82         9.45 o                         
  -6   0  26        193.24        223.35        28.40 o                         
  -4   0  26        317.55        341.53        37.29 o                         
  -2   0  26         82.44         61.65        12.88 o                         
   0   0  26        664.80        688.26        71.46 o                         
   2   0  26        498.41        622.84        42.84 o                         
   4   0  26       1299.44       1415.33        63.86 o                         
   6   0  26        137.08        205.28        22.84 o                         
   8   0  26       3543.09       3957.71       105.41 o                         
  -9   1  26         59.82         43.07        12.22 o                         
  -7   1  26        211.56        251.22        23.60 o                         
  -5   1  26          6.46         -4.32        10.37 o                         
  -3   1  26       1369.80       1601.43        51.05 o                         
  -1   1  26        246.96        229.46        16.95 o                         
   1   1  26         35.37         55.56         8.90 o                         
   3   1  26        264.85        288.82        19.64 o                         
   5   1  26        414.38        421.91        23.05 o                         
   7   1  26        608.73        767.65        32.52 o                         
   9   1  26         83.47         61.38        10.89 o                         
  -8   2  26        219.10        194.86        19.33 o                         
  -6   2  26        110.65        117.45        16.03 o                         
  -4   2  26        256.05        282.05        33.00 o                         
  -2   2  26         87.88         92.83        15.46 o                         
   0   2  26        110.50        122.77        13.70 o                         
   2   2  26        701.03        792.23        44.77 o                         
   4   2  26          2.02          4.06         5.60 o                         
   6   2  26         20.32          6.25         5.34 o                         
  -5   3  26          3.24         14.78         7.99 o                         
  -3   3  26        113.75        133.25        19.93 o                         
  -1   3  26        347.98        347.23        23.41 o                         
   1   3  26        148.56        186.65        17.12 o                         
   3   3  26         80.33        111.93        14.83 o                         
   5   3  26         28.32         50.30        17.44 o                         
  -6   1  27          0.48          3.77         6.48 o                         
  -4   1  27         48.81         51.93        14.41 o                         
  -2   1  27        214.78        166.46        16.29 o                         
   0   1  27         25.97         19.87         9.06 o                         
   2   1  27         68.99         92.99         9.16 o                         
   4   1  27         58.87         41.63         9.92 o                         
   6   1  27         22.49         23.24         6.04 o                         
  -5   2  27        613.45        711.72        37.29 o                         
  -3   2  27         72.77         73.97        12.63 o                         
  -1   2  27         38.15         47.89        13.46 o                         
   1   2  27        338.57        336.25        26.84 o                         
   3   2  27        217.56        254.07        22.81 o                         
  -1   1  28        596.57        564.08        40.14 o                         
   1   1  28        288.73        332.07        30.50 o                         
                                                                                
